# Supplementary material for: A Novel Aquaporin Subfamily Imports Oxygen and Contributes to Pneumococcal Virulence by Controlling the Production and Release of Virulence Factors
Source: mBio. 2021 Aug 17;12(4):e01309-21. doi: 10.1128/mBio.01309-21 (PMC8406300; doi:10.1128/mBio.01309-21)
Supplement: DATA SET S1 [file mbio.01309-21-sd001.xlsx]

## Sheet: Pn-AqpC-hitted orthologs
The Pn-aqpC (spr1344) of pneumococcus R6 hits aquaporin orthologs in 8183 completed genomes and contigs sequences of the pneumococcal strains
attributed to 77 different pneumococcal serotypes and the non-defined serotypes through performing BLASTP
Serotype	Accession_number	Subject ID	Query ID	Identity (%)	Alignment length	Mismatches	Gap openings	Query start	Query end	Subject start	Subject end	E-value	Bit score
1	GCF_000019005.1_ASM1900v1	R6_1344	WP_000348122.1	99.308	289	2	0	1	289	1	289	0	573
1		R6_1344	WP_000980827.1	41.406	256	101	3	8	214	12	267	1.58e-56	169
1		R6_1344	WP_000714849.1	26.778	239	120	8	3	187	8	245	1.53e-13	54.7
1	GCF_000180475.1_ASM18047v1	R6_1344	WP_000348122.1	99.308	289	2	0	1	289	1	289	0	573
1		R6_1344	WP_000980827.1	41.406	256	101	3	8	214	12	267	1.58e-56	169
1		R6_1344	WP_000714849.1	26.778	239	120	8	3	187	8	245	1.53e-13	54.7
1	GCF_000180495.1_ASM18049v1	R6_1344	WP_000348122.1	99.308	289	2	0	1	289	1	289	0	573
1		R6_1344	WP_000980827.1	41.406	256	101	3	8	214	12	267	1.58e-56	169
1		R6_1344	WP_000714849.1	26.778	239	120	8	3	187	8	245	1.53e-13	54.7
1	GCF_000180575.1_ASM18057v1	R6_1344	WP_000348122.1	99.308	289	2	0	1	289	1	289	0	573
1		R6_1344	WP_000980827.1	41.406	256	101	3	8	214	12	267	1.58e-56	169
1		R6_1344	WP_000714852.1	25.941	239	122	7	3	187	8	245	6.58e-14	55.8
1	GCF_000210975.1_ASM21097v1	R6_1344	WP_000348122.1	99.308	289	2	0	1	289	1	289	0	573
1		R6_1344	WP_000980827.1	41.406	256	101	3	8	214	12	267	1.58e-56	169
1		R6_1344	WP_000714852.1	25.941	239	122	7	3	187	8	245	6.58e-14	55.8
1	GCF_000211075.1_ASM21107v1	R6_1344	WP_000348122.1	99.308	289	2	0	1	289	1	289	0	573
1		R6_1344	WP_000980827.1	41.406	256	101	3	8	214	12	267	1.58e-56	169
1		R6_1344	WP_000714852.1	25.941	239	122	7	3	187	8	245	6.58e-14	55.8
1	GCF_000211095.1_ASM21109v1	R6_1344	WP_000348122.1	99.308	289	2	0	1	289	1	289	0	573
1		R6_1344	WP_000980827.1	41.406	256	101	3	8	214	12	267	1.58e-56	169
1		R6_1344	WP_000714852.1	25.941	239	122	7	3	187	8	245	6.58e-14	55.8
1	GCF_000212515.1_ASM21251v2	R6_1344	WP_000348122.1	99.308	289	2	0	1	289	1	289	0	573
1		R6_1344	WP_000986767.1	41.016	256	102	3	8	214	12	267	2.99e-56	169
1		R6_1344	WP_000714850.1	26.778	239	120	8	3	187	8	245	1.38e-13	55.1
1	GCF_000299015.1_ASM29901v1	R6_1344	WP_000348122.1	99.308	289	2	0	1	289	1	289	0	573
1		R6_1344	WP_000980827.1	41.406	256	101	3	8	214	12	267	1.58e-56	169
1		R6_1344	WP_000714849.1	26.778	239	120	8	3	187	8	245	1.53e-13	54.7
1	GCF_000334535.1_ASM33453v1	R6_1344	WP_000348122.1	99.308	289	2	0	1	289	1	289	0	573
1		R6_1344	WP_000980827.1	41.406	256	101	3	8	214	12	267	1.58e-56	169
1		R6_1344	WP_000714852.1	25.941	239	122	7	3	187	8	245	6.58e-14	55.8
1	GCF_000334555.1_ASM33455v1	R6_1344	WP_000348122.1	99.308	289	2	0	1	289	1	289	0	573
1		R6_1344	WP_000980827.1	41.406	256	101	3	8	214	12	267	1.58e-56	169
1		R6_1344	WP_000714852.1	25.941	239	122	7	3	187	8	245	6.58e-14	55.8
1	GCF_000334575.1_ASM33457v1	R6_1344	WP_000348122.1	99.308	289	2	0	1	289	1	289	0	573
1		R6_1344	WP_000980827.1	41.406	256	101	3	8	214	12	267	1.58e-56	169
1		R6_1344	WP_000714849.1	26.778	239	120	8	3	187	8	245	1.53e-13	54.7
1	GCF_000334595.1_ASM33459v1	R6_1344	WP_000348122.1	99.308	289	2	0	1	289	1	289	0	573
1		R6_1344	WP_000980827.1	41.406	256	101	3	8	214	12	267	1.58e-56	169
1		R6_1344	WP_000714849.1	26.778	239	120	8	3	187	8	245	1.53e-13	54.7
1	GCF_000334615.1_ASM33461v1	R6_1344	WP_000348122.1	99.308	289	2	0	1	289	1	289	0	573
1		R6_1344	WP_000980827.1	41.406	256	101	3	8	214	12	267	1.58e-56	169
1		R6_1344	WP_000714849.1	26.778	239	120	8	3	187	8	245	1.53e-13	54.7
1	GCF_000334635.1_ASM33463v1	R6_1344	WP_000348122.1	99.308	289	2	0	1	289	1	289	0	573
1		R6_1344	WP_000980827.1	41.406	256	101	3	8	214	12	267	1.58e-56	169
1		R6_1344	WP_000714849.1	26.778	239	120	8	3	187	8	245	1.53e-13	54.7
1	GCF_000334655.1_ASM33465v1	R6_1344	WP_000348122.1	99.308	289	2	0	1	289	1	289	0	573
1		R6_1344	WP_000980827.1	41.406	256	101	3	8	214	12	267	1.58e-56	169
1		R6_1344	WP_000714849.1	26.778	239	120	8	3	187	8	245	1.53e-13	54.7
1	GCF_000334675.1_ASM33467v1	R6_1344	WP_000348122.1	99.308	289	2	0	1	289	1	289	0	573
1		R6_1344	WP_000980827.1	41.406	256	101	3	8	214	12	267	1.58e-56	169
1		R6_1344	WP_000714849.1	26.778	239	120	8	3	187	8	245	1.53e-13	54.7
1	GCF_000334695.1_ASM33469v1	R6_1344	WP_000348122.1	99.308	289	2	0	1	289	1	289	0	573
1		R6_1344	WP_000980827.1	41.406	256	101	3	8	214	12	267	1.58e-56	169
1		R6_1344	WP_000714849.1	26.778	239	120	8	3	187	8	245	1.53e-13	54.7
1	GCF_000334715.1_ASM33471v1	R6_1344	WP_000348122.1	99.308	289	2	0	1	289	1	289	0	573
1		R6_1344	WP_000980827.1	41.406	256	101	3	8	214	12	267	1.58e-56	169
1		R6_1344	WP_000714849.1	26.778	239	120	8	3	187	8	245	1.53e-13	54.7
1	GCF_000334735.1_ASM33473v1	R6_1344	WP_000348122.1	99.308	289	2	0	1	289	1	289	0	573
1		R6_1344	WP_000980827.1	41.406	256	101	3	8	214	12	267	1.58e-56	169
1		R6_1344	WP_000714849.1	26.778	239	120	8	3	187	8	245	1.53e-13	54.7
1	GCF_000334755.1_ASM33475v1	R6_1344	WP_000348122.1	99.308	289	2	0	1	289	1	289	0	573
1		R6_1344	WP_000980827.1	41.406	256	101	3	8	214	12	267	1.58e-56	169
1		R6_1344	WP_000714849.1	26.778	239	120	8	3	187	8	245	1.53e-13	54.7
1	GCF_000334775.1_ASM33477v1	R6_1344	WP_000348122.1	99.308	289	2	0	1	289	1	289	0	573
1		R6_1344	WP_000980827.1	41.406	256	101	3	8	214	12	267	1.58e-56	169
1		R6_1344	WP_000714849.1	26.778	239	120	8	3	187	8	245	1.53e-13	54.7
1	GCF_000334795.1_ASM33479v1	R6_1344	WP_000348122.1	99.308	289	2	0	1	289	1	289	0	573
1		R6_1344	WP_000980827.1	41.406	256	101	3	8	214	12	267	1.58e-56	169
1		R6_1344	WP_000714849.1	26.778	239	120	8	3	187	8	245	1.53e-13	54.7
1	GCF_000334815.1_ASM33481v1	R6_1344	WP_000348122.1	99.308	289	2	0	1	289	1	289	0	573
1		R6_1344	WP_000980827.1	41.406	256	101	3	8	214	12	267	1.58e-56	169
1		R6_1344	WP_000714849.1	26.778	239	120	8	3	187	8	245	1.53e-13	54.7
1	GCF_000334835.1_ASM33483v1	R6_1344	WP_000348122.1	99.308	289	2	0	1	289	1	289	0	573
1		R6_1344	WP_000980827.1	41.406	256	101	3	8	214	12	267	1.58e-56	169
1		R6_1344	WP_000714849.1	26.778	239	120	8	3	187	8	245	1.53e-13	54.7
1	GCF_000334855.1_ASM33485v1	R6_1344	WP_000348122.1	99.308	289	2	0	1	289	1	289	0	573
1		R6_1344	WP_000980827.1	41.406	256	101	3	8	214	12	267	1.58e-56	169
1		R6_1344	WP_000714849.1	26.778	239	120	8	3	187	8	245	1.53e-13	54.7
1	GCF_000348705.1_ASM34870v1	R6_1344	WP_000348122.1	99.308	289	2	0	1	289	1	289	0	573
1		R6_1344	WP_000980827.1	41.406	256	101	3	8	214	12	267	1.58e-56	169
1		R6_1344	WP_000714850.1	26.778	239	120	8	3	187	8	245	1.38e-13	55.1
1	GCF_000355925.1_ASM35592v1	R6_1344	WP_000348122.1	99.308	289	2	0	1	289	1	289	0	573
1		R6_1344	WP_000980827.1	41.406	256	101	3	8	214	12	267	1.58e-56	169
1		R6_1344	WP_000714849.1	26.778	239	120	8	3	187	8	245	1.53e-13	54.7
1	GCF_000355945.1_ASM35594v1	R6_1344	WP_000348122.1	99.308	289	2	0	1	289	1	289	0	573
1		R6_1344	WP_000980827.1	41.406	256	101	3	8	214	12	267	1.58e-56	169
1		R6_1344	WP_000714849.1	26.778	239	120	8	3	187	8	245	1.53e-13	54.7
1	GCF_000355965.1_ASM35596v1	R6_1344	WP_000348122.1	99.308	289	2	0	1	289	1	289	0	573
1		R6_1344	WP_000980827.1	41.406	256	101	3	8	214	12	267	1.58e-56	169
1		R6_1344	WP_000714849.1	26.778	239	120	8	3	187	8	245	1.53e-13	54.7
1	GCF_000355985.1_ASM35598v1	R6_1344	WP_000348122.1	99.308	289	2	0	1	289	1	289	0	573
1		R6_1344	WP_000980827.1	41.406	256	101	3	8	214	12	267	1.58e-56	169
1		R6_1344	WP_000714849.1	26.778	239	120	8	3	187	8	245	1.53e-13	54.7
1	GCF_001098885.1_6259_8_14	R6_1344	WP_000348122.1	99.308	289	2	0	1	289	1	289	0	573
1		R6_1344	WP_000980827.1	41.406	256	101	3	8	214	12	267	1.58e-56	169
1		R6_1344	WP_000714849.1	26.778	239	120	8	3	187	8	245	1.53e-13	54.7
1	GCF_001100805.1_6631_2_3	R6_1344	WP_000348122.1	99.308	289	2	0	1	289	1	289	0	573
1		R6_1344	WP_000980827.1	41.406	256	101	3	8	214	12	267	1.58e-56	169
1		R6_1344	WP_000714849.1	26.778	239	120	8	3	187	8	245	1.53e-13	54.7
1	GCF_001150645.1_7054_6_3	R6_1344	WP_000348122.1	99.308	289	2	0	1	289	1	289	0	573
1		R6_1344	WP_000980827.1	41.406	256	101	3	8	214	12	267	1.58e-56	169
1		R6_1344	WP_000714849.1	26.778	239	120	8	3	187	8	245	1.53e-13	54.7
1	GCF_001157585.1_6631_7_8	R6_1344	WP_000348122.1	99.308	289	2	0	1	289	1	289	0	573
1		R6_1344	WP_000980827.1	41.406	256	101	3	8	214	12	267	1.58e-56	169
1		R6_1344	WP_000714849.1	26.778	239	120	8	3	187	8	245	1.53e-13	54.7
1	GCF_001173585.1_6714_7_20	R6_1344	WP_000348122.1	99.308	289	2	0	1	289	1	289	0	573
1		R6_1344	WP_000980827.1	41.406	256	101	3	8	214	12	267	1.58e-56	169
1		R6_1344	WP_000714849.1	26.778	239	120	8	3	187	8	245	1.53e-13	54.7
1	GCF_001191775.1_6730_6_2	R6_1344	WP_000348122.1	99.308	289	2	0	1	289	1	289	0	573
1		R6_1344	WP_000980827.1	41.406	256	101	3	8	214	12	267	1.58e-56	169
1		R6_1344	WP_000714849.1	26.778	239	120	8	3	187	8	245	1.53e-13	54.7
1	GCF_001263085.1_ASM126308v1	R6_1344	WP_000348122.1	99.308	289	2	0	1	289	1	289	0	573
1		R6_1344	WP_000980827.1	41.406	256	101	3	8	214	12	267	1.58e-56	169
1		R6_1344	WP_000714849.1	26.778	239	120	8	3	187	8	245	1.53e-13	54.7
1	GCF_001457635.1_NCTC7465	R6_1344	WP_000348122.1	99.308	289	2	0	1	289	1	289	0	573
1		R6_1344	WP_000980827.1	41.406	256	101	3	8	214	12	267	1.58e-56	169
1		R6_1344	WP_000714849.1	26.778	239	120	8	3	187	8	245	1.53e-13	54.7
1	GCF_001581155.1_ASM158115v1	R6_1344	WP_000348122.1	99.308	289	2	0	1	289	1	289	0	573
1		R6_1344	WP_000980827.1	41.406	256	101	3	8	214	12	267	1.58e-56	169
1	GCF_001581295.1_ASM158129v1	R6_1344	WP_000348122.1	99.308	289	2	0	1	289	1	289	0	573
1		R6_1344	WP_000980827.1	41.406	256	101	3	8	214	12	267	1.58e-56	169
1		R6_1344	WP_000714849.1	26.778	239	120	8	3	187	8	245	1.53e-13	54.7
1	GCF_001581395.1_ASM158139v1	R6_1344	WP_000348122.1	99.308	289	2	0	1	289	1	289	0	573
1		R6_1344	WP_000980827.1	41.406	256	101	3	8	214	12	267	1.58e-56	169
1		R6_1344	WP_000714849.1	26.778	239	120	8	3	187	8	245	1.53e-13	54.7
1	GCF_001581405.1_ASM158140v1	R6_1344	WP_000348122.1	99.308	289	2	0	1	289	1	289	0	573
1		R6_1344	WP_000980827.1	41.406	256	101	3	8	214	12	267	1.58e-56	169
1		R6_1344	WP_000714849.1	26.778	239	120	8	3	187	8	245	1.53e-13	54.7
1	GCF_001581485.1_ASM158148v1	R6_1344	WP_000348122.1	99.308	289	2	0	1	289	1	289	0	573
1		R6_1344	WP_000980827.1	41.406	256	101	3	8	214	12	267	1.58e-56	169
1		R6_1344	WP_000714849.1	26.778	239	120	8	3	187	8	245	1.53e-13	54.7
1	GCF_001679535.1_ASM167953v1	R6_1344	WP_000348122.1	99.308	289	2	0	1	289	1	289	0	573
1		R6_1344	WP_000980827.1	41.406	256	101	3	8	214	12	267	1.58e-56	169
1		R6_1344	WP_000714849.1	26.778	239	120	8	3	187	8	245	1.53e-13	54.7
1	GCF_900016905.1_11860_8_58	R6_1344	WP_000348122.1	99.308	289	2	0	1	289	1	289	0	573
1		R6_1344	WP_000980827.1	41.406	256	101	3	8	214	12	267	1.58e-56	169
1		R6_1344	WP_000714849.1	26.778	239	120	8	3	187	8	245	1.53e-13	54.7
1	GCF_900018925.1_11860_6_82	R6_1344	WP_000348122.1	99.308	289	2	0	1	289	1	289	0	573
1		R6_1344	WP_000980827.1	41.406	256	101	3	8	214	12	267	1.58e-56	169
1		R6_1344	WP_000714850.1	26.778	239	120	8	3	187	8	245	1.38e-13	55.1
1	GCF_900018935.1_11860_6_85	R6_1344	WP_000348122.1	99.308	289	2	0	1	289	1	289	0	573
1		R6_1344	WP_000980827.1	41.406	256	101	3	8	214	12	267	1.58e-56	169
1		R6_1344	WP_000714852.1	25.941	239	122	7	3	187	8	245	6.58e-14	55.8
1	GCF_900019525.1_11861_2_15	R6_1344	WP_000348122.1	99.308	289	2	0	1	289	1	289	0	573
1		R6_1344	WP_000980827.1	41.406	256	101	3	8	214	12	267	1.58e-56	169
1		R6_1344	WP_000714852.1	25.941	239	122	7	3	187	8	245	6.58e-14	55.8
1	GCF_900020775.1_11822_8_52	R6_1344	WP_000348122.1	99.308	289	2	0	1	289	1	289	0	573
1		R6_1344	WP_000980827.1	41.406	256	101	3	8	214	12	267	1.58e-56	169
1		R6_1344	WP_000714850.1	26.778	239	120	8	3	187	8	245	1.38e-13	55.1
1	GCF_900021435.1_11860_4_96	R6_1344	WP_000348122.1	99.308	289	2	0	1	289	1	289	0	573
1		R6_1344	WP_000980827.1	41.406	256	101	3	8	214	12	267	1.58e-56	169
1		R6_1344	WP_000714852.1	25.941	239	122	7	3	187	8	245	6.58e-14	55.8
1	GCF_900023055.1_12718_5_48	R6_1344	WP_000348122.1	99.308	289	2	0	1	289	1	289	0	573
1		R6_1344	WP_000980827.1	41.406	256	101	3	8	214	12	267	1.58e-56	169
1		R6_1344	WP_000714850.1	26.778	239	120	8	3	187	8	245	1.38e-13	55.1
1	GCF_900023325.1_11860_6_22	R6_1344	WP_000348122.1	99.308	289	2	0	1	289	1	289	0	573
1		R6_1344	WP_000980827.1	41.406	256	101	3	8	214	12	267	1.58e-56	169
1		R6_1344	WP_000714852.1	25.941	239	122	7	3	187	8	245	6.58e-14	55.8
1	GCF_900024085.1_12718_4_1	R6_1344	WP_000348122.1	99.308	289	2	0	1	289	1	289	0	573
1		R6_1344	WP_000980827.1	41.406	256	101	3	8	214	12	267	1.58e-56	169
1		R6_1344	WP_000714849.1	26.778	239	120	8	3	187	8	245	1.53e-13	54.7
1	GCF_900024585.1_12273_1_85	R6_1344	WP_000348122.1	99.308	289	2	0	1	289	1	289	0	573
1		R6_1344	WP_000980827.1	41.406	256	101	3	8	214	12	267	1.58e-56	169
1		R6_1344	WP_000714852.1	25.941	239	122	7	3	187	8	245	6.58e-14	55.8
1	GCF_900024735.1_12673_7_8	R6_1344	WP_000348122.1	99.308	289	2	0	1	289	1	289	0	573
1		R6_1344	WP_000980827.1	41.406	256	101	3	8	214	12	267	1.58e-56	169
1		R6_1344	WP_000714850.1	26.778	239	120	8	3	187	8	245	1.38e-13	55.1
1	GCF_900026505.1_11861_4_89	R6_1344	WP_000348122.1	99.308	289	2	0	1	289	1	289	0	573
1		R6_1344	WP_000980827.1	41.406	256	101	3	8	214	12	267	1.58e-56	169
1		R6_1344	WP_000714852.1	25.941	239	122	7	3	187	8	245	6.58e-14	55.8
1	GCF_900027035.1_11861_1_39	R6_1344	WP_000348122.1	99.308	289	2	0	1	289	1	289	0	573
1		R6_1344	WP_000980827.1	41.406	256	101	3	8	214	12	267	1.58e-56	169
1		R6_1344	WP_000714852.1	25.941	239	122	7	3	187	8	245	6.58e-14	55.8
1	GCF_900027165.1_11860_7_20	R6_1344	WP_000348122.1	99.308	289	2	0	1	289	1	289	0	573
1		R6_1344	WP_000980827.1	41.406	256	101	3	8	214	12	267	1.58e-56	169
1		R6_1344	WP_000714850.1	26.778	239	120	8	3	187	8	245	1.38e-13	55.1
1	GCF_900028435.1_12754_1_49	R6_1344	WP_000348122.1	99.308	289	2	0	1	289	1	289	0	573
1		R6_1344	WP_000980827.1	41.406	256	101	3	8	214	12	267	1.58e-56	169
1		R6_1344	WP_000714852.1	25.941	239	122	7	3	187	8	245	6.58e-14	55.8
1	GCF_900028455.1_12754_1_54	R6_1344	WP_000348122.1	99.308	289	2	0	1	289	1	289	0	573
1		R6_1344	WP_000980827.1	41.406	256	101	3	8	214	12	267	1.58e-56	169
1		R6_1344	WP_000714850.1	26.778	239	120	8	3	187	8	245	1.38e-13	55.1
1	GCF_900028465.1_12754_1_58	R6_1344	WP_000348122.1	99.308	289	2	0	1	289	1	289	0	573
1		R6_1344	WP_000980827.1	41.406	256	101	3	8	214	12	267	1.58e-56	169
1		R6_1344	WP_000714852.1	25.941	239	122	7	3	187	8	245	6.58e-14	55.8
1	GCF_900028765.1_11860_5_54	R6_1344	WP_000348122.1	99.308	289	2	0	1	289	1	289	0	573
1		R6_1344	WP_000980827.1	41.406	256	101	3	8	214	12	267	1.58e-56	169
1		R6_1344	WP_000714852.1	25.941	239	122	7	3	187	8	245	6.58e-14	55.8
1	GCF_900028885.1_12754_1_74	R6_1344	WP_000348122.1	99.308	289	2	0	1	289	1	289	0	573
1		R6_1344	WP_000980827.1	41.406	256	101	3	8	214	12	267	1.58e-56	169
1		R6_1344	WP_000714852.1	25.941	239	122	7	3	187	8	245	6.58e-14	55.8
1	GCF_900029665.1_12754_1_19	R6_1344	WP_000348122.1	99.308	289	2	0	1	289	1	289	0	573
1		R6_1344	WP_000980827.1	41.406	256	101	3	8	214	12	267	1.58e-56	169
1		R6_1344	WP_000714852.1	25.941	239	122	7	3	187	8	245	6.58e-14	55.8
1	GCF_900030345.1_12754_2_25	R6_1344	WP_000348122.1	99.308	289	2	0	1	289	1	289	0	573
1		R6_1344	WP_000980827.1	41.406	256	101	3	8	214	12	267	1.58e-56	169
1		R6_1344	WP_000714852.1	25.941	239	122	7	3	187	8	245	6.58e-14	55.8
1	GCF_900030355.1_12754_2_45	R6_1344	WP_000348122.1	99.308	289	2	0	1	289	1	289	0	573
1		R6_1344	WP_000980827.1	41.406	256	101	3	8	214	12	267	1.58e-56	169
1		R6_1344	WP_000714852.1	25.941	239	122	7	3	187	8	245	6.58e-14	55.8
1	GCF_900030495.1_11860_6_76	R6_1344	WP_000348122.1	99.308	289	2	0	1	289	1	289	0	573
1		R6_1344	WP_000980827.1	41.406	256	101	3	8	214	12	267	1.58e-56	169
1		R6_1344	WP_000714852.1	25.941	239	122	7	3	187	8	245	6.58e-14	55.8
1	GCF_900031345.1_12754_3_29	R6_1344	WP_000348122.1	99.308	289	2	0	1	289	1	289	0	573
1		R6_1344	WP_000980827.1	41.406	256	101	3	8	214	12	267	1.58e-56	169
1		R6_1344	WP_000714850.1	26.778	239	120	8	3	187	8	245	1.38e-13	55.1
1	GCF_900031515.1_11861_2_39	R6_1344	WP_000348122.1	99.308	289	2	0	1	289	1	289	0	573
1		R6_1344	WP_000980827.1	41.406	256	101	3	8	214	12	267	1.58e-56	169
1		R6_1344	WP_000714852.1	25.941	239	122	7	3	187	8	245	6.58e-14	55.8
1	GCF_900032915.1_12718_5_44	R6_1344	WP_000348122.1	99.308	289	2	0	1	289	1	289	0	573
1		R6_1344	WP_000980827.1	41.406	256	101	3	8	214	12	267	1.58e-56	169
1		R6_1344	WP_000714852.1	25.941	239	122	7	3	187	8	245	6.58e-14	55.8
1	GCF_900036115.1_12754_2_33	R6_1344	WP_000348122.1	99.308	289	2	0	1	289	1	289	0	573
1		R6_1344	WP_000980827.1	41.406	256	101	3	8	214	12	267	1.58e-56	169
1		R6_1344	WP_000714852.1	25.941	239	122	7	3	187	8	245	6.58e-14	55.8
1	GCF_900038605.1_11860_5_6	R6_1344	WP_000348122.1	99.308	289	2	0	1	289	1	289	0	573
1		R6_1344	WP_000980827.1	41.406	256	101	3	8	214	12	267	1.58e-56	169
1		R6_1344	WP_000714850.1	26.778	239	120	8	3	187	8	245	1.38e-13	55.1
1	GCF_900043735.1_11657_4_14	R6_1344	WP_000348122.1	99.308	289	2	0	1	289	1	289	0	573
1		R6_1344	WP_000980827.1	41.406	256	101	3	8	214	12	267	1.58e-56	169
1		R6_1344	WP_000714852.1	25.941	239	122	7	3	187	8	245	6.58e-14	55.8
1	GCF_900043785.1_11658_2_91	R6_1344	WP_000348122.1	99.308	289	2	0	1	289	1	289	0	573
1		R6_1344	WP_000980827.1	41.406	256	101	3	8	214	12	267	1.58e-56	169
1		R6_1344	WP_000714845.1	25.941	239	122	7	3	187	8	245	1.06e-13	55.1
1	GCF_900043805.1_11657_4_23	R6_1344	WP_000348122.1	99.308	289	2	0	1	289	1	289	0	573
1		R6_1344	WP_000980827.1	41.406	256	101	3	8	214	12	267	1.58e-56	169
1		R6_1344	WP_000714845.1	25.941	239	122	7	3	187	8	245	1.06e-13	55.1
1	GCF_900046995.1_11861_1_14	R6_1344	WP_000348122.1	99.308	289	2	0	1	289	1	289	0	573
1		R6_1344	WP_000980827.1	41.406	256	101	3	8	214	12	267	1.58e-56	169
1		R6_1344	WP_000714852.1	25.941	239	122	7	3	187	8	245	6.58e-14	55.8
1	GCF_900047725.1_12673_6_88	R6_1344	WP_000348122.1	99.308	289	2	0	1	289	1	289	0	573
1		R6_1344	WP_000980827.1	41.406	256	101	3	8	214	12	267	1.58e-56	169
1		R6_1344	WP_000714852.1	25.941	239	122	7	3	187	8	245	6.58e-14	55.8
1	GCF_900048105.1_11679_1_8	R6_1344	WP_000348122.1	99.308	289	2	0	1	289	1	289	0	573
1		R6_1344	WP_000980827.1	41.406	256	101	3	8	214	12	267	1.58e-56	169
1		R6_1344	WP_000714852.1	25.941	239	122	7	3	187	8	245	6.58e-14	55.8
1	GCF_900048855.1_4948_3_2	R6_1344	WP_000348122.1	99.308	289	2	0	1	289	1	289	0	573
1		R6_1344	WP_000980827.1	41.406	256	101	3	8	214	12	267	1.58e-56	169
1		R6_1344	WP_000714849.1	26.778	239	120	8	3	187	8	245	1.53e-13	54.7
1	GCF_900048865.1_4525_8_7	R6_1344	WP_000348122.1	99.308	289	2	0	1	289	1	289	0	573
1		R6_1344	WP_000980827.1	41.406	256	101	3	8	214	12	267	1.58e-56	169
1		R6_1344	WP_000714849.1	26.778	239	120	8	3	187	8	245	1.53e-13	54.7
1	GCF_900048875.1_3850_2_10	R6_1344	WP_000348122.1	99.308	289	2	0	1	289	1	289	0	573
1		R6_1344	WP_000980827.1	41.406	256	101	3	8	214	12	267	1.58e-56	169
1		R6_1344	WP_061635380.1	26.36	239	121	8	3	187	8	245	4.26e-13	53.1
1	GCF_900049695.1_4525_8_12	R6_1344	WP_000348122.1	99.308	289	2	0	1	289	1	289	0	573
1		R6_1344	WP_000980827.1	41.406	256	101	3	8	214	12	267	1.58e-56	169
1		R6_1344	WP_000714849.1	26.778	239	120	8	3	187	8	245	1.53e-13	54.7
1	GCF_900049705.1_4525_7_1	R6_1344	WP_000348122.1	99.308	289	2	0	1	289	1	289	0	573
1		R6_1344	WP_000980827.1	41.406	256	101	3	8	214	12	267	1.58e-56	169
1		R6_1344	WP_000714849.1	26.778	239	120	8	3	187	8	245	1.53e-13	54.7
1	GCF_900050075.1_4948_1_1	R6_1344	WP_000348122.1	99.308	289	2	0	1	289	1	289	0	573
1		R6_1344	WP_000980827.1	41.406	256	101	3	8	214	12	267	1.58e-56	169
1		R6_1344	WP_000714849.1	26.778	239	120	8	3	187	8	245	1.53e-13	54.7
1	GCF_900050085.1_6972_8_40	R6_1344	WP_000348122.1	99.308	289	2	0	1	289	1	289	0	573
1		R6_1344	WP_000980827.1	41.406	256	101	3	8	214	12	267	1.58e-56	169
1		R6_1344	WP_000714849.1	26.778	239	120	8	3	187	8	245	1.53e-13	54.7
1	GCF_900050095.1_4752_1_8	R6_1344	WP_000348122.1	99.308	289	2	0	1	289	1	289	0	573
1		R6_1344	WP_000980827.1	41.406	256	101	3	8	214	12	267	1.58e-56	169
1		R6_1344	WP_000714849.1	26.778	239	120	8	3	187	8	245	1.53e-13	54.7
1	GCF_900050105.1_4752_1_11	R6_1344	WP_000348122.1	99.308	289	2	0	1	289	1	289	0	573
1		R6_1344	WP_000980827.1	41.406	256	101	3	8	214	12	267	1.58e-56	169
1		R6_1344	WP_000714849.1	26.778	239	120	8	3	187	8	245	1.53e-13	54.7
1	GCF_900050465.1_4564_2_4	R6_1344	WP_000348122.1	99.308	289	2	0	1	289	1	289	0	573
1		R6_1344	WP_000980827.1	41.406	256	101	3	8	214	12	267	1.58e-56	169
1		R6_1344	WP_000714849.1	26.778	239	120	8	3	187	8	245	1.53e-13	54.7
1	GCF_900050475.1_4752_1_3	R6_1344	WP_000348122.1	99.308	289	2	0	1	289	1	289	0	573
1		R6_1344	WP_000980827.1	41.406	256	101	3	8	214	12	267	1.58e-56	169
1		R6_1344	WP_000714849.1	26.778	239	120	8	3	187	8	245	1.53e-13	54.7
1	GCF_900050485.1_3850_1_10	R6_1344	WP_000348122.1	99.308	289	2	0	1	289	1	289	0	573
1		R6_1344	WP_000980827.1	41.406	256	101	3	8	214	12	267	1.58e-56	169
1		R6_1344	WP_000714849.1	26.778	239	120	8	3	187	8	245	1.53e-13	54.7
1	GCF_900050495.1_4525_7_3	R6_1344	WP_000348122.1	99.308	289	2	0	1	289	1	289	0	573
1		R6_1344	WP_000980827.1	41.406	256	101	3	8	214	12	267	1.58e-56	169
1		R6_1344	WP_000714849.1	26.778	239	120	8	3	187	8	245	1.53e-13	54.7
1	GCF_900050925.1_5390_6_6	R6_1344	WP_000348122.1	99.308	289	2	0	1	289	1	289	0	573
1		R6_1344	WP_000980827.1	41.406	256	101	3	8	214	12	267	1.58e-56	169
1		R6_1344	WP_000714849.1	26.778	239	120	8	3	187	8	245	1.53e-13	54.7
1	GCF_900050935.1_4353_1_1	R6_1344	WP_000348122.1	99.308	289	2	0	1	289	1	289	0	573
1		R6_1344	WP_000980827.1	41.406	256	101	3	8	214	12	267	1.58e-56	169
1		R6_1344	WP_000714849.1	26.778	239	120	8	3	187	8	245	1.53e-13	54.7
1	GCF_900050945.1_7004_3_14	R6_1344	WP_000348122.1	99.308	289	2	0	1	289	1	289	0	573
1		R6_1344	WP_000980827.1	41.406	256	101	3	8	214	12	267	1.58e-56	169
1		R6_1344	WP_000714849.1	26.778	239	120	8	3	187	8	245	1.53e-13	54.7
1	GCF_900051295.1_4525_8_4	R6_1344	WP_000348122.1	99.308	289	2	0	1	289	1	289	0	573
1		R6_1344	WP_000980827.1	41.406	256	101	3	8	214	12	267	1.58e-56	169
1		R6_1344	WP_000714849.1	26.778	239	120	8	3	187	8	245	1.53e-13	54.7
1	GCF_900051305.1_5390_5_11	R6_1344	WP_000348122.1	99.308	289	2	0	1	289	1	289	0	573
1		R6_1344	WP_000980827.1	41.406	256	101	3	8	214	12	267	1.58e-56	169
1		R6_1344	WP_000714849.1	26.778	239	120	8	3	187	8	245	1.53e-13	54.7
1	GCF_900051315.1_4525_7_7	R6_1344	WP_000348122.1	99.308	289	2	0	1	289	1	289	0	573
1		R6_1344	WP_000980827.1	41.406	256	101	3	8	214	12	267	1.58e-56	169
1		R6_1344	WP_000714849.1	26.778	239	120	8	3	187	8	245	1.53e-13	54.7
1	GCF_900051325.1_7004_3_52	R6_1344	WP_000348122.1	99.308	289	2	0	1	289	1	289	0	573
1		R6_1344	WP_000980827.1	41.406	256	101	3	8	214	12	267	1.58e-56	169
1		R6_1344	WP_000714849.1	26.778	239	120	8	3	187	8	245	1.53e-13	54.7
1	GCF_900052545.1_7004_3_15	R6_1344	WP_000348122.1	99.308	289	2	0	1	289	1	289	0	573
1		R6_1344	WP_000980827.1	41.406	256	101	3	8	214	12	267	1.58e-56	169
1		R6_1344	WP_000714849.1	26.778	239	120	8	3	187	8	245	1.53e-13	54.7
1	GCF_900052555.1_6972_8_28	R6_1344	WP_000348122.1	99.308	289	2	0	1	289	1	289	0	573
1		R6_1344	WP_000980827.1	41.406	256	101	3	8	214	12	267	1.58e-56	169
1		R6_1344	WP_000714849.1	26.778	239	120	8	3	187	8	245	1.53e-13	54.7
1	GCF_900052565.1_5390_3_2	R6_1344	WP_000348122.1	99.308	289	2	0	1	289	1	289	0	573
1		R6_1344	WP_000980827.1	41.406	256	101	3	8	214	12	267	1.58e-56	169
1		R6_1344	WP_000714849.1	26.778	239	120	8	3	187	8	245	1.53e-13	54.7
1	GCF_900052875.1_6972_8_36	R6_1344	WP_000348122.1	99.308	289	2	0	1	289	1	289	0	573
1		R6_1344	WP_061760323.1	41.406	256	101	3	8	214	12	267	1.51e-56	169
1		R6_1344	WP_000714849.1	26.778	239	120	8	3	187	8	245	1.53e-13	54.7
1	GCF_900053245.1_7004_3_93	R6_1344	WP_000348122.1	99.308	289	2	0	1	289	1	289	0	573
1		R6_1344	WP_000980827.1	41.406	256	101	3	8	214	12	267	1.58e-56	169
1		R6_1344	WP_000714849.1	26.778	239	120	8	3	187	8	245	1.53e-13	54.7
1	GCF_900053525.1_11658_2_51	R6_1344	WP_000348122.1	99.308	289	2	0	1	289	1	289	0	573
1		R6_1344	WP_000980827.1	41.406	256	101	3	8	214	12	267	1.58e-56	169
1		R6_1344	WP_000714852.1	25.941	239	122	7	3	187	8	245	6.58e-14	55.8
1	GCF_900053815.1_7004_3_16	R6_1344	WP_000348122.1	99.308	289	2	0	1	289	1	289	0	573
1		R6_1344	WP_000980827.1	41.406	256	101	3	8	214	12	267	1.58e-56	169
1		R6_1344	WP_000714849.1	26.778	239	120	8	3	187	8	245	1.53e-13	54.7
1	GCF_900053825.1_4880_1_5	R6_1344	WP_000348122.1	99.308	289	2	0	1	289	1	289	0	573
1		R6_1344	WP_000980827.1	41.406	256	101	3	8	214	12	267	1.58e-56	169
1		R6_1344	WP_000714849.1	26.778	239	120	8	3	187	8	245	1.53e-13	54.7
1	GCF_900054885.1_7004_3_13	R6_1344	WP_000348122.1	99.308	289	2	0	1	289	1	289	0	573
1		R6_1344	WP_000980827.1	41.406	256	101	3	8	214	12	267	1.58e-56	169
1		R6_1344	WP_000714849.1	26.778	239	120	8	3	187	8	245	1.53e-13	54.7
1	GCF_900055165.1_4525_7_6	R6_1344	WP_000348122.1	99.308	289	2	0	1	289	1	289	0	573
1		R6_1344	WP_000980827.1	41.406	256	101	3	8	214	12	267	1.58e-56	169
1		R6_1344	WP_000714849.1	26.778	239	120	8	3	187	8	245	1.53e-13	54.7
1	GCF_900055175.1_4525_7_10	R6_1344	WP_000348122.1	99.308	289	2	0	1	289	1	289	0	573
1		R6_1344	WP_000980827.1	41.406	256	101	3	8	214	12	267	1.58e-56	169
1		R6_1344	WP_000714849.1	26.778	239	120	8	3	187	8	245	1.53e-13	54.7
1	GCF_900055545.1_4752_1_10	R6_1344	WP_000348122.1	99.308	289	2	0	1	289	1	289	0	573
1		R6_1344	WP_000980827.1	41.406	256	101	3	8	214	12	267	1.58e-56	169
1		R6_1344	WP_061635380.1	26.36	239	121	8	3	187	8	245	4.26e-13	53.1
1	GCF_900055555.1_7004_3_95	R6_1344	WP_000348122.1	99.308	289	2	0	1	289	1	289	0	573
1		R6_1344	WP_000980827.1	41.406	256	101	3	8	214	12	267	1.58e-56	169
1		R6_1344	WP_061635380.1	26.36	239	121	8	3	187	8	245	4.26e-13	53.1
1	GCF_900055915.1_3850_2_9	R6_1344	WP_000348122.1	99.308	289	2	0	1	289	1	289	0	573
1		R6_1344	WP_000980827.1	41.406	256	101	3	8	214	12	267	1.58e-56	169
1		R6_1344	WP_000714849.1	26.778	239	120	8	3	187	8	245	1.53e-13	54.7
1	GCF_900056895.1_5390_5_6	R6_1344	WP_000348122.1	99.308	289	2	0	1	289	1	289	0	573
1		R6_1344	WP_000980827.1	41.406	256	101	3	8	214	12	267	1.58e-56	169
1		R6_1344	WP_000714849.1	26.778	239	120	8	3	187	8	245	1.53e-13	54.7
1	GCF_900059225.1_6972_8_29	R6_1344	WP_000348122.1	99.308	289	2	0	1	289	1	289	0	573
1		R6_1344	WP_000980827.1	41.406	256	101	3	8	214	12	267	1.58e-56	169
1		R6_1344	WP_000714849.1	26.778	239	120	8	3	187	8	245	1.53e-13	54.7
1	GCF_900059235.1_4880_1_1	R6_1344	WP_000348122.1	99.308	289	2	0	1	289	1	289	0	573
1		R6_1344	WP_000980827.1	41.406	256	101	3	8	214	12	267	1.58e-56	169
1		R6_1344	WP_000714845.1	25.941	239	122	7	3	187	8	245	1.06e-13	55.1
1	GCF_900059655.1_12291_4_51	R6_1344	WP_000348122.1	99.308	289	2	0	1	289	1	289	0	573
1		R6_1344	WP_000980827.1	41.406	256	101	3	8	214	12	267	1.58e-56	169
1		R6_1344	WP_000714852.1	25.941	239	122	7	3	187	8	245	6.58e-14	55.8
1	GCF_900060685.1_4525_8_2	R6_1344	WP_000348122.1	99.308	289	2	0	1	289	1	289	0	573
1		R6_1344	WP_000980827.1	41.406	256	101	3	8	214	12	267	1.58e-56	169
1		R6_1344	WP_000714849.1	26.778	239	120	8	3	187	8	245	1.53e-13	54.7
1	GCF_900061085.1_4525_7_8	R6_1344	WP_000348122.1	99.308	289	2	0	1	289	1	289	0	573
1		R6_1344	WP_000980827.1	41.406	256	101	3	8	214	12	267	1.58e-56	169
1		R6_1344	WP_000714849.1	26.778	239	120	8	3	187	8	245	1.53e-13	54.7
1	GCF_900061915.1_5390_6_5	R6_1344	WP_000348122.1	99.308	289	2	0	1	289	1	289	0	573
1		R6_1344	WP_000980827.1	41.406	256	101	3	8	214	12	267	1.58e-56	169
1		R6_1344	WP_000714849.1	26.778	239	120	8	3	187	8	245	1.53e-13	54.7
1	GCF_900061925.1_3850_2_7	R6_1344	WP_000348122.1	99.308	289	2	0	1	289	1	289	0	573
1		R6_1344	WP_000980827.1	41.406	256	101	3	8	214	12	267	1.58e-56	169
1		R6_1344	WP_000714849.1	26.778	239	120	8	3	187	8	245	1.53e-13	54.7
1	GCF_900063675.1_5390_6_7	R6_1344	WP_000348122.1	99.308	289	2	0	1	289	1	289	0	573
1		R6_1344	WP_000980827.1	41.406	256	101	3	8	214	12	267	1.58e-56	169
1		R6_1344	WP_000714849.1	26.778	239	120	8	3	187	8	245	1.53e-13	54.7
1	GCF_900063685.1_4564_2_8	R6_1344	WP_000348122.1	99.308	289	2	0	1	289	1	289	0	573
1		R6_1344	WP_000980827.1	41.406	256	101	3	8	214	12	267	1.58e-56	169
1		R6_1344	WP_000714849.1	26.778	239	120	8	3	187	8	245	1.53e-13	54.7
1	GCF_900063695.1_4880_1_4	R6_1344	WP_000348122.1	99.308	289	2	0	1	289	1	289	0	573
1		R6_1344	WP_000980827.1	41.406	256	101	3	8	214	12	267	1.58e-56	169
1		R6_1344	WP_000714849.1	26.778	239	120	8	3	187	8	245	1.53e-13	54.7
1	GCF_900063705.1_4752_1_9	R6_1344	WP_000348122.1	99.308	289	2	0	1	289	1	289	0	573
1		R6_1344	WP_000980827.1	41.406	256	101	3	8	214	12	267	1.58e-56	169
1		R6_1344	WP_000714849.1	26.778	239	120	8	3	187	8	245	1.53e-13	54.7
1	GCF_900063715.1_4525_7_11	R6_1344	WP_000348122.1	99.308	289	2	0	1	289	1	289	0	573
1		R6_1344	WP_000980827.1	41.406	256	101	3	8	214	12	267	1.58e-56	169
1		R6_1344	WP_000714849.1	26.778	239	120	8	3	187	8	245	1.53e-13	54.7
1	GCF_900065105.1_4353_2_4	R6_1344	WP_000348122.1	99.308	289	2	0	1	289	1	289	0	573
1		R6_1344	WP_000980827.1	41.406	256	101	3	8	214	12	267	1.58e-56	169
1		R6_1344	WP_000714849.1	26.778	239	120	8	3	187	8	245	1.53e-13	54.7
1	GCF_900065115.1_4995_8_1	R6_1344	WP_000348122.1	99.308	289	2	0	1	289	1	289	0	573
1		R6_1344	WP_000980827.1	41.406	256	101	3	8	214	12	267	1.58e-56	169
1		R6_1344	WP_000714849.1	26.778	239	120	8	3	187	8	245	1.53e-13	54.7
1	GCF_900065285.1_4948_3_8	R6_1344	WP_000348122.1	99.308	289	2	0	1	289	1	289	0	573
1		R6_1344	WP_000980827.1	41.406	256	101	3	8	214	12	267	1.58e-56	169
1		R6_1344	WP_000714849.1	26.778	239	120	8	3	187	8	245	1.53e-13	54.7
1	GCF_900065835.1_4525_8_9	R6_1344	WP_000348122.1	99.308	289	2	0	1	289	1	289	0	573
1		R6_1344	WP_000980827.1	41.406	256	101	3	8	214	12	267	1.58e-56	169
1		R6_1344	WP_000714849.1	26.778	239	120	8	3	187	8	245	1.53e-13	54.7
1	GCF_900191305.1_6512_3_9	R6_1344	WP_000348122.1	99.308	289	2	0	1	289	1	289	0	573
1		R6_1344	WP_000980827.1	41.406	256	101	3	8	214	12	267	1.58e-56	169
1		R6_1344	WP_000714852.1	25.941	239	122	7	3	187	8	245	6.58e-14	55.8
1	GCF_900193315.1_6486_8_15	R6_1344	WP_000348122.1	99.308	289	2	0	1	289	1	289	0	573
1		R6_1344	WP_000980827.1	41.406	256	101	3	8	214	12	267	1.58e-56	169
1		R6_1344	WP_000714852.1	25.941	239	122	7	3	187	8	245	6.58e-14	55.8
2	GCF_000007045.1_ASM704v1	R6_1344	NP_358937.1	100	289	0	0	1	289	1	289	0	577
2		R6_1344	NP_359579.1	41.406	256	101	3	8	214	12	267	1.58e-56	169
2		R6_1344	NP_359196.1	25.941	239	122	7	3	187	8	245	1.06e-13	55.1
2	GCF_000014365.2_ASM1436v2	R6_1344	WP_000348128.1	100	289	0	0	1	289	1	289	0	577
2		R6_1344	WP_000980827.1	41.406	256	101	3	8	214	12	267	1.58e-56	169
2		R6_1344	WP_000714845.1	25.941	239	122	7	3	187	8	245	1.06e-13	55.1
2	GCF_000230335.1_ASM23033v2	R6_1344	WP_000348128.1	100	289	0	0	1	289	1	289	0	577
2		R6_1344	WP_000980827.1	41.406	256	101	3	8	214	12	267	1.58e-56	169
2		R6_1344	WP_000714845.1	25.941	239	122	7	3	187	8	245	1.06e-13	55.1
2	GCF_000279615.1_ASM27961v1	R6_1344	WP_000348128.1	100	289	0	0	1	289	1	289	0	577
2		R6_1344	WP_000980827.1	41.406	256	101	3	8	214	12	267	1.58e-56	169
2		R6_1344	WP_000714845.1	25.941	239	122	7	3	187	8	245	1.06e-13	55.1
2	GCF_001094565.1_5750_2_6	R6_1344	WP_000348122.1	99.308	289	2	0	1	289	1	289	0	573
2		R6_1344	WP_050095221.1	41.016	256	102	3	8	214	12	267	4.85e-56	168
2		R6_1344	WP_000714847.1	25.523	239	123	7	3	187	8	245	2.66e-13	53.9
2	GCF_001131945.1_5310_1_1	R6_1344	WP_000348122.1	99.308	289	2	0	1	289	1	289	0	573
2		R6_1344	WP_050095221.1	41.016	256	102	3	8	214	12	267	4.85e-56	168
2		R6_1344	WP_000714847.1	25.523	239	123	7	3	187	8	245	2.66e-13	53.9
2	GCF_001141465.1_5750_2_2	R6_1344	WP_000348122.1	99.308	289	2	0	1	289	1	289	0	573
2		R6_1344	WP_050095221.1	41.016	256	102	3	8	214	12	267	4.85e-56	168
2		R6_1344	WP_000714847.1	25.523	239	123	7	3	187	8	245	2.66e-13	53.9
2	GCF_001326535.1_5192_8_1	R6_1344	WP_000348126.1	99.308	289	2	0	1	289	1	289	0	573
2		R6_1344	WP_000980827.1	41.406	256	101	3	8	214	12	267	1.58e-56	169
2		R6_1344	WP_000714838.1	25.941	239	122	7	3	187	8	245	1.43e-13	54.7
2	GCF_001335815.1_6593_4_21	R6_1344	WP_000348122.1	99.308	289	2	0	1	289	1	289	0	573
2		R6_1344	WP_050095221.1	41.016	256	102	3	8	214	12	267	4.85e-56	168
2		R6_1344	WP_000714847.1	25.523	239	123	7	3	187	8	245	2.66e-13	53.9
2	GCF_001950975.1_ASM195097v1	R6_1344	WP_000348128.1	100	289	0	0	1	289	1	289	0	577
2		R6_1344	WP_000980827.1	41.406	256	101	3	8	214	12	267	1.58e-56	169
2		R6_1344	WP_000714845.1	25.941	239	122	7	3	187	8	245	1.06e-13	55.1
2	GCF_003003495.1_ASM300349v1	R6_1344	WP_000348128.1	100	289	0	0	1	289	1	289	0	577
2		R6_1344	WP_000980827.1	41.406	256	101	3	8	214	12	267	1.58e-56	169
2		R6_1344	WP_000714845.1	25.941	239	122	7	3	187	8	245	1.06e-13	55.1
3	GCF_000170015.1_ASM17001v1	R6_1344	WP_000348123.1	98.962	289	3	0	1	289	1	289	0	571
3		R6_1344	WP_000980827.1	41.406	256	101	3	8	214	12	267	1.58e-56	169
3		R6_1344	WP_000714838.1	25.941	239	122	7	3	187	8	245	1.43e-13	54.7
3	GCF_000180515.1_ASM18051v2	R6_1344	WP_000348120.1	98.616	289	4	0	1	289	1	289	0	569
3		R6_1344	WP_000986766.1	41.016	256	102	3	8	214	12	267	5.95e-56	168
3	GCF_000180535.1_ASM18053v1	R6_1344	WP_000348123.1	98.962	289	3	0	1	289	1	289	0	571
3		R6_1344	WP_000980827.1	41.406	256	101	3	8	214	12	267	1.58e-56	169
3		R6_1344	WP_000714838.1	25.941	239	122	7	3	187	8	245	1.43e-13	54.7
3	GCF_000180555.1_ASM18055v1	R6_1344	WP_000348123.1	98.962	289	3	0	1	289	1	289	0	571
3		R6_1344	WP_000980827.1	41.406	256	101	3	8	214	12	267	1.58e-56	169
3		R6_1344	WP_000714849.1	26.778	239	120	8	3	187	8	245	1.53e-13	54.7
3	GCF_000210955.1_ASM21095v1	R6_1344	WP_000348123.1	98.962	289	3	0	1	289	1	289	0	571
3		R6_1344	WP_000980827.1	41.406	256	101	3	8	214	12	267	1.58e-56	169
3		R6_1344	WP_000714838.1	25.941	239	122	7	3	187	8	245	1.43e-13	54.7
3	GCF_000210995.1_ASM21099v1	R6_1344	WP_000348123.1	98.962	289	3	0	1	289	1	289	0	571
3		R6_1344	WP_000980827.1	41.406	256	101	3	8	214	12	267	1.58e-56	169
3		R6_1344	WP_000714849.1	26.778	239	120	8	3	187	8	245	1.53e-13	54.7
3	GCF_000211015.1_ASM21101v1	R6_1344	WP_000348123.1	98.962	289	3	0	1	289	1	289	0	571
3		R6_1344	WP_000980827.1	41.406	256	101	3	8	214	12	267	1.58e-56	169
3		R6_1344	WP_000714838.1	25.941	239	122	7	3	187	8	245	1.43e-13	54.7
3	GCF_000211035.1_ASM21103v2	R6_1344	WP_000348123.1	98.962	289	3	0	1	289	1	289	0	571
3		R6_1344	WP_000980827.1	41.406	256	101	3	8	214	12	267	1.58e-56	169
3		R6_1344	WP_000714838.1	25.941	239	122	7	3	187	8	245	1.43e-13	54.7
3	GCF_000211055.1_ASM21105v2	R6_1344	WP_000348123.1	98.962	289	3	0	1	289	1	289	0	571
3		R6_1344	WP_000980827.1	41.406	256	101	3	8	214	12	267	1.58e-56	169
3		R6_1344	WP_000714838.1	25.941	239	122	7	3	187	8	245	1.43e-13	54.7
3	GCF_000233305.1_ASM23330v2	R6_1344	WP_000348123.1	98.962	289	3	0	1	289	1	289	0	571
3		R6_1344	WP_000980827.1	41.406	256	101	3	8	214	12	267	1.58e-56	169
3		R6_1344	WP_000714838.1	25.941	239	122	7	3	187	8	245	1.43e-13	54.7
3	GCF_000251585.1_ASM25158v2	R6_1344	WP_000348123.1	98.962	289	3	0	1	289	1	289	0	571
3		R6_1344	WP_000980827.1	41.406	256	101	3	8	214	12	267	1.58e-56	169
3		R6_1344	WP_000714849.1	26.778	239	120	8	3	187	8	245	1.53e-13	54.7
3	GCF_000251865.1_ASM25186v2	R6_1344	WP_000348123.1	98.962	289	3	0	1	289	1	289	0	571
3		R6_1344	WP_000980827.1	41.406	256	101	3	8	214	12	267	1.58e-56	169
3		R6_1344	WP_000714849.1	26.778	239	120	8	3	187	8	245	1.53e-13	54.7
3	GCF_000256645.1_ASM25664v1	R6_1344	WP_000348121.1	98.27	289	5	0	1	289	1	289	0	567
3		R6_1344	WP_000980829.1	41.406	256	101	3	8	214	12	267	2.74e-56	169
3		R6_1344	WP_000714837.1	25.523	239	123	7	3	187	8	245	2.46e-13	53.9
3	GCF_000762705.1_Sp_2441.v1.0	R6_1344	WP_000348123.1	98.962	289	3	0	1	289	1	289	0	571
3		R6_1344	WP_000980827.1	41.406	256	101	3	8	214	12	267	1.58e-56	169
3		R6_1344	WP_000714849.1	26.778	239	120	8	3	187	8	245	1.53e-13	54.7
3	GCF_001072515.1_ASM107251v1	R6_1344	WP_000348123.1	98.962	289	3	0	1	289	1	289	0	571
3		R6_1344	WP_000980827.1	41.406	256	101	3	8	214	12	267	1.58e-56	169
3		R6_1344	WP_000714846.1	25.941	239	122	7	3	187	8	245	1.07e-13	55.1
3	GCF_001082985.1_6999_1_19	R6_1344	WP_000348123.1	98.962	289	3	0	1	289	1	289	0	571
3		R6_1344	WP_000980827.1	41.406	256	101	3	8	214	12	267	1.58e-56	169
3		R6_1344	WP_000714838.1	25.941	239	122	7	3	187	8	245	1.43e-13	54.7
3	GCF_001083685.1_5159_6_6	R6_1344	WP_000348123.1	98.962	289	3	0	1	289	1	289	0	571
3		R6_1344	WP_000980827.1	41.406	256	101	3	8	214	12	267	1.58e-56	169
3		R6_1344	WP_000714838.1	25.941	239	122	7	3	187	8	245	1.43e-13	54.7
3	GCF_001087745.1_7622_5_60	R6_1344	WP_000348123.1	98.962	289	3	0	1	289	1	289	0	571
3		R6_1344	WP_000980827.1	41.406	256	101	3	8	214	12	267	1.58e-56	169
3		R6_1344	WP_000714838.1	25.941	239	122	7	3	187	8	245	1.43e-13	54.7
3	GCF_001088625.1_5159_5_5	R6_1344	WP_000348123.1	98.962	289	3	0	1	289	1	289	0	571
3		R6_1344	WP_000980827.1	41.406	256	101	3	8	214	12	267	1.58e-56	169
3		R6_1344	WP_000714838.1	25.941	239	122	7	3	187	8	245	1.43e-13	54.7
3	GCF_001089685.1_5159_6_10	R6_1344	WP_050094281.1	98.616	289	4	0	1	289	1	289	0	568
3		R6_1344	WP_000980827.1	41.406	256	101	3	8	214	12	267	1.58e-56	169
3		R6_1344	WP_000714838.1	25.941	239	122	7	3	187	8	245	1.43e-13	54.7
3	GCF_001090765.1_5159_5_2	R6_1344	WP_000348123.1	98.962	289	3	0	1	289	1	289	0	571
3		R6_1344	WP_000980827.1	41.406	256	101	3	8	214	12	267	1.58e-56	169
3		R6_1344	WP_000714838.1	25.941	239	122	7	3	187	8	245	1.43e-13	54.7
3	GCF_001092285.1_5159_7_4	R6_1344	WP_000348123.1	98.962	289	3	0	1	289	1	289	0	571
3		R6_1344	WP_000980827.1	41.406	256	101	3	8	214	12	267	1.58e-56	169
3		R6_1344	WP_000714838.1	25.941	239	122	7	3	187	8	245	1.43e-13	54.7
3	GCF_001093965.1_5159_6_2	R6_1344	WP_000348123.1	98.962	289	3	0	1	289	1	289	0	571
3		R6_1344	WP_000980827.1	41.406	256	101	3	8	214	12	267	1.58e-56	169
3		R6_1344	WP_000714838.1	25.941	239	122	7	3	187	8	245	1.43e-13	54.7
3	GCF_001094985.1_5159_5_9	R6_1344	WP_000348123.1	98.962	289	3	0	1	289	1	289	0	571
3		R6_1344	WP_000980827.1	41.406	256	101	3	8	214	12	267	1.58e-56	169
3		R6_1344	WP_000714838.1	25.941	239	122	7	3	187	8	245	1.43e-13	54.7
3	GCF_001096305.1_6593_5_8	R6_1344	WP_050155096.1	98.962	289	3	0	1	289	1	289	0	572
3		R6_1344	WP_000980827.1	41.406	256	101	3	8	214	12	267	1.58e-56	169
3		R6_1344	WP_000714846.1	25.941	239	122	7	3	187	8	245	1.07e-13	55.1
3	GCF_001096625.1_5159_8_10	R6_1344	WP_000348123.1	98.962	289	3	0	1	289	1	289	0	571
3		R6_1344	WP_000980827.1	41.406	256	101	3	8	214	12	267	1.58e-56	169
3		R6_1344	WP_000714838.1	25.941	239	122	7	3	187	8	245	1.43e-13	54.7
3	GCF_001098185.1_6631_6_18	R6_1344	WP_000348125.1	99.654	289	1	0	1	289	1	289	0	575
3		R6_1344	WP_050095221.1	41.016	256	102	3	8	214	12	267	4.85e-56	168
3		R6_1344	WP_000714845.1	25.941	239	122	7	3	187	8	245	1.06e-13	55.1
3	GCF_001100745.1_6755_4_3	R6_1344	WP_000348125.1	99.654	289	1	0	1	289	1	289	0	575
3		R6_1344	WP_050095221.1	41.016	256	102	3	8	214	12	267	4.85e-56	168
3		R6_1344	WP_000714845.1	25.941	239	122	7	3	187	8	245	1.06e-13	55.1
3	GCF_001102125.1_6630_3_14	R6_1344	WP_000348123.1	98.962	289	3	0	1	289	1	289	0	571
3		R6_1344	WP_000986766.1	41.016	256	102	3	8	214	12	267	5.95e-56	168
3		R6_1344	WP_000714838.1	25.941	239	122	7	3	187	8	245	1.43e-13	54.7
3	GCF_001104585.1_6999_2_11	R6_1344	WP_000348123.1	98.962	289	3	0	1	289	1	289	0	571
3		R6_1344	WP_000980827.1	41.406	256	101	3	8	214	12	267	1.58e-56	169
3		R6_1344	WP_000714838.1	25.941	239	122	7	3	187	8	245	1.43e-13	54.7
3	GCF_001104765.1_5159_5_10	R6_1344	WP_000348122.1	99.308	289	2	0	1	289	1	289	0	573
3		R6_1344	WP_000986760.1	40.625	256	103	3	8	214	12	267	1.4e-54	164
3		R6_1344	WP_000714855.1	25.941	239	122	7	3	187	8	245	2.44e-14	57
3	GCF_001105125.1_5159_7_8	R6_1344	WP_000348123.1	98.962	289	3	0	1	289	1	289	0	571
3		R6_1344	WP_000980827.1	41.406	256	101	3	8	214	12	267	1.58e-56	169
3		R6_1344	WP_000714838.1	25.941	239	122	7	3	187	8	245	1.43e-13	54.7
3	GCF_001106805.1_6631_4_7	R6_1344	WP_050155096.1	98.962	289	3	0	1	289	1	289	0	572
3		R6_1344	WP_000980827.1	41.406	256	101	3	8	214	12	267	1.58e-56	169
3		R6_1344	WP_000714846.1	25.941	239	122	7	3	187	8	245	1.07e-13	55.1
3	GCF_001107565.1_5159_7_3	R6_1344	WP_000348123.1	98.962	289	3	0	1	289	1	289	0	571
3		R6_1344	WP_000980827.1	41.406	256	101	3	8	214	12	267	1.58e-56	169
3		R6_1344	WP_000714838.1	25.941	239	122	7	3	187	8	245	1.43e-13	54.7
3	GCF_001107725.1_6649_8_6	R6_1344	WP_050155096.1	98.962	289	3	0	1	289	1	289	0	572
3		R6_1344	WP_000980827.1	41.406	256	101	3	8	214	12	267	1.58e-56	169
3		R6_1344	WP_000714846.1	25.941	239	122	7	3	187	8	245	1.07e-13	55.1
3	GCF_001108225.1_6805_3_15	R6_1344	WP_000348123.1	98.962	289	3	0	1	289	1	289	0	571
3		R6_1344	WP_000986766.1	41.016	256	102	3	8	214	12	267	5.95e-56	168
3		R6_1344	WP_000714838.1	25.941	239	122	7	3	187	8	245	1.43e-13	54.7
3	GCF_001110885.1_6840_1_21	R6_1344	WP_000348125.1	99.654	289	1	0	1	289	1	289	0	575
3		R6_1344	WP_050095221.1	41.016	256	102	3	8	214	12	267	4.85e-56	168
3		R6_1344	WP_000714845.1	25.941	239	122	7	3	187	8	245	1.06e-13	55.1
3	GCF_001111165.1_6714_8_21	R6_1344	WP_000348125.1	99.654	289	1	0	1	289	1	289	0	575
3		R6_1344	WP_050095221.1	41.016	256	102	3	8	214	12	267	4.85e-56	168
3		R6_1344	WP_000714845.1	25.941	239	122	7	3	187	8	245	1.06e-13	55.1
3	GCF_001111765.1_6999_3_22	R6_1344	WP_000348123.1	98.962	289	3	0	1	289	1	289	0	571
3		R6_1344	WP_000980827.1	41.406	256	101	3	8	214	12	267	1.58e-56	169
3		R6_1344	WP_000714838.1	25.941	239	122	7	3	187	8	245	1.43e-13	54.7
3	GCF_001113225.1_6710_7_16	R6_1344	WP_000348125.1	99.654	289	1	0	1	289	1	289	0	575
3		R6_1344	WP_050095221.1	41.016	256	102	3	8	214	12	267	4.85e-56	168
3		R6_1344	WP_000714845.1	25.941	239	122	7	3	187	8	245	1.06e-13	55.1
3	GCF_001117065.1_6730_5_2	R6_1344	WP_000348125.1	99.654	289	1	0	1	289	1	289	0	575
3		R6_1344	WP_050095221.1	41.016	256	102	3	8	214	12	267	4.85e-56	168
3		R6_1344	WP_000714845.1	25.941	239	122	7	3	187	8	245	1.06e-13	55.1
3	GCF_001117825.1_6949_1_21	R6_1344	WP_050155096.1	98.962	289	3	0	1	289	1	289	0	572
3		R6_1344	WP_000980827.1	41.406	256	101	3	8	214	12	267	1.58e-56	169
3		R6_1344	WP_000714846.1	25.941	239	122	7	3	187	8	245	1.07e-13	55.1
3	GCF_001118265.1_5159_6_7	R6_1344	WP_000348123.1	98.962	289	3	0	1	289	1	289	0	571
3		R6_1344	WP_000980827.1	41.406	256	101	3	8	214	12	267	1.58e-56	169
3		R6_1344	WP_000714838.1	25.941	239	122	7	3	187	8	245	1.43e-13	54.7
3	GCF_001118685.1_5159_7_10	R6_1344	WP_000348123.1	98.962	289	3	0	1	289	1	289	0	571
3		R6_1344	WP_000980827.1	41.406	256	101	3	8	214	12	267	1.58e-56	169
3		R6_1344	WP_000714838.1	25.941	239	122	7	3	187	8	245	1.43e-13	54.7
3	GCF_001118985.1_5159_8_7	R6_1344	WP_000348123.1	98.962	289	3	0	1	289	1	289	0	571
3		R6_1344	WP_000980827.1	41.406	256	101	3	8	214	12	267	1.58e-56	169
3		R6_1344	WP_000714838.1	25.941	239	122	7	3	187	8	245	1.43e-13	54.7
3	GCF_001120365.1_6631_2_2	R6_1344	WP_000348123.1	98.962	289	3	0	1	289	1	289	0	571
3		R6_1344	WP_000986766.1	41.016	256	102	3	8	214	12	267	5.95e-56	168
3		R6_1344	WP_000714838.1	25.941	239	122	7	3	187	8	245	1.43e-13	54.7
3	GCF_001122385.1_7001_2_1	R6_1344	WP_000348123.1	98.962	289	3	0	1	289	1	289	0	571
3		R6_1344	WP_000980827.1	41.406	256	101	3	8	214	12	267	1.58e-56	169
3		R6_1344	WP_000714838.1	25.941	239	122	7	3	187	8	245	1.43e-13	54.7
3	GCF_001125385.1_5159_6_11	R6_1344	WP_000348123.1	98.962	289	3	0	1	289	1	289	0	571
3		R6_1344	WP_000980827.1	41.406	256	101	3	8	214	12	267	1.58e-56	169
3		R6_1344	WP_000714838.1	25.941	239	122	7	3	187	8	245	1.43e-13	54.7
3	GCF_001125905.1_5159_5_1	R6_1344	WP_000348123.1	98.962	289	3	0	1	289	1	289	0	571
3		R6_1344	WP_000980827.1	41.406	256	101	3	8	214	12	267	1.58e-56	169
3		R6_1344	WP_000714838.1	25.941	239	122	7	3	187	8	245	1.43e-13	54.7
3	GCF_001126105.1_5242_6_12	R6_1344	WP_000348123.1	98.962	289	3	0	1	289	1	289	0	571
3		R6_1344	WP_000980827.1	41.406	256	101	3	8	214	12	267	1.58e-56	169
3		R6_1344	WP_000714838.1	25.941	239	122	7	3	187	8	245	1.43e-13	54.7
3	GCF_001127045.1_6680_8_15	R6_1344	WP_000348125.1	99.654	289	1	0	1	289	1	289	0	575
3		R6_1344	WP_050095221.1	41.016	256	102	3	8	214	12	267	4.85e-56	168
3		R6_1344	WP_000714845.1	25.941	239	122	7	3	187	8	245	1.06e-13	55.1
3	GCF_001127405.1_7001_1_1	R6_1344	WP_000348123.1	98.962	289	3	0	1	289	1	289	0	571
3		R6_1344	WP_000980827.1	41.406	256	101	3	8	214	12	267	1.58e-56	169
3		R6_1344	WP_000714838.1	25.941	239	122	7	3	187	8	245	1.43e-13	54.7
3	GCF_001127985.1_5159_5_12	R6_1344	WP_000348123.1	98.962	289	3	0	1	289	1	289	0	571
3		R6_1344	WP_000980827.1	41.406	256	101	3	8	214	12	267	1.58e-56	169
3		R6_1344	WP_000714838.1	25.941	239	122	7	3	187	8	245	1.43e-13	54.7
3	GCF_001128905.1_5159_6_12	R6_1344	WP_000348123.1	98.962	289	3	0	1	289	1	289	0	571
3		R6_1344	WP_000980827.1	41.406	256	101	3	8	214	12	267	1.58e-56	169
3		R6_1344	WP_000714838.1	25.941	239	122	7	3	187	8	245	1.43e-13	54.7
3	GCF_001129125.1_6631_2_18	R6_1344	WP_050155096.1	98.962	289	3	0	1	289	1	289	0	572
3		R6_1344	WP_000980827.1	41.406	256	101	3	8	214	12	267	1.58e-56	169
3		R6_1344	WP_000714846.1	25.941	239	122	7	3	187	8	245	1.07e-13	55.1
3	GCF_001130385.1_7622_5_92	R6_1344	WP_000348123.1	98.962	289	3	0	1	289	1	289	0	571
3		R6_1344	WP_000980827.1	41.406	256	101	3	8	214	12	267	1.58e-56	169
3		R6_1344	WP_000714838.1	25.941	239	122	7	3	187	8	245	1.43e-13	54.7
3	GCF_001133165.1_5159_6_8	R6_1344	WP_000348123.1	98.962	289	3	0	1	289	1	289	0	571
3		R6_1344	WP_000980827.1	41.406	256	101	3	8	214	12	267	1.58e-56	169
3		R6_1344	WP_000714838.1	25.941	239	122	7	3	187	8	245	1.43e-13	54.7
3	GCF_001134765.1_6630_2_6	R6_1344	WP_000348125.1	99.654	289	1	0	1	289	1	289	0	575
3		R6_1344	WP_050095221.1	41.016	256	102	3	8	214	12	267	4.85e-56	168
3		R6_1344	WP_000714845.1	25.941	239	122	7	3	187	8	245	1.06e-13	55.1
3	GCF_001134825.1_6999_3_20	R6_1344	WP_000348123.1	98.962	289	3	0	1	289	1	289	0	571
3		R6_1344	WP_000980827.1	41.406	256	101	3	8	214	12	267	1.58e-56	169
3		R6_1344	WP_000714838.1	25.941	239	122	7	3	187	8	245	1.43e-13	54.7
3	GCF_001136105.1_6630_1_12	R6_1344	WP_000348125.1	99.654	289	1	0	1	289	1	289	0	575
3		R6_1344	WP_050095221.1	41.016	256	102	3	8	214	12	267	4.85e-56	168
3		R6_1344	WP_000714845.1	25.941	239	122	7	3	187	8	245	1.06e-13	55.1
3	GCF_001136485.1_6649_7_15	R6_1344	WP_050155096.1	98.962	289	3	0	1	289	1	289	0	572
3		R6_1344	WP_000980827.1	41.406	256	101	3	8	214	12	267	1.58e-56	169
3		R6_1344	WP_000714846.1	25.941	239	122	7	3	187	8	245	1.07e-13	55.1
3	GCF_001138065.1_5159_5_4	R6_1344	WP_000348123.1	98.962	289	3	0	1	289	1	289	0	571
3		R6_1344	WP_000980827.1	41.406	256	101	3	8	214	12	267	1.58e-56	169
3		R6_1344	WP_000714838.1	25.941	239	122	7	3	187	8	245	1.43e-13	54.7
3	GCF_001138205.1_5159_5_3	R6_1344	WP_000348123.1	98.962	289	3	0	1	289	1	289	0	571
3		R6_1344	WP_000980827.1	41.406	256	101	3	8	214	12	267	1.58e-56	169
3		R6_1344	WP_000714838.1	25.941	239	122	7	3	187	8	245	1.43e-13	54.7
3	GCF_001139525.1_5159_5_8	R6_1344	WP_000348123.1	98.962	289	3	0	1	289	1	289	0	571
3		R6_1344	WP_000980827.1	41.406	256	101	3	8	214	12	267	1.58e-56	169
3		R6_1344	WP_000714838.1	25.941	239	122	7	3	187	8	245	1.43e-13	54.7
3	GCF_001140645.1_5159_7_2	R6_1344	WP_000348123.1	98.962	289	3	0	1	289	1	289	0	571
3		R6_1344	WP_000980827.1	41.406	256	101	3	8	214	12	267	1.58e-56	169
3		R6_1344	WP_000714838.1	25.941	239	122	7	3	187	8	245	1.43e-13	54.7
3	GCF_001142485.1_6731_4_3	R6_1344	WP_000348123.1	98.962	289	3	0	1	289	1	289	0	571
3		R6_1344	WP_000986766.1	41.016	256	102	3	8	214	12	267	5.95e-56	168
3		R6_1344	WP_000714838.1	25.941	239	122	7	3	187	8	245	1.43e-13	54.7
3	GCF_001143685.1_5159_8_5	R6_1344	WP_000348123.1	98.962	289	3	0	1	289	1	289	0	571
3		R6_1344	WP_000980827.1	41.406	256	101	3	8	214	12	267	1.58e-56	169
3		R6_1344	WP_000714838.1	25.941	239	122	7	3	187	8	245	1.43e-13	54.7
3	GCF_001149565.1_6736_4_2	R6_1344	WP_000348125.1	99.654	289	1	0	1	289	1	289	0	575
3		R6_1344	WP_050095221.1	41.016	256	102	3	8	214	12	267	4.85e-56	168
3		R6_1344	WP_000714845.1	25.941	239	122	7	3	187	8	245	1.06e-13	55.1
3	GCF_001150425.1_6999_7_12	R6_1344	WP_000348123.1	98.962	289	3	0	1	289	1	289	0	571
3		R6_1344	WP_000980827.1	41.406	256	101	3	8	214	12	267	1.58e-56	169
3		R6_1344	WP_000714838.1	25.941	239	122	7	3	187	8	245	1.43e-13	54.7
3	GCF_001152485.1_6710_8_13	R6_1344	WP_000348123.1	98.962	289	3	0	1	289	1	289	0	571
3		R6_1344	WP_000986764.1	40.625	256	103	3	8	214	12	267	1.85e-54	164
3		R6_1344	WP_000714838.1	25.941	239	122	7	3	187	8	245	1.43e-13	54.7
3	GCF_001153045.1_5159_7_5	R6_1344	WP_000348123.1	98.962	289	3	0	1	289	1	289	0	571
3		R6_1344	WP_000980827.1	41.406	256	101	3	8	214	12	267	1.58e-56	169
3		R6_1344	WP_000714838.1	25.941	239	122	7	3	187	8	245	1.43e-13	54.7
3	GCF_001153285.1_6630_3_16	R6_1344	WP_000348125.1	99.654	289	1	0	1	289	1	289	0	575
3		R6_1344	WP_050095221.1	41.016	256	102	3	8	214	12	267	4.85e-56	168
3		R6_1344	WP_000714845.1	25.941	239	122	7	3	187	8	245	1.06e-13	55.1
3	GCF_001153745.1_6630_3_4	R6_1344	WP_000348125.1	99.654	289	1	0	1	289	1	289	0	575
3		R6_1344	WP_050095221.1	41.016	256	102	3	8	214	12	267	4.85e-56	168
3		R6_1344	WP_000714845.1	25.941	239	122	7	3	187	8	245	1.06e-13	55.1
3	GCF_001153925.1_6631_2_15	R6_1344	WP_050155096.1	98.962	289	3	0	1	289	1	289	0	572
3		R6_1344	WP_000980827.1	41.406	256	101	3	8	214	12	267	1.58e-56	169
3		R6_1344	WP_000714846.1	25.941	239	122	7	3	187	8	245	1.07e-13	55.1
3	GCF_001154085.1_6664_1_6	R6_1344	WP_000348125.1	99.654	289	1	0	1	289	1	289	0	575
3		R6_1344	WP_050095221.1	41.016	256	102	3	8	214	12	267	4.85e-56	168
3		R6_1344	WP_000714845.1	25.941	239	122	7	3	187	8	245	1.06e-13	55.1
3	GCF_001154105.1_6972_5_12	R6_1344	WP_050155096.1	98.962	289	3	0	1	289	1	289	0	572
3		R6_1344	WP_000980827.1	41.406	256	101	3	8	214	12	267	1.58e-56	169
3		R6_1344	WP_000714846.1	25.941	239	122	7	3	187	8	245	1.07e-13	55.1
3	GCF_001154345.1_5159_6_3	R6_1344	WP_000348123.1	98.962	289	3	0	1	289	1	289	0	571
3		R6_1344	WP_000980827.1	41.406	256	101	3	8	214	12	267	1.58e-56	169
3		R6_1344	WP_000714838.1	25.941	239	122	7	3	187	8	245	1.43e-13	54.7
3	GCF_001155185.1_5159_7_6	R6_1344	WP_000348123.1	98.962	289	3	0	1	289	1	289	0	571
3		R6_1344	WP_000980827.1	41.406	256	101	3	8	214	12	267	1.58e-56	169
3		R6_1344	WP_000714838.1	25.941	239	122	7	3	187	8	245	1.43e-13	54.7
3	GCF_001155205.1_5159_7_1	R6_1344	WP_000348123.1	98.962	289	3	0	1	289	1	289	0	571
3		R6_1344	WP_000980827.1	41.406	256	101	3	8	214	12	267	1.58e-56	169
3		R6_1344	WP_000714838.1	25.941	239	122	7	3	187	8	245	1.43e-13	54.7
3	GCF_001158845.1_5159_5_7	R6_1344	WP_000348123.1	98.962	289	3	0	1	289	1	289	0	571
3		R6_1344	WP_000980827.1	41.406	256	101	3	8	214	12	267	1.58e-56	169
3		R6_1344	WP_000714838.1	25.941	239	122	7	3	187	8	245	1.43e-13	54.7
3	GCF_001158925.1_6680_8_4	R6_1344	WP_000348125.1	99.654	289	1	0	1	289	1	289	0	575
3		R6_1344	WP_050095221.1	41.016	256	102	3	8	214	12	267	4.85e-56	168
3		R6_1344	WP_000714845.1	25.941	239	122	7	3	187	8	245	1.06e-13	55.1
3	GCF_001160305.1_5159_5_6	R6_1344	WP_000348123.1	98.962	289	3	0	1	289	1	289	0	571
3		R6_1344	WP_000986760.1	40.625	256	103	3	8	214	12	267	1.4e-54	164
3		R6_1344	WP_000714838.1	25.941	239	122	7	3	187	8	245	1.43e-13	54.7
3	GCF_001160925.1_5159_8_2	R6_1344	WP_000348123.1	98.962	289	3	0	1	289	1	289	0	571
3		R6_1344	WP_000980827.1	41.406	256	101	3	8	214	12	267	1.58e-56	169
3		R6_1344	WP_000714838.1	25.941	239	122	7	3	187	8	245	1.43e-13	54.7
3	GCF_001162585.1_5159_8_1	R6_1344	WP_000348123.1	98.962	289	3	0	1	289	1	289	0	571
3		R6_1344	WP_000980827.1	41.406	256	101	3	8	214	12	267	1.58e-56	169
3		R6_1344	WP_000714838.1	25.941	239	122	7	3	187	8	245	1.43e-13	54.7
3	GCF_001163185.1_5159_6_1	R6_1344	WP_000348123.1	98.962	289	3	0	1	289	1	289	0	571
3		R6_1344	WP_000980827.1	41.406	256	101	3	8	214	12	267	1.58e-56	169
3		R6_1344	WP_000714838.1	25.941	239	122	7	3	187	8	245	1.43e-13	54.7
3	GCF_001163565.1_5159_8_8	R6_1344	WP_000348123.1	98.962	289	3	0	1	289	1	289	0	571
3		R6_1344	WP_000980827.1	41.406	256	101	3	8	214	12	267	1.58e-56	169
3		R6_1344	WP_000714838.1	25.941	239	122	7	3	187	8	245	1.43e-13	54.7
3	GCF_001163745.1_6736_4_4	R6_1344	WP_000348125.1	99.654	289	1	0	1	289	1	289	0	575
3		R6_1344	WP_050095221.1	41.016	256	102	3	8	214	12	267	4.85e-56	168
3		R6_1344	WP_000714845.1	25.941	239	122	7	3	187	8	245	1.06e-13	55.1
3	GCF_001163965.1_5159_8_4	R6_1344	WP_000348123.1	98.962	289	3	0	1	289	1	289	0	571
3		R6_1344	WP_000980827.1	41.406	256	101	3	8	214	12	267	1.58e-56	169
3		R6_1344	WP_000714838.1	25.941	239	122	7	3	187	8	245	1.43e-13	54.7
3	GCF_001167925.1_5159_8_6	R6_1344	WP_000348123.1	98.962	289	3	0	1	289	1	289	0	571
3		R6_1344	WP_000980827.1	41.406	256	101	3	8	214	12	267	1.58e-56	169
3		R6_1344	WP_000714838.1	25.941	239	122	7	3	187	8	245	1.43e-13	54.7
3	GCF_001174025.1_6999_1_7	R6_1344	WP_000348123.1	98.962	289	3	0	1	289	1	289	0	571
3		R6_1344	WP_000980827.1	41.406	256	101	3	8	214	12	267	1.58e-56	169
3		R6_1344	WP_000714838.1	25.941	239	122	7	3	187	8	245	1.43e-13	54.7
3	GCF_001174305.1_6673_8_14	R6_1344	WP_000348125.1	99.654	289	1	0	1	289	1	289	0	575
3		R6_1344	WP_050095221.1	41.016	256	102	3	8	214	12	267	4.85e-56	168
3		R6_1344	WP_000714845.1	25.941	239	122	7	3	187	8	245	1.06e-13	55.1
3	GCF_001193215.1_5242_8_10	R6_1344	WP_000348123.1	98.962	289	3	0	1	289	1	289	0	571
3		R6_1344	WP_000980827.1	41.406	256	101	3	8	214	12	267	1.58e-56	169
3		R6_1344	WP_000714838.1	25.941	239	122	7	3	187	8	245	1.43e-13	54.7
3	GCF_001193815.1_5159_8_11	R6_1344	WP_000348123.1	98.962	289	3	0	1	289	1	289	0	571
3		R6_1344	WP_000980827.1	41.406	256	101	3	8	214	12	267	1.58e-56	169
3		R6_1344	WP_000714838.1	25.941	239	122	7	3	187	8	245	1.43e-13	54.7
3	GCF_001193895.1_5242_8_9	R6_1344	WP_000348123.1	98.962	289	3	0	1	289	1	289	0	571
3		R6_1344	WP_000980827.1	41.406	256	101	3	8	214	12	267	1.58e-56	169
3		R6_1344	WP_000714838.1	25.941	239	122	7	3	187	8	245	1.43e-13	54.7
3	GCF_001195425.1_5242_7_10	R6_1344	WP_000348123.1	98.962	289	3	0	1	289	1	289	0	571
3		R6_1344	WP_000980827.1	41.406	256	101	3	8	214	12	267	1.58e-56	169
3		R6_1344	WP_000714838.1	25.941	239	122	7	3	187	8	245	1.43e-13	54.7
3	GCF_001195705.1_5242_8_8	R6_1344	WP_000348123.1	98.962	289	3	0	1	289	1	289	0	571
3		R6_1344	WP_000980827.1	41.406	256	101	3	8	214	12	267	1.58e-56	169
3		R6_1344	WP_000714838.1	25.941	239	122	7	3	187	8	245	1.43e-13	54.7
3	GCF_001196205.1_5242_6_4	R6_1344	WP_000348123.1	98.962	289	3	0	1	289	1	289	0	571
3		R6_1344	WP_000980827.1	41.406	256	101	3	8	214	12	267	1.58e-56	169
3		R6_1344	WP_000714838.1	25.941	239	122	7	3	187	8	245	1.43e-13	54.7
3	GCF_001196695.1_5242_7_8	R6_1344	WP_000348123.1	98.962	289	3	0	1	289	1	289	0	571
3		R6_1344	WP_000980827.1	41.406	256	101	3	8	214	12	267	1.58e-56	169
3		R6_1344	WP_000714838.1	25.941	239	122	7	3	187	8	245	1.43e-13	54.7
3	GCF_001197215.1_5242_6_9	R6_1344	WP_000348123.1	98.962	289	3	0	1	289	1	289	0	571
3		R6_1344	WP_000980827.1	41.406	256	101	3	8	214	12	267	1.58e-56	169
3		R6_1344	WP_000714838.1	25.941	239	122	7	3	187	8	245	1.43e-13	54.7
3	GCF_001197995.1_5242_7_9	R6_1344	WP_000348122.1	99.308	289	2	0	1	289	1	289	0	573
3		R6_1344	WP_000986760.1	40.625	256	103	3	8	214	12	267	1.4e-54	164
3		R6_1344	WP_000714855.1	25.941	239	122	7	3	187	8	245	2.44e-14	57
3	GCF_001199355.1_5242_6_7	R6_1344	WP_000348123.1	98.962	289	3	0	1	289	1	289	0	571
3		R6_1344	WP_000980827.1	41.406	256	101	3	8	214	12	267	1.58e-56	169
3		R6_1344	WP_000714838.1	25.941	239	122	7	3	187	8	245	1.43e-13	54.7
3	GCF_001199995.1_5242_8_11	R6_1344	WP_000348123.1	98.962	289	3	0	1	289	1	289	0	571
3		R6_1344	WP_000980827.1	41.406	256	101	3	8	214	12	267	1.58e-56	169
3		R6_1344	WP_000714838.1	25.941	239	122	7	3	187	8	245	1.43e-13	54.7
3	GCF_001202475.1_5242_8_5	R6_1344	WP_000348123.1	98.962	289	3	0	1	289	1	289	0	571
3		R6_1344	WP_000980827.1	41.406	256	101	3	8	214	12	267	1.58e-56	169
3		R6_1344	WP_000714838.1	25.941	239	122	7	3	187	8	245	1.43e-13	54.7
3	GCF_001202615.1_5242_6_3	R6_1344	WP_000348123.1	98.962	289	3	0	1	289	1	289	0	571
3		R6_1344	WP_000980827.1	41.406	256	101	3	8	214	12	267	1.58e-56	169
3		R6_1344	WP_000714838.1	25.941	239	122	7	3	187	8	245	1.43e-13	54.7
3	GCF_001204315.1_5242_6_6	R6_1344	WP_000348123.1	98.962	289	3	0	1	289	1	289	0	571
3		R6_1344	WP_000980827.1	41.406	256	101	3	8	214	12	267	1.58e-56	169
3		R6_1344	WP_000714838.1	25.941	239	122	7	3	187	8	245	1.43e-13	54.7
3	GCF_001206375.1_5242_8_7	R6_1344	WP_000348123.1	98.962	289	3	0	1	289	1	289	0	571
3		R6_1344	WP_000980827.1	41.406	256	101	3	8	214	12	267	1.58e-56	169
3		R6_1344	WP_000714838.1	25.941	239	122	7	3	187	8	245	1.43e-13	54.7
3	GCF_001206415.1_5242_8_4	R6_1344	WP_000348123.1	98.962	289	3	0	1	289	1	289	0	571
3		R6_1344	WP_000980827.1	41.406	256	101	3	8	214	12	267	1.58e-56	169
3		R6_1344	WP_000714838.1	25.941	239	122	7	3	187	8	245	1.43e-13	54.7
3	GCF_001207375.1_5242_8_1	R6_1344	WP_000348123.1	98.962	289	3	0	1	289	1	289	0	571
3		R6_1344	WP_000980827.1	41.406	256	101	3	8	214	12	267	1.58e-56	169
3		R6_1344	WP_000714838.1	25.941	239	122	7	3	187	8	245	1.43e-13	54.7
3	GCF_001208845.1_5242_7_5	R6_1344	WP_000348123.1	98.962	289	3	0	1	289	1	289	0	571
3		R6_1344	WP_000980827.1	41.406	256	101	3	8	214	12	267	1.58e-56	169
3		R6_1344	WP_000714838.1	25.941	239	122	7	3	187	8	245	1.43e-13	54.7
3	GCF_001210345.1_5242_7_12	R6_1344	WP_000348123.1	98.962	289	3	0	1	289	1	289	0	571
3		R6_1344	WP_000980827.1	41.406	256	101	3	8	214	12	267	1.58e-56	169
3		R6_1344	WP_000714838.1	25.941	239	122	7	3	187	8	245	1.43e-13	54.7
3	GCF_001210465.1_5242_7_11	R6_1344	WP_000348123.1	98.962	289	3	0	1	289	1	289	0	571
3		R6_1344	WP_000980827.1	41.406	256	101	3	8	214	12	267	1.58e-56	169
3		R6_1344	WP_000714838.1	25.941	239	122	7	3	187	8	245	1.43e-13	54.7
3	GCF_001210605.1_5242_8_2	R6_1344	WP_000348123.1	98.962	289	3	0	1	289	1	289	0	571
3		R6_1344	WP_000980827.1	41.406	256	101	3	8	214	12	267	1.58e-56	169
3		R6_1344	WP_000714838.1	25.941	239	122	7	3	187	8	245	1.43e-13	54.7
3	GCF_001211545.1_5242_7_7	R6_1344	WP_000348123.1	98.962	289	3	0	1	289	1	289	0	571
3		R6_1344	WP_000980827.1	41.406	256	101	3	8	214	12	267	1.58e-56	169
3		R6_1344	WP_000714838.1	25.941	239	122	7	3	187	8	245	1.43e-13	54.7
3	GCF_001212125.1_5242_6_2	R6_1344	WP_000348123.1	98.962	289	3	0	1	289	1	289	0	571
3		R6_1344	WP_000980827.1	41.406	256	101	3	8	214	12	267	1.58e-56	169
3		R6_1344	WP_000714838.1	25.941	239	122	7	3	187	8	245	1.43e-13	54.7
3	GCF_001212925.1_5242_7_4	R6_1344	WP_000348123.1	98.962	289	3	0	1	289	1	289	0	571
3		R6_1344	WP_000980827.1	41.406	256	101	3	8	214	12	267	1.58e-56	169
3		R6_1344	WP_000714838.1	25.941	239	122	7	3	187	8	245	1.43e-13	54.7
3	GCF_001255215.1_S_pneumo_A66_v1	R6_1344	WP_050155096.1	98.962	289	3	0	1	289	1	289	0	572
3		R6_1344	WP_053039806.1	41.016	256	102	3	8	214	12	267	1.2e-55	167
3		R6_1344	WP_000714838.1	25.941	239	122	7	3	187	8	245	1.43e-13	54.7
3	GCF_001299855.1_7001_1_7	R6_1344	WP_000348123.1	98.962	289	3	0	1	289	1	289	0	571
3		R6_1344	WP_000980827.1	41.406	256	101	3	8	214	12	267	1.58e-56	169
3		R6_1344	WP_054363704.1	25.523	239	123	7	3	187	8	245	1.05e-12	52
3	GCF_001326615.1_5159_8_3	R6_1344	WP_000348123.1	98.962	289	3	0	1	289	1	289	0	571
3		R6_1344	WP_000980827.1	41.406	256	101	3	8	214	12	267	1.58e-56	169
3		R6_1344	WP_000714838.1	25.941	239	122	7	3	187	8	245	1.43e-13	54.7
3	GCF_001326635.1_5159_7_7	R6_1344	WP_000348123.1	98.962	289	3	0	1	289	1	289	0	571
3		R6_1344	WP_000980827.1	41.406	256	101	3	8	214	12	267	1.58e-56	169
3		R6_1344	WP_000714838.1	25.941	239	122	7	3	187	8	245	1.43e-13	54.7
3	GCF_001326655.1_5159_7_9	R6_1344	WP_000348123.1	98.962	289	3	0	1	289	1	289	0	571
3		R6_1344	WP_000980827.1	41.406	256	101	3	8	214	12	267	1.58e-56	169
3		R6_1344	WP_000714838.1	25.941	239	122	7	3	187	8	245	1.43e-13	54.7
3	GCF_001326675.1_5242_6_5	R6_1344	WP_000348123.1	98.962	289	3	0	1	289	1	289	0	571
3		R6_1344	WP_000980827.1	41.406	256	101	3	8	214	12	267	1.58e-56	169
3		R6_1344	WP_000714838.1	25.941	239	122	7	3	187	8	245	1.43e-13	54.7
3	GCF_001326695.1_5242_7_6	R6_1344	WP_000348123.1	98.962	289	3	0	1	289	1	289	0	571
3		R6_1344	WP_000980827.1	41.406	256	101	3	8	214	12	267	1.58e-56	169
3		R6_1344	WP_000714838.1	25.941	239	122	7	3	187	8	245	1.43e-13	54.7
3	GCF_001326715.1_5159_6_9	R6_1344	WP_000348123.1	98.962	289	3	0	1	289	1	289	0	571
3		R6_1344	WP_000980827.1	41.406	256	101	3	8	214	12	267	1.58e-56	169
3		R6_1344	WP_000714838.1	25.941	239	122	7	3	187	8	245	1.43e-13	54.7
3	GCF_001326735.1_5159_5_11	R6_1344	WP_000348123.1	98.962	289	3	0	1	289	1	289	0	571
3		R6_1344	WP_000980827.1	41.406	256	101	3	8	214	12	267	1.58e-56	169
3		R6_1344	WP_000714838.1	25.941	239	122	7	3	187	8	245	1.43e-13	54.7
3	GCF_001326755.1_5159_7_11	R6_1344	WP_000348123.1	98.962	289	3	0	1	289	1	289	0	571
3		R6_1344	WP_000980827.1	41.406	256	101	3	8	214	12	267	1.58e-56	169
3		R6_1344	WP_000714838.1	25.941	239	122	7	3	187	8	245	1.43e-13	54.7
3	GCF_001326775.1_5242_7_2	R6_1344	WP_000348123.1	98.962	289	3	0	1	289	1	289	0	571
3		R6_1344	WP_000980827.1	41.406	256	101	3	8	214	12	267	1.58e-56	169
3		R6_1344	WP_000714838.1	25.941	239	122	7	3	187	8	245	1.43e-13	54.7
3	GCF_001326795.1_5242_7_1	R6_1344	WP_000348123.1	98.962	289	3	0	1	289	1	289	0	571
3		R6_1344	WP_000980827.1	41.406	256	101	3	8	214	12	267	1.58e-56	169
3		R6_1344	WP_000714838.1	25.941	239	122	7	3	187	8	245	1.43e-13	54.7
3	GCF_001326815.1_5242_6_11	R6_1344	WP_000348123.1	98.962	289	3	0	1	289	1	289	0	571
3		R6_1344	WP_000980827.1	41.406	256	101	3	8	214	12	267	1.58e-56	169
3		R6_1344	WP_000714838.1	25.941	239	122	7	3	187	8	245	1.43e-13	54.7
3	GCF_001326835.1_5242_8_3	R6_1344	WP_000348123.1	98.962	289	3	0	1	289	1	289	0	571
3		R6_1344	WP_000980827.1	41.406	256	101	3	8	214	12	267	1.58e-56	169
3		R6_1344	WP_000714838.1	25.941	239	122	7	3	187	8	245	1.43e-13	54.7
3	GCF_001326855.1_5242_8_6	R6_1344	WP_000348123.1	98.962	289	3	0	1	289	1	289	0	571
3		R6_1344	WP_000980827.1	41.406	256	101	3	8	214	12	267	1.58e-56	169
3		R6_1344	WP_000714838.1	25.941	239	122	7	3	187	8	245	1.43e-13	54.7
3	GCF_001326875.1_5242_8_12	R6_1344	WP_000348123.1	98.962	289	3	0	1	289	1	289	0	571
3		R6_1344	WP_000980827.1	41.406	256	101	3	8	214	12	267	1.58e-56	169
3		R6_1344	WP_000714838.1	25.941	239	122	7	3	187	8	245	1.43e-13	54.7
3	GCF_001335935.1_6630_2_5	R6_1344	WP_000348125.1	99.654	289	1	0	1	289	1	289	0	575
3		R6_1344	WP_050095221.1	41.016	256	102	3	8	214	12	267	4.85e-56	168
3		R6_1344	WP_000714845.1	25.941	239	122	7	3	187	8	245	1.06e-13	55.1
3	GCF_001340775.1_6710_8_10	R6_1344	WP_000348125.1	99.654	289	1	0	1	289	1	289	0	575
3		R6_1344	WP_050095221.1	41.016	256	102	3	8	214	12	267	4.85e-56	168
3		R6_1344	WP_000714845.1	25.941	239	122	7	3	187	8	245	1.06e-13	55.1
3	GCF_001341035.1_6753_1_21	R6_1344	WP_000348125.1	99.654	289	1	0	1	289	1	289	0	575
3		R6_1344	WP_050095221.1	41.016	256	102	3	8	214	12	267	4.85e-56	168
3		R6_1344	WP_000714845.1	25.941	239	122	7	3	187	8	245	1.06e-13	55.1
3	GCF_001341895.1_6805_2_16	R6_1344	WP_000348125.1	99.654	289	1	0	1	289	1	289	0	575
3		R6_1344	WP_050095221.1	41.016	256	102	3	8	214	12	267	4.85e-56	168
3		R6_1344	WP_000714845.1	25.941	239	122	7	3	187	8	245	1.06e-13	55.1
3	GCF_001342055.1_6805_2_18	R6_1344	WP_000348125.1	99.654	289	1	0	1	289	1	289	0	575
3		R6_1344	WP_050095221.1	41.016	256	102	3	8	214	12	267	4.85e-56	168
3		R6_1344	WP_000714845.1	25.941	239	122	7	3	187	8	245	1.06e-13	55.1
3	GCF_001344695.1_6840_3_14	R6_1344	WP_000348125.1	99.654	289	1	0	1	289	1	289	0	575
3		R6_1344	WP_050095221.1	41.016	256	102	3	8	214	12	267	4.85e-56	168
3		R6_1344	WP_000714845.1	25.941	239	122	7	3	187	8	245	1.06e-13	55.1
3	GCF_001566135.1_6899_4_22	R6_1344	WP_000348125.1	99.654	289	1	0	1	289	1	289	0	575
3		R6_1344	WP_050095221.1	41.016	256	102	3	8	214	12	267	4.85e-56	168
3		R6_1344	WP_000714845.1	25.941	239	122	7	3	187	8	245	1.06e-13	55.1
3	GCF_001678985.1_ASM167898v1	R6_1344	WP_050155096.1	98.962	289	3	0	1	289	1	289	0	572
3		R6_1344	WP_053039806.1	41.016	256	102	3	8	214	12	267	1.2e-55	167
3		R6_1344	WP_061643761.1	25.941	239	122	7	3	187	8	245	3.75e-14	56.2
3	GCF_001719885.1_ASM171988v1	R6_1344	WP_050155096.1	98.962	289	3	0	1	289	1	289	0	572
3		R6_1344	WP_000980827.1	41.406	256	101	3	8	214	12	267	1.58e-56	169
3		R6_1344	WP_000714846.1	25.941	239	122	7	3	187	8	245	1.07e-13	55.1
3	GCF_001909205.1_ASM190920v1	R6_1344	WP_000348123.1	98.962	289	3	0	1	289	1	289	0	571
3		R6_1344	WP_000980827.1	41.406	256	101	3	8	214	12	267	1.58e-56	169
3		R6_1344	WP_000714846.1	25.941	239	122	7	3	187	8	245	1.07e-13	55.1
3	GCF_001909215.1_ASM190921v1	R6_1344	WP_000348123.1	98.962	289	3	0	1	289	1	289	0	571
3		R6_1344	WP_000980827.1	41.406	256	101	3	8	214	12	267	1.58e-56	169
3		R6_1344	WP_000714846.1	25.941	239	122	7	3	187	8	245	1.07e-13	55.1
3	GCF_001909225.1_ASM190922v1	R6_1344	WP_000348123.1	98.962	289	3	0	1	289	1	289	0	571
3		R6_1344	WP_000980827.1	41.406	256	101	3	8	214	12	267	1.58e-56	169
3		R6_1344	WP_000714846.1	25.941	239	122	7	3	187	8	245	1.07e-13	55.1
3	GCF_001909235.1_ASM190923v1	R6_1344	WP_000348123.1	98.962	289	3	0	1	289	1	289	0	571
3		R6_1344	WP_000980827.1	41.406	256	101	3	8	214	12	267	1.58e-56	169
3		R6_1344	WP_000714846.1	25.941	239	122	7	3	187	8	245	1.07e-13	55.1
3	GCF_001909345.1_ASM190934v1	R6_1344	WP_000348123.1	98.962	289	3	0	1	289	1	289	0	571
3		R6_1344	WP_000980827.1	41.406	256	101	3	8	214	12	267	1.58e-56	169
3		R6_1344	WP_000714849.1	26.778	239	120	8	3	187	8	245	1.53e-13	54.7
3	GCF_001909355.1_ASM190935v1	R6_1344	WP_000348123.1	98.962	289	3	0	1	289	1	289	0	571
3		R6_1344	WP_000980827.1	41.406	256	101	3	8	214	12	267	1.58e-56	169
3		R6_1344	WP_000714849.1	26.778	239	120	8	3	187	8	245	1.53e-13	54.7
3	GCF_001909365.1_ASM190936v1	R6_1344	WP_050155096.1	98.962	289	3	0	1	289	1	289	0	572
3		R6_1344	WP_053039806.1	41.016	256	102	3	8	214	12	267	1.2e-55	167
3		R6_1344	WP_000714838.1	25.941	239	122	7	3	187	8	245	1.43e-13	54.7
3	GCF_001909405.1_ASM190940v1	R6_1344	WP_000348123.1	98.962	289	3	0	1	289	1	289	0	571
3		R6_1344	WP_000980827.1	41.406	256	101	3	8	214	12	267	1.58e-56	169
3		R6_1344	WP_000714838.1	25.941	239	122	7	3	187	8	245	1.43e-13	54.7
3	GCF_001909415.1_ASM190941v1	R6_1344	WP_000348123.1	98.962	289	3	0	1	289	1	289	0	571
3		R6_1344	WP_000980827.1	41.406	256	101	3	8	214	12	267	1.58e-56	169
3		R6_1344	WP_000714849.1	26.778	239	120	8	3	187	8	245	1.53e-13	54.7
3	GCF_001909515.1_ASM190951v1	R6_1344	WP_000348123.1	98.962	289	3	0	1	289	1	289	0	571
3		R6_1344	WP_000980827.1	41.406	256	101	3	8	214	12	267	1.58e-56	169
3		R6_1344	WP_000714846.1	25.941	239	122	7	3	187	8	245	1.07e-13	55.1
3	GCF_001909525.1_ASM190952v1	R6_1344	WP_000348123.1	98.962	289	3	0	1	289	1	289	0	571
3		R6_1344	WP_000980827.1	41.406	256	101	3	8	214	12	267	1.58e-56	169
3		R6_1344	WP_000714849.1	26.778	239	120	8	3	187	8	245	1.53e-13	54.7
3	GCF_001909565.1_ASM190956v1	R6_1344	WP_000348123.1	98.962	289	3	0	1	289	1	289	0	571
3		R6_1344	WP_000980827.1	41.406	256	101	3	8	214	12	267	1.58e-56	169
3		R6_1344	WP_000714849.1	26.778	239	120	8	3	187	8	245	1.53e-13	54.7
3	GCF_001909705.1_ASM190970v1	R6_1344	WP_000348123.1	98.962	289	3	0	1	289	1	289	0	571
3		R6_1344	WP_000980827.1	41.406	256	101	3	8	214	12	267	1.58e-56	169
3		R6_1344	WP_000714838.1	25.941	239	122	7	3	187	8	245	1.43e-13	54.7
3	GCF_001909715.1_ASM190971v1	R6_1344	WP_000348123.1	98.962	289	3	0	1	289	1	289	0	571
3		R6_1344	WP_000980827.1	41.406	256	101	3	8	214	12	267	1.58e-56	169
3		R6_1344	WP_000714846.1	25.941	239	122	7	3	187	8	245	1.07e-13	55.1
3	GCF_001909725.1_ASM190972v1	R6_1344	WP_000348123.1	98.962	289	3	0	1	289	1	289	0	571
3		R6_1344	WP_000980827.1	41.406	256	101	3	8	214	12	267	1.58e-56	169
3		R6_1344	WP_000714838.1	25.941	239	122	7	3	187	8	245	1.43e-13	54.7
3	GCF_001909765.1_ASM190976v1	R6_1344	WP_050155096.1	98.962	289	3	0	1	289	1	289	0	572
3		R6_1344	WP_000980827.1	41.406	256	101	3	8	214	12	267	1.58e-56	169
3		R6_1344	WP_000714847.1	25.523	239	123	7	3	187	8	245	2.66e-13	53.9
3	GCF_001909835.1_ASM190983v1	R6_1344	WP_000348123.1	98.962	289	3	0	1	289	1	289	0	571
3		R6_1344	WP_000980827.1	41.406	256	101	3	8	214	12	267	1.58e-56	169
3		R6_1344	WP_000714849.1	26.778	239	120	8	3	187	8	245	1.53e-13	54.7
3	GCF_001909855.1_ASM190985v1	R6_1344	WP_000348123.1	98.962	289	3	0	1	289	1	289	0	571
3		R6_1344	WP_000980827.1	41.406	256	101	3	8	214	12	267	1.58e-56	169
3		R6_1344	WP_000714849.1	26.778	239	120	8	3	187	8	245	1.53e-13	54.7
3	GCF_001909885.1_ASM190988v1	R6_1344	WP_050155096.1	98.962	289	3	0	1	289	1	289	0	572
3		R6_1344	WP_053039806.1	41.016	256	102	3	8	214	12	267	1.2e-55	167
3		R6_1344	WP_000714838.1	25.941	239	122	7	3	187	8	245	1.43e-13	54.7
3	GCF_001909905.1_ASM190990v1	R6_1344	WP_000348123.1	98.962	289	3	0	1	289	1	289	0	571
3		R6_1344	WP_000980827.1	41.406	256	101	3	8	214	12	267	1.58e-56	169
3		R6_1344	WP_000714846.1	25.941	239	122	7	3	187	8	245	1.07e-13	55.1
3	GCF_001909925.1_ASM190992v1	R6_1344	WP_000348123.1	98.962	289	3	0	1	289	1	289	0	571
3		R6_1344	WP_000980827.1	41.406	256	101	3	8	214	12	267	1.58e-56	169
3		R6_1344	WP_000714838.1	25.941	239	122	7	3	187	8	245	1.43e-13	54.7
3	GCF_001909955.1_ASM190995v1	R6_1344	WP_000348123.1	98.962	289	3	0	1	289	1	289	0	571
3		R6_1344	WP_000980827.1	41.406	256	101	3	8	214	12	267	1.58e-56	169
3		R6_1344	WP_000714849.1	26.778	239	120	8	3	187	8	245	1.53e-13	54.7
3	GCF_001909965.1_ASM190996v1	R6_1344	WP_000348123.1	98.962	289	3	0	1	289	1	289	0	571
3		R6_1344	WP_000980827.1	41.406	256	101	3	8	214	12	267	1.58e-56	169
3		R6_1344	WP_000714849.1	26.778	239	120	8	3	187	8	245	1.53e-13	54.7
3	GCF_001909995.1_ASM190999v1	R6_1344	WP_000348123.1	98.962	289	3	0	1	289	1	289	0	571
3		R6_1344	WP_000980827.1	41.406	256	101	3	8	214	12	267	1.58e-56	169
3		R6_1344	WP_000714849.1	26.778	239	120	8	3	187	8	245	1.53e-13	54.7
3	GCF_001910025.1_ASM191002v1	R6_1344	WP_050155096.1	98.962	289	3	0	1	289	1	289	0	572
3		R6_1344	WP_074192640.1	41.016	256	102	3	8	214	12	267	7.96e-56	167
3		R6_1344	WP_000714847.1	25.523	239	123	7	3	187	8	245	2.66e-13	53.9
3	GCF_001910075.1_ASM191007v1	R6_1344	WP_000348123.1	98.962	289	3	0	1	289	1	289	0	571
3		R6_1344	WP_000980827.1	41.406	256	101	3	8	214	12	267	1.58e-56	169
3		R6_1344	WP_000714838.1	25.941	239	122	7	3	187	8	245	1.43e-13	54.7
3	GCF_001910135.1_ASM191013v1	R6_1344	WP_000348123.1	98.962	289	3	0	1	289	1	289	0	571
3		R6_1344	WP_000980827.1	41.406	256	101	3	8	214	12	267	1.58e-56	169
3		R6_1344	WP_000714849.1	26.778	239	120	8	3	187	8	245	1.53e-13	54.7
3	GCF_001910155.1_ASM191015v1	R6_1344	WP_000348123.1	98.962	289	3	0	1	289	1	289	0	571
3		R6_1344	WP_000980827.1	41.406	256	101	3	8	214	12	267	1.58e-56	169
3		R6_1344	WP_000714849.1	26.778	239	120	8	3	187	8	245	1.53e-13	54.7
3	GCF_001910185.1_ASM191018v1	R6_1344	WP_000348123.1	98.962	289	3	0	1	289	1	289	0	571
3		R6_1344	WP_000980827.1	41.406	256	101	3	8	214	12	267	1.58e-56	169
3		R6_1344	WP_000714849.1	26.778	239	120	8	3	187	8	245	1.53e-13	54.7
3	GCF_001910205.1_ASM191020v1	R6_1344	WP_000348123.1	98.962	289	3	0	1	289	1	289	0	571
3		R6_1344	WP_000980827.1	41.406	256	101	3	8	214	12	267	1.58e-56	169
3		R6_1344	WP_000714846.1	25.941	239	122	7	3	187	8	245	1.07e-13	55.1
3	GCF_001910225.1_ASM191022v1	R6_1344	WP_000348123.1	98.962	289	3	0	1	289	1	289	0	571
3		R6_1344	WP_000980827.1	41.406	256	101	3	8	214	12	267	1.58e-56	169
3		R6_1344	WP_000714846.1	25.941	239	122	7	3	187	8	245	1.07e-13	55.1
3	GCF_001910295.1_ASM191029v1	R6_1344	WP_000348123.1	98.962	289	3	0	1	289	1	289	0	571
3		R6_1344	WP_000980827.1	41.406	256	101	3	8	214	12	267	1.58e-56	169
3		R6_1344	WP_000714849.1	26.778	239	120	8	3	187	8	245	1.53e-13	54.7
3	GCF_001910385.1_ASM191038v1	R6_1344	WP_000348123.1	98.962	289	3	0	1	289	1	289	0	571
3		R6_1344	WP_000980827.1	41.406	256	101	3	8	214	12	267	1.58e-56	169
3		R6_1344	WP_000714849.1	26.778	239	120	8	3	187	8	245	1.53e-13	54.7
3	GCF_001910445.1_ASM191044v1	R6_1344	WP_000348122.1	99.308	289	2	0	1	289	1	289	0	573
3		R6_1344	WP_000986760.1	40.625	256	103	3	8	214	12	267	1.4e-54	164
3		R6_1344	WP_000714855.1	25.941	239	122	7	3	187	8	245	2.44e-14	57
3	GCF_001935995.1_ASM193599v1	R6_1344	WP_075345293.1	98.616	289	4	0	1	289	1	289	0	569
3		R6_1344	WP_053039806.1	41.016	256	102	3	8	214	12	267	1.2e-55	167
3		R6_1344	WP_000714838.1	25.941	239	122	7	3	187	8	245	1.43e-13	54.7
3	GCF_001982725.1_ASM198272v1	R6_1344	WP_000348123.1	98.962	289	3	0	1	289	1	289	0	571
3		R6_1344	WP_000980827.1	41.406	256	101	3	8	214	12	267	1.58e-56	169
3		R6_1344	WP_000714838.1	25.941	239	122	7	3	187	8	245	1.43e-13	54.7
3	GCF_002081045.1_ASM208104v1	R6_1344	WP_000348123.1	98.962	289	3	0	1	289	1	289	0	571
3		R6_1344	WP_081570668.1	40.234	256	104	3	8	214	12	267	3.1e-54	163
3		R6_1344	WP_081570651.1	25.523	239	123	7	3	187	8	245	9.15e-13	52.4
3	GCF_002093335.1_ASM209333v1	R6_1344	WP_000348123.1	98.962	289	3	0	1	289	1	289	0	571
3		R6_1344	WP_000980827.1	41.406	256	101	3	8	214	12	267	1.58e-56	169
3		R6_1344	WP_000714838.1	25.941	239	122	7	3	187	8	245	1.43e-13	54.7
3	GCF_002357995.1_ASM235799v1	R6_1344	WP_000348125.1	99.654	289	1	0	1	289	1	289	0	575
3		R6_1344	WP_000980827.1	41.406	256	101	3	8	214	12	267	1.58e-56	169
3		R6_1344	WP_000714838.1	25.941	239	122	7	3	187	8	245	1.43e-13	54.7
3	GCF_002358015.1_ASM235801v1	R6_1344	WP_000348123.1	98.962	289	3	0	1	289	1	289	0	571
3		R6_1344	WP_000980827.1	41.406	256	101	3	8	214	12	267	1.58e-56	169
3		R6_1344	WP_000714849.1	26.778	239	120	8	3	187	8	245	1.53e-13	54.7
3	GCF_900016895.1_11860_8_1	R6_1344	WP_000348123.1	98.962	289	3	0	1	289	1	289	0	571
3		R6_1344	WP_000980827.1	41.406	256	101	3	8	214	12	267	1.58e-56	169
3		R6_1344	WP_000714838.1	25.941	239	122	7	3	187	8	245	1.43e-13	54.7
3	GCF_900017025.1_12754_4_64	R6_1344	WP_050155096.1	98.962	289	3	0	1	289	1	289	0	572
3		R6_1344	WP_000980827.1	41.406	256	101	3	8	214	12	267	1.58e-56	169
3		R6_1344	WP_000714847.1	25.523	239	123	7	3	187	8	245	2.66e-13	53.9
3	GCF_900017445.1_11893_1_4	R6_1344	WP_061638370.1	98.616	289	4	0	1	289	1	289	0	570
3		R6_1344	WP_000980827.1	41.406	256	101	3	8	214	12	267	1.58e-56	169
3		R6_1344	WP_000714838.1	25.941	239	122	7	3	187	8	245	1.43e-13	54.7
3	GCF_900017795.1_11860_8_51	R6_1344	WP_000348123.1	98.962	289	3	0	1	289	1	289	0	571
3		R6_1344	WP_000980827.1	41.406	256	101	3	8	214	12	267	1.58e-56	169
3		R6_1344	WP_000714838.1	25.941	239	122	7	3	187	8	245	1.43e-13	54.7
3	GCF_900017845.1_11860_4_81	R6_1344	WP_050155096.1	98.962	289	3	0	1	289	1	289	0	572
3		R6_1344	WP_053039806.1	41.016	256	102	3	8	214	12	267	1.2e-55	167
3		R6_1344	WP_000714838.1	25.941	239	122	7	3	187	8	245	1.43e-13	54.7
3	GCF_900017895.1_11861_1_65	R6_1344	WP_000348123.1	98.962	289	3	0	1	289	1	289	0	571
3		R6_1344	WP_000980827.1	41.406	256	101	3	8	214	12	267	1.58e-56	169
3		R6_1344	WP_000714838.1	25.941	239	122	7	3	187	8	245	1.43e-13	54.7
3	GCF_900018415.1_11861_5_30	R6_1344	WP_000348123.1	98.962	289	3	0	1	289	1	289	0	571
3		R6_1344	WP_000980827.1	41.406	256	101	3	8	214	12	267	1.58e-56	169
3		R6_1344	WP_000714838.1	25.941	239	122	7	3	187	8	245	1.43e-13	54.7
3	GCF_900018535.1_12754_4_56	R6_1344	WP_000348123.1	98.962	289	3	0	1	289	1	289	0	571
3		R6_1344	WP_000980827.1	41.406	256	101	3	8	214	12	267	1.58e-56	169
3		R6_1344	WP_000714838.1	25.941	239	122	7	3	187	8	245	1.43e-13	54.7
3	GCF_900018585.1_14412_3_42	R6_1344	WP_050155096.1	98.962	289	3	0	1	289	1	289	0	572
3		R6_1344	WP_000980827.1	41.406	256	101	3	8	214	12	267	1.58e-56	169
3		R6_1344	WP_000714847.1	25.523	239	123	7	3	187	8	245	2.66e-13	53.9
3	GCF_900018805.1_11860_7_70	R6_1344	WP_000348123.1	98.962	289	3	0	1	289	1	289	0	571
3		R6_1344	WP_000980827.1	41.406	256	101	3	8	214	12	267	1.58e-56	169
3		R6_1344	WP_000714838.1	25.941	239	122	7	3	187	8	245	1.43e-13	54.7
3	GCF_900018915.1_11860_6_65	R6_1344	WP_000348123.1	98.962	289	3	0	1	289	1	289	0	571
3		R6_1344	WP_000980827.1	41.406	256	101	3	8	214	12	267	1.58e-56	169
3		R6_1344	WP_000714838.1	25.941	239	122	7	3	187	8	245	1.43e-13	54.7
3	GCF_900019475.1_11860_4_68	R6_1344	WP_000348123.1	98.962	289	3	0	1	289	1	289	0	571
3		R6_1344	WP_000980827.1	41.406	256	101	3	8	214	12	267	1.58e-56	169
3		R6_1344	WP_000714838.1	25.941	239	122	7	3	187	8	245	1.43e-13	54.7
3	GCF_900020015.1_11860_4_32	R6_1344	WP_000348123.1	98.962	289	3	0	1	289	1	289	0	571
3		R6_1344	WP_000980827.1	41.406	256	101	3	8	214	12	267	1.58e-56	169
3		R6_1344	WP_000714838.1	25.941	239	122	7	3	187	8	245	1.43e-13	54.7
3	GCF_900020175.1_12754_3_94	R6_1344	WP_050155096.1	98.962	289	3	0	1	289	1	289	0	572
3		R6_1344	WP_053039806.1	41.016	256	102	3	8	214	12	267	1.2e-55	167
3		R6_1344	WP_000714838.1	25.941	239	122	7	3	187	8	245	1.43e-13	54.7
3	GCF_900020635.1_12273_1_87	R6_1344	WP_000348123.1	98.962	289	3	0	1	289	1	289	0	571
3		R6_1344	WP_000980827.1	41.406	256	101	3	8	214	12	267	1.58e-56	169
3		R6_1344	WP_000714838.1	25.941	239	122	7	3	187	8	245	1.43e-13	54.7
3	GCF_900020725.1_11860_7_66	R6_1344	WP_000348123.1	98.962	289	3	0	1	289	1	289	0	571
3		R6_1344	WP_000980827.1	41.406	256	101	3	8	214	12	267	1.58e-56	169
3		R6_1344	WP_000714838.1	25.941	239	122	7	3	187	8	245	1.43e-13	54.7
3	GCF_900020835.1_14412_3_41	R6_1344	WP_050155096.1	98.962	289	3	0	1	289	1	289	0	572
3		R6_1344	WP_000980827.1	41.406	256	101	3	8	214	12	267	1.58e-56	169
3		R6_1344	WP_000714847.1	25.523	239	123	7	3	187	8	245	2.66e-13	53.9
3	GCF_900020875.1_12673_7_89	R6_1344	WP_000348123.1	98.962	289	3	0	1	289	1	289	0	571
3		R6_1344	WP_000980827.1	41.406	256	101	3	8	214	12	267	1.58e-56	169
3		R6_1344	WP_000714838.1	25.941	239	122	7	3	187	8	245	1.43e-13	54.7
3	GCF_900020915.1_12718_4_87	R6_1344	WP_000348128.1	100	289	0	0	1	289	1	289	0	577
3		R6_1344	WP_000980835.1	41.016	256	102	3	8	214	12	267	1.05e-55	167
3		R6_1344	WP_000714849.1	26.778	239	120	8	3	187	8	245	1.53e-13	54.7
3	GCF_900021045.1_12754_3_61	R6_1344	WP_000348123.1	98.962	289	3	0	1	289	1	289	0	571
3		R6_1344	WP_000980827.1	41.406	256	101	3	8	214	12	267	1.58e-56	169
3		R6_1344	WP_000714838.1	25.941	239	122	7	3	187	8	245	1.43e-13	54.7
3	GCF_900021265.1_11860_7_96	R6_1344	WP_000348123.1	98.962	289	3	0	1	289	1	289	0	571
3		R6_1344	WP_000980827.1	41.406	256	101	3	8	214	12	267	1.58e-56	169
3		R6_1344	WP_000714838.1	25.941	239	122	7	3	187	8	245	1.43e-13	54.7
3	GCF_900021705.1_11861_3_19	R6_1344	WP_000348123.1	98.962	289	3	0	1	289	1	289	0	571
3		R6_1344	WP_000980827.1	41.406	256	101	3	8	214	12	267	1.58e-56	169
3		R6_1344	WP_000714838.1	25.941	239	122	7	3	187	8	245	1.43e-13	54.7
3	GCF_900021715.1_11861_3_20	R6_1344	WP_000348123.1	98.962	289	3	0	1	289	1	289	0	571
3		R6_1344	WP_000980827.1	41.406	256	101	3	8	214	12	267	1.58e-56	169
3		R6_1344	WP_000714838.1	25.941	239	122	7	3	187	8	245	1.43e-13	54.7
3	GCF_900021875.1_12754_2_14	R6_1344	WP_000348123.1	98.962	289	3	0	1	289	1	289	0	571
3		R6_1344	WP_000980827.1	41.406	256	101	3	8	214	12	267	1.58e-56	169
3		R6_1344	WP_000714838.1	25.941	239	122	7	3	187	8	245	1.43e-13	54.7
3	GCF_900021935.1_12754_4_51	R6_1344	WP_000348123.1	98.962	289	3	0	1	289	1	289	0	571
3		R6_1344	WP_000980827.1	41.406	256	101	3	8	214	12	267	1.58e-56	169
3		R6_1344	WP_061632192.1	25.941	239	122	7	3	187	8	245	1.24e-13	54.7
3	GCF_900022255.1_11860_6_92	R6_1344	WP_050155096.1	98.962	289	3	0	1	289	1	289	0	572
3		R6_1344	WP_053039806.1	41.016	256	102	3	8	214	12	267	1.2e-55	167
3		R6_1344	WP_061643761.1	25.941	239	122	7	3	187	8	245	3.75e-14	56.2
3	GCF_900022275.1_11861_1_75	R6_1344	WP_000348123.1	98.962	289	3	0	1	289	1	289	0	571
3		R6_1344	WP_000980827.1	41.406	256	101	3	8	214	12	267	1.58e-56	169
3		R6_1344	WP_000714838.1	25.941	239	122	7	3	187	8	245	1.43e-13	54.7
3	GCF_900023145.1_12754_2_44	R6_1344	WP_000348123.1	98.962	289	3	0	1	289	1	289	0	571
3		R6_1344	WP_000980827.1	41.406	256	101	3	8	214	12	267	1.58e-56	169
3		R6_1344	WP_000714838.1	25.941	239	122	7	3	187	8	245	1.43e-13	54.7
3	GCF_900023215.1_12754_3_77	R6_1344	WP_000348123.1	98.962	289	3	0	1	289	1	289	0	571
3		R6_1344	WP_000980827.1	41.406	256	101	3	8	214	12	267	1.58e-56	169
3		R6_1344	WP_000714846.1	25.941	239	122	7	3	187	8	245	1.07e-13	55.1
3	GCF_900023335.1_11860_6_25	R6_1344	WP_000348123.1	98.962	289	3	0	1	289	1	289	0	571
3		R6_1344	WP_000980827.1	41.406	256	101	3	8	214	12	267	1.58e-56	169
3		R6_1344	WP_000714838.1	25.941	239	122	7	3	187	8	245	1.43e-13	54.7
3	GCF_900023585.1_11861_2_75	R6_1344	WP_000348123.1	98.962	289	3	0	1	289	1	289	0	571
3		R6_1344	WP_000980827.1	41.406	256	101	3	8	214	12	267	1.58e-56	169
3		R6_1344	WP_000714838.1	25.941	239	122	7	3	187	8	245	1.43e-13	54.7
3	GCF_900023595.1_12273_1_92	R6_1344	WP_061641477.1	98.616	289	4	0	1	289	1	289	0	570
3		R6_1344	WP_000980827.1	41.406	256	101	3	8	214	12	267	1.58e-56	169
3		R6_1344	WP_000714838.1	25.941	239	122	7	3	187	8	245	1.43e-13	54.7
3	GCF_900023625.1_11861_4_90	R6_1344	WP_000348123.1	98.962	289	3	0	1	289	1	289	0	571
3		R6_1344	WP_000986760.1	40.625	256	103	3	8	214	12	267	1.4e-54	164
3		R6_1344	WP_000714838.1	25.941	239	122	7	3	187	8	245	1.43e-13	54.7
3	GCF_900023735.1_11860_7_39	R6_1344	WP_000348123.1	98.962	289	3	0	1	289	1	289	0	571
3		R6_1344	WP_000980827.1	41.406	256	101	3	8	214	12	267	1.58e-56	169
3		R6_1344	WP_000714838.1	25.941	239	122	7	3	187	8	245	1.43e-13	54.7
3	GCF_900023895.1_12045_8_82	R6_1344	WP_000348123.1	98.962	289	3	0	1	289	1	289	0	571
3		R6_1344	WP_000980827.1	41.406	256	101	3	8	214	12	267	1.58e-56	169
3		R6_1344	WP_000714838.1	25.941	239	122	7	3	187	8	245	1.43e-13	54.7
3	GCF_900023925.1_11822_8_39	R6_1344	WP_000348123.1	98.962	289	3	0	1	289	1	289	0	571
3		R6_1344	WP_000980827.1	41.406	256	101	3	8	214	12	267	1.58e-56	169
3		R6_1344	WP_000714838.1	25.941	239	122	7	3	187	8	245	1.43e-13	54.7
3	GCF_900024255.1_12754_4_43	R6_1344	WP_000348123.1	98.962	289	3	0	1	289	1	289	0	571
3		R6_1344	WP_000980827.1	41.406	256	101	3	8	214	12	267	1.58e-56	169
3		R6_1344	WP_000714838.1	25.941	239	122	7	3	187	8	245	1.43e-13	54.7
3	GCF_900024865.1_12754_2_89	R6_1344	WP_061638370.1	98.616	289	4	0	1	289	1	289	0	570
3		R6_1344	WP_000980827.1	41.406	256	101	3	8	214	12	267	1.58e-56	169
3		R6_1344	WP_000714838.1	25.941	239	122	7	3	187	8	245	1.43e-13	54.7
3	GCF_900025215.1_11861_3_65	R6_1344	WP_000348123.1	98.962	289	3	0	1	289	1	289	0	571
3		R6_1344	WP_000980827.1	41.406	256	101	3	8	214	12	267	1.58e-56	169
3		R6_1344	WP_000714838.1	25.941	239	122	7	3	187	8	245	1.43e-13	54.7
3	GCF_900025235.1_14355_8_71	R6_1344	WP_000348123.1	98.962	289	3	0	1	289	1	289	0	571
3		R6_1344	WP_000980827.1	41.406	256	101	3	8	214	12	267	1.58e-56	169
3		R6_1344	WP_000714838.1	25.941	239	122	7	3	187	8	245	1.43e-13	54.7
3	GCF_900025265.1_12673_7_46	R6_1344	WP_050155096.1	98.962	289	3	0	1	289	1	289	0	572
3		R6_1344	WP_061643761.1	25.941	239	122	7	3	187	8	245	3.75e-14	56.2
3	GCF_900025355.1_12754_2_85	R6_1344	WP_061641477.1	98.616	289	4	0	1	289	1	289	0	570
3		R6_1344	WP_000980827.1	41.406	256	101	3	8	214	12	267	1.58e-56	169
3		R6_1344	WP_000714838.1	25.941	239	122	7	3	187	8	245	1.43e-13	54.7
3	GCF_900025375.1_12754_3_31	R6_1344	WP_000348123.1	98.962	289	3	0	1	289	1	289	0	571
3		R6_1344	WP_000980827.1	41.406	256	101	3	8	214	12	267	1.58e-56	169
3		R6_1344	WP_000714838.1	25.941	239	122	7	3	187	8	245	1.43e-13	54.7
3	GCF_900025855.1_11860_7_15	R6_1344	WP_000348123.1	98.962	289	3	0	1	289	1	289	0	571
3		R6_1344	WP_000980827.1	41.406	256	101	3	8	214	12	267	1.58e-56	169
3		R6_1344	WP_000714838.1	25.941	239	122	7	3	187	8	245	1.43e-13	54.7
3	GCF_900025905.1_11861_3_96	R6_1344	WP_000348123.1	98.962	289	3	0	1	289	1	289	0	571
3		R6_1344	WP_000980827.1	41.406	256	101	3	8	214	12	267	1.58e-56	169
3		R6_1344	WP_061632192.1	25.941	239	122	7	3	187	8	245	1.24e-13	54.7
3	GCF_900025915.1_11861_4_29	R6_1344	WP_000348123.1	98.962	289	3	0	1	289	1	289	0	571
3		R6_1344	WP_000980827.1	41.406	256	101	3	8	214	12	267	1.58e-56	169
3		R6_1344	WP_000714838.1	25.941	239	122	7	3	187	8	245	1.43e-13	54.7
3	GCF_900026115.1_12673_7_42	R6_1344	WP_000348123.1	98.962	289	3	0	1	289	1	289	0	571
3		R6_1344	WP_000980827.1	41.406	256	101	3	8	214	12	267	1.58e-56	169
3		R6_1344	WP_000714838.1	25.941	239	122	7	3	187	8	245	1.43e-13	54.7
3	GCF_900026295.1_12718_5_41	R6_1344	WP_000348123.1	98.962	289	3	0	1	289	1	289	0	571
3		R6_1344	WP_000980827.1	41.406	256	101	3	8	214	12	267	1.58e-56	169
3		R6_1344	WP_000714838.1	25.941	239	122	7	3	187	8	245	1.43e-13	54.7
3	GCF_900026585.1_12718_5_29	R6_1344	WP_050155096.1	98.962	289	3	0	1	289	1	289	0	572
3		R6_1344	WP_053039806.1	41.016	256	102	3	8	214	12	267	1.2e-55	167
3		R6_1344	WP_000714838.1	25.941	239	122	7	3	187	8	245	1.43e-13	54.7
3	GCF_900027235.1_12673_7_3	R6_1344	WP_000348123.1	98.962	289	3	0	1	289	1	289	0	571
3		R6_1344	WP_000980827.1	41.406	256	101	3	8	214	12	267	1.58e-56	169
3		R6_1344	WP_000714838.1	25.941	239	122	7	3	187	8	245	1.43e-13	54.7
3	GCF_900027285.1_12718_4_36	R6_1344	WP_000348126.1	99.308	289	2	0	1	289	1	289	0	573
3		R6_1344	WP_000980835.1	41.016	256	102	3	8	214	12	267	1.05e-55	167
3		R6_1344	WP_000714838.1	25.941	239	122	7	3	187	8	245	1.43e-13	54.7
3	GCF_900027305.1_12718_5_31	R6_1344	WP_050155096.1	98.962	289	3	0	1	289	1	289	0	572
3		R6_1344	WP_000980827.1	41.406	256	101	3	8	214	12	267	1.58e-56	169
3		R6_1344	WP_000714847.1	25.523	239	123	7	3	187	8	245	2.66e-13	53.9
3	GCF_900027635.1_11861_4_26	R6_1344	WP_000348123.1	98.962	289	3	0	1	289	1	289	0	571
3		R6_1344	WP_000980827.1	41.406	256	101	3	8	214	12	267	1.58e-56	169
3		R6_1344	WP_000714838.1	25.941	239	122	7	3	187	8	245	1.43e-13	54.7
3	GCF_900027815.1_14355_8_69	R6_1344	WP_000348123.1	98.962	289	3	0	1	289	1	289	0	571
3		R6_1344	WP_000986760.1	40.625	256	103	3	8	214	12	267	1.4e-54	164
3		R6_1344	WP_000714838.1	25.941	239	122	7	3	187	8	245	1.43e-13	54.7
3	GCF_900028235.1_11861_3_50	R6_1344	WP_000348123.1	98.962	289	3	0	1	289	1	289	0	571
3		R6_1344	WP_000980827.1	41.406	256	101	3	8	214	12	267	1.58e-56	169
3		R6_1344	WP_000714846.1	25.941	239	122	7	3	187	8	245	1.07e-13	55.1
3	GCF_900028315.1_12673_7_91	R6_1344	WP_000348123.1	98.962	289	3	0	1	289	1	289	0	571
3		R6_1344	WP_061646508.1	41.558	231	86	4	8	191	12	240	9.38e-47	142
3		R6_1344	WP_000714838.1	25.941	239	122	7	3	187	8	245	1.43e-13	54.7
3	GCF_900028415.1_12754_1_25	R6_1344	WP_000348123.1	98.962	289	3	0	1	289	1	289	0	571
3		R6_1344	WP_000980827.1	41.406	256	101	3	8	214	12	267	1.58e-56	169
3		R6_1344	WP_000714838.1	25.941	239	122	7	3	187	8	245	1.43e-13	54.7
3	GCF_900028425.1_12754_1_44	R6_1344	WP_000348123.1	98.962	289	3	0	1	289	1	289	0	571
3		R6_1344	WP_000980827.1	41.406	256	101	3	8	214	12	267	1.58e-56	169
3		R6_1344	WP_000714838.1	25.941	239	122	7	3	187	8	245	1.43e-13	54.7
3	GCF_900028595.1_12754_2_70	R6_1344	WP_000348123.1	98.962	289	3	0	1	289	1	289	0	571
3		R6_1344	WP_000980827.1	41.406	256	101	3	8	214	12	267	1.58e-56	169
3		R6_1344	WP_000714838.1	25.941	239	122	7	3	187	8	245	1.43e-13	54.7
3	GCF_900028725.1_12754_3_93	R6_1344	WP_000348123.1	98.962	289	3	0	1	289	1	289	0	571
3		R6_1344	WP_000980827.1	41.406	256	101	3	8	214	12	267	1.58e-56	169
3		R6_1344	WP_000714838.1	25.941	239	122	7	3	187	8	245	1.43e-13	54.7
3	GCF_900028805.1_11861_4_38	R6_1344	WP_000348123.1	98.962	289	3	0	1	289	1	289	0	571
3		R6_1344	WP_000980827.1	41.406	256	101	3	8	214	12	267	1.58e-56	169
3		R6_1344	WP_061632192.1	25.941	239	122	7	3	187	8	245	1.24e-13	54.7
3	GCF_900028835.1_12718_4_92	R6_1344	WP_000348123.1	98.962	289	3	0	1	289	1	289	0	571
3		R6_1344	WP_000980827.1	41.406	256	101	3	8	214	12	267	1.58e-56	169
3		R6_1344	WP_000714838.1	25.941	239	122	7	3	187	8	245	1.43e-13	54.7
3	GCF_900028915.1_12754_1_91	R6_1344	WP_000348123.1	98.962	289	3	0	1	289	1	289	0	571
3		R6_1344	WP_000980827.1	41.406	256	101	3	8	214	12	267	1.58e-56	169
3		R6_1344	WP_000714838.1	25.941	239	122	7	3	187	8	245	1.43e-13	54.7
3	GCF_900028945.1_12754_2_61	R6_1344	WP_000348123.1	98.962	289	3	0	1	289	1	289	0	571
3		R6_1344	WP_000980827.1	41.406	256	101	3	8	214	12	267	1.58e-56	169
3		R6_1344	WP_000714838.1	25.941	239	122	7	3	187	8	245	1.43e-13	54.7
3	GCF_900029485.1_14355_8_68	R6_1344	WP_000348123.1	98.962	289	3	0	1	289	1	289	0	571
3		R6_1344	WP_000986760.1	40.625	256	103	3	8	214	12	267	1.4e-54	164
3		R6_1344	WP_000714838.1	25.941	239	122	7	3	187	8	245	1.43e-13	54.7
3	GCF_900029705.1_12754_1_78	R6_1344	WP_000348123.1	98.962	289	3	0	1	289	1	289	0	571
3		R6_1344	WP_000980827.1	41.406	256	101	3	8	214	12	267	1.58e-56	169
3		R6_1344	WP_000714838.1	25.941	239	122	7	3	187	8	245	1.43e-13	54.7
3	GCF_900029945.1_11860_6_50	R6_1344	WP_000348123.1	98.962	289	3	0	1	289	1	289	0	571
3		R6_1344	WP_000980827.1	41.406	256	101	3	8	214	12	267	1.58e-56	169
3		R6_1344	WP_000714838.1	25.941	239	122	7	3	187	8	245	1.43e-13	54.7
3	GCF_900029965.1_11861_2_62	R6_1344	WP_000348123.1	98.962	289	3	0	1	289	1	289	0	571
3		R6_1344	WP_000980827.1	41.406	256	101	3	8	214	12	267	1.58e-56	169
3		R6_1344	WP_000714838.1	25.941	239	122	7	3	187	8	245	1.43e-13	54.7
3	GCF_900030045.1_12673_6_36	R6_1344	WP_000348123.1	98.962	289	3	0	1	289	1	289	0	571
3		R6_1344	WP_000980827.1	41.406	256	101	3	8	214	12	267	1.58e-56	169
3		R6_1344	WP_000714838.1	25.941	239	122	7	3	187	8	245	1.43e-13	54.7
3	GCF_900030125.1_12673_7_20	R6_1344	WP_000348123.1	98.962	289	3	0	1	289	1	289	0	571
3		R6_1344	WP_000980827.1	41.406	256	101	3	8	214	12	267	1.58e-56	169
3		R6_1344	WP_000714838.1	25.941	239	122	7	3	187	8	245	1.43e-13	54.7
3	GCF_900030195.1_12718_4_47	R6_1344	WP_000348123.1	98.962	289	3	0	1	289	1	289	0	571
3		R6_1344	WP_000980827.1	41.406	256	101	3	8	214	12	267	1.58e-56	169
3		R6_1344	WP_000714838.1	25.941	239	122	7	3	187	8	245	1.43e-13	54.7
3	GCF_900030375.1_12754_3_5	R6_1344	WP_000348123.1	98.962	289	3	0	1	289	1	289	0	571
3		R6_1344	WP_000980827.1	41.406	256	101	3	8	214	12	267	1.58e-56	169
3		R6_1344	WP_000714838.1	25.941	239	122	7	3	187	8	245	1.43e-13	54.7
3	GCF_900030425.1_12754_4_45	R6_1344	WP_000348123.1	98.962	289	3	0	1	289	1	289	0	571
3		R6_1344	WP_000980827.1	41.406	256	101	3	8	214	12	267	1.58e-56	169
3		R6_1344	WP_000714838.1	25.941	239	122	7	3	187	8	245	1.43e-13	54.7
3	GCF_900030855.1_14355_8_72	R6_1344	WP_000348123.1	98.962	289	3	0	1	289	1	289	0	571
3		R6_1344	WP_000980827.1	41.406	256	101	3	8	214	12	267	1.58e-56	169
3		R6_1344	WP_000714838.1	25.941	239	122	7	3	187	8	245	1.43e-13	54.7
3	GCF_900031365.1_12754_3_91	R6_1344	WP_000348123.1	98.962	289	3	0	1	289	1	289	0	571
3		R6_1344	WP_000980827.1	41.406	256	101	3	8	214	12	267	1.58e-56	169
3		R6_1344	WP_000714838.1	25.941	239	122	7	3	187	8	245	1.43e-13	54.7
3	GCF_900031845.1_12673_7_56	R6_1344	WP_000348123.1	98.962	289	3	0	1	289	1	289	0	571
3		R6_1344	WP_000980827.1	41.406	256	101	3	8	214	12	267	1.58e-56	169
3		R6_1344	WP_000714838.1	25.941	239	122	7	3	187	8	245	1.43e-13	54.7
3	GCF_900031855.1_12673_7_61	R6_1344	WP_000348123.1	98.962	289	3	0	1	289	1	289	0	571
3		R6_1344	WP_000980827.1	41.406	256	101	3	8	214	12	267	1.58e-56	169
3		R6_1344	WP_000714838.1	25.941	239	122	7	3	187	8	245	1.43e-13	54.7
3	GCF_900031955.1_12754_2_81	R6_1344	WP_000348123.1	98.962	289	3	0	1	289	1	289	0	571
3		R6_1344	WP_000980827.1	41.406	256	101	3	8	214	12	267	1.58e-56	169
3		R6_1344	WP_000714838.1	25.941	239	122	7	3	187	8	245	1.43e-13	54.7
3	GCF_900032175.1_11860_4_83	R6_1344	WP_050155096.1	98.962	289	3	0	1	289	1	289	0	572
3		R6_1344	WP_000980827.1	41.406	256	101	3	8	214	12	267	1.58e-56	169
3		R6_1344	WP_000714847.1	25.523	239	123	7	3	187	8	245	2.66e-13	53.9
3	GCF_900032285.1_12718_5_20	R6_1344	WP_000348123.1	98.962	289	3	0	1	289	1	289	0	571
3		R6_1344	WP_000980827.1	41.406	256	101	3	8	214	12	267	1.58e-56	169
3		R6_1344	WP_000714838.1	25.941	239	122	7	3	187	8	245	1.43e-13	54.7
3	GCF_900032335.1_12754_2_9	R6_1344	WP_000348123.1	98.962	289	3	0	1	289	1	289	0	571
3		R6_1344	WP_000980827.1	41.406	256	101	3	8	214	12	267	1.58e-56	169
3		R6_1344	WP_000714838.1	25.941	239	122	7	3	187	8	245	1.43e-13	54.7
3	GCF_900032355.1_12754_3_23	R6_1344	WP_000348123.1	98.962	289	3	0	1	289	1	289	0	571
3		R6_1344	WP_000980827.1	41.406	256	101	3	8	214	12	267	1.58e-56	169
3		R6_1344	WP_000714838.1	25.941	239	122	7	3	187	8	245	1.43e-13	54.7
3	GCF_900032765.1_11860_7_76	R6_1344	WP_050155096.1	98.962	289	3	0	1	289	1	289	0	572
3		R6_1344	WP_061643761.1	25.941	239	122	7	3	187	8	245	3.75e-14	56.2
3	GCF_900032815.1_11861_1_42	R6_1344	WP_000348123.1	98.962	289	3	0	1	289	1	289	0	571
3		R6_1344	WP_000980827.1	41.406	256	101	3	8	214	12	267	1.58e-56	169
3		R6_1344	WP_000714838.1	25.941	239	122	7	3	187	8	245	1.43e-13	54.7
3	GCF_900032835.1_11893_1_69	R6_1344	WP_000348123.1	98.962	289	3	0	1	289	1	289	0	571
3		R6_1344	WP_000980827.1	41.406	256	101	3	8	214	12	267	1.58e-56	169
3		R6_1344	WP_000714838.1	25.941	239	122	7	3	187	8	245	1.43e-13	54.7
3	GCF_900032875.1_12673_7_39	R6_1344	WP_000348123.1	98.962	289	3	0	1	289	1	289	0	571
3		R6_1344	WP_000980827.1	41.406	256	101	3	8	214	12	267	1.58e-56	169
3		R6_1344	WP_000714838.1	25.941	239	122	7	3	187	8	245	1.43e-13	54.7
3	GCF_900033475.1_12673_6_89	R6_1344	WP_000348123.1	98.962	289	3	0	1	289	1	289	0	571
3		R6_1344	WP_000986760.1	40.625	256	103	3	8	214	12	267	1.4e-54	164
3		R6_1344	WP_000714838.1	25.941	239	122	7	3	187	8	245	1.43e-13	54.7
3	GCF_900033805.1_11679_1_6	R6_1344	WP_000348123.1	98.962	289	3	0	1	289	1	289	0	571
3		R6_1344	WP_000980827.1	41.406	256	101	3	8	214	12	267	1.58e-56	169
3		R6_1344	WP_000714838.1	25.941	239	122	7	3	187	8	245	1.43e-13	54.7
3	GCF_900033975.1_11511_8_36	R6_1344	WP_000348123.1	98.962	289	3	0	1	289	1	289	0	571
3		R6_1344	WP_000980827.1	41.406	256	101	3	8	214	12	267	1.58e-56	169
3		R6_1344	WP_000714838.1	25.941	239	122	7	3	187	8	245	1.43e-13	54.7
3	GCF_900034485.1_12754_3_62	R6_1344	WP_000348123.1	98.962	289	3	0	1	289	1	289	0	571
3		R6_1344	WP_000980827.1	41.406	256	101	3	8	214	12	267	1.58e-56	169
3		R6_1344	WP_000714838.1	25.941	239	122	7	3	187	8	245	1.43e-13	54.7
3	GCF_900034495.1_12754_4_22	R6_1344	WP_000348123.1	98.962	289	3	0	1	289	1	289	0	571
3		R6_1344	WP_000980827.1	41.406	256	101	3	8	214	12	267	1.58e-56	169
3		R6_1344	WP_000714838.1	25.941	239	122	7	3	187	8	245	1.43e-13	54.7
3	GCF_900034985.1_11860_4_20	R6_1344	WP_000348128.1	100	289	0	0	1	289	1	289	0	577
3		R6_1344	WP_000980835.1	41.016	256	102	3	8	214	12	267	1.05e-55	167
3		R6_1344	WP_000714849.1	26.778	239	120	8	3	187	8	245	1.53e-13	54.7
3	GCF_900036535.1_11861_3_72	R6_1344	WP_000348123.1	98.962	289	3	0	1	289	1	289	0	571
3		R6_1344	WP_000980827.1	41.406	256	101	3	8	214	12	267	1.58e-56	169
3		R6_1344	WP_000714838.1	25.941	239	122	7	3	187	8	245	1.43e-13	54.7
3	GCF_900036555.1_12673_6_95	R6_1344	WP_000348123.1	98.962	289	3	0	1	289	1	289	0	571
3		R6_1344	WP_000980827.1	41.406	256	101	3	8	214	12	267	1.58e-56	169
3		R6_1344	WP_000714838.1	25.941	239	122	7	3	187	8	245	1.43e-13	54.7
3	GCF_900036585.1_12718_5_65	R6_1344	WP_050155096.1	98.962	289	3	0	1	289	1	289	0	572
3		R6_1344	WP_053039806.1	41.016	256	102	3	8	214	12	267	1.2e-55	167
3	GCF_900037125.1_11860_6_78	R6_1344	WP_000348123.1	98.962	289	3	0	1	289	1	289	0	571
3		R6_1344	WP_000980827.1	41.406	256	101	3	8	214	12	267	1.58e-56	169
3		R6_1344	WP_000714838.1	25.941	239	122	7	3	187	8	245	1.43e-13	54.7
3	GCF_900037215.1_12718_5_87	R6_1344	WP_000348123.1	98.962	289	3	0	1	289	1	289	0	571
3		R6_1344	WP_000980827.1	41.406	256	101	3	8	214	12	267	1.58e-56	169
3		R6_1344	WP_000714838.1	25.941	239	122	7	3	187	8	245	1.43e-13	54.7
3	GCF_900037475.1_12754_1_21	R6_1344	WP_000348123.1	98.962	289	3	0	1	289	1	289	0	571
3		R6_1344	WP_000980827.1	41.406	256	101	3	8	214	12	267	1.58e-56	169
3		R6_1344	WP_000714838.1	25.941	239	122	7	3	187	8	245	1.43e-13	54.7
3	GCF_900042345.1_11861_5_9	R6_1344	WP_000348126.1	99.308	289	2	0	1	289	1	289	0	573
3		R6_1344	WP_000980835.1	41.016	256	102	3	8	214	12	267	1.05e-55	167
3		R6_1344	WP_000714838.1	25.941	239	122	7	3	187	8	245	1.43e-13	54.7
3	GCF_900042875.1_11893_1_26	R6_1344	WP_000348123.1	98.962	289	3	0	1	289	1	289	0	571
3		R6_1344	WP_000980827.1	41.406	256	101	3	8	214	12	267	1.58e-56	169
3		R6_1344	WP_000714838.1	25.941	239	122	7	3	187	8	245	1.43e-13	54.7
3	GCF_900042915.1_12673_6_22	R6_1344	WP_050155096.1	98.962	289	3	0	1	289	1	289	0	572
3		R6_1344	WP_053039806.1	41.016	256	102	3	8	214	12	267	1.2e-55	167
3		R6_1344	WP_000714838.1	25.941	239	122	7	3	187	8	245	1.43e-13	54.7
3	GCF_900043125.1_12754_1_51	R6_1344	WP_000348123.1	98.962	289	3	0	1	289	1	289	0	571
3		R6_1344	WP_000980827.1	41.406	256	101	3	8	214	12	267	1.58e-56	169
3		R6_1344	WP_000714838.1	25.941	239	122	7	3	187	8	245	1.43e-13	54.7
3	GCF_900043165.1_12754_2_59	R6_1344	WP_050155096.1	98.962	289	3	0	1	289	1	289	0	572
3		R6_1344	WP_000980827.1	41.406	256	101	3	8	214	12	267	1.58e-56	169
3		R6_1344	WP_000714847.1	25.523	239	123	7	3	187	8	245	2.66e-13	53.9
3	GCF_900043205.1_12754_4_19	R6_1344	WP_000348123.1	98.962	289	3	0	1	289	1	289	0	571
3		R6_1344	WP_000980827.1	41.406	256	101	3	8	214	12	267	1.58e-56	169
3		R6_1344	WP_061632192.1	25.941	239	122	7	3	187	8	245	1.24e-13	54.7
3	GCF_900046905.1_11860_7_89	R6_1344	WP_000348123.1	98.962	289	3	0	1	289	1	289	0	571
3		R6_1344	WP_000980827.1	41.406	256	101	3	8	214	12	267	1.58e-56	169
3		R6_1344	WP_000714838.1	25.941	239	122	7	3	187	8	245	1.43e-13	54.7
3	GCF_900046965.1_11860_6_30	R6_1344	WP_000348123.1	98.962	289	3	0	1	289	1	289	0	571
3		R6_1344	WP_000980827.1	41.406	256	101	3	8	214	12	267	1.58e-56	169
3		R6_1344	WP_000714838.1	25.941	239	122	7	3	187	8	245	1.43e-13	54.7
3	GCF_900047565.1_11860_8_49	R6_1344	WP_000348123.1	98.962	289	3	0	1	289	1	289	0	571
3		R6_1344	WP_000980827.1	41.406	256	101	3	8	214	12	267	1.58e-56	169
3		R6_1344	WP_000714838.1	25.941	239	122	7	3	187	8	245	1.43e-13	54.7
3	GCF_900047605.1_11860_5_41	R6_1344	WP_050155096.1	98.962	289	3	0	1	289	1	289	0	572
3		R6_1344	WP_053039806.1	41.016	256	102	3	8	214	12	267	1.2e-55	167
3	GCF_900047695.1_12754_4_63	R6_1344	WP_000348123.1	98.962	289	3	0	1	289	1	289	0	571
3		R6_1344	WP_000980827.1	41.406	256	101	3	8	214	12	267	1.58e-56	169
3		R6_1344	WP_000714838.1	25.941	239	122	7	3	187	8	245	1.43e-13	54.7
3	GCF_900047775.1_12673_7_60	R6_1344	WP_000348123.1	98.962	289	3	0	1	289	1	289	0	571
3		R6_1344	WP_000980827.1	41.406	256	101	3	8	214	12	267	1.58e-56	169
3		R6_1344	WP_000714838.1	25.941	239	122	7	3	187	8	245	1.43e-13	54.7
3	GCF_900047865.1_12754_1_36	R6_1344	WP_000348123.1	98.962	289	3	0	1	289	1	289	0	571
3		R6_1344	WP_000980827.1	41.406	256	101	3	8	214	12	267	1.58e-56	169
3		R6_1344	WP_000714838.1	25.941	239	122	7	3	187	8	245	1.43e-13	54.7
3	GCF_900047895.1_12754_1_63	R6_1344	WP_050155096.1	98.962	289	3	0	1	289	1	289	0	572
3		R6_1344	WP_053039806.1	41.016	256	102	3	8	214	12	267	1.2e-55	167
3		R6_1344	WP_061643761.1	25.941	239	122	7	3	187	8	245	3.75e-14	56.2
3	GCF_900049565.1_14673_4_17	R6_1344	WP_000348123.1	98.962	289	3	0	1	289	1	289	0	571
3		R6_1344	WP_000980827.1	41.406	256	101	3	8	214	12	267	1.58e-56	169
3		R6_1344	WP_000714838.1	25.941	239	122	7	3	187	8	245	1.43e-13	54.7
3	GCF_900053765.1_14673_3_6	R6_1344	WP_000348123.1	98.962	289	3	0	1	289	1	289	0	571
3		R6_1344	WP_000980827.1	41.406	256	101	3	8	214	12	267	1.58e-56	169
3		R6_1344	WP_000714838.1	25.941	239	122	7	3	187	8	245	1.43e-13	54.7
3	GCF_900054215.1_13414_3_23	R6_1344	WP_000348123.1	98.962	289	3	0	1	289	1	289	0	571
3		R6_1344	WP_000980827.1	41.406	256	101	3	8	214	12	267	1.58e-56	169
3		R6_1344	WP_000714838.1	25.941	239	122	7	3	187	8	245	1.43e-13	54.7
3	GCF_900054975.1_12291_4_80	R6_1344	WP_000348123.1	98.962	289	3	0	1	289	1	289	0	571
3		R6_1344	WP_000980827.1	41.406	256	101	3	8	214	12	267	1.58e-56	169
3		R6_1344	WP_000714838.1	25.941	239	122	7	3	187	8	245	1.43e-13	54.7
3	GCF_900055965.1_11679_1_39	R6_1344	WP_000348123.1	98.962	289	3	0	1	289	1	289	0	571
3		R6_1344	WP_000980827.1	41.406	256	101	3	8	214	12	267	1.58e-56	169
3		R6_1344	WP_000714838.1	25.941	239	122	7	3	187	8	245	1.43e-13	54.7
3	GCF_900057175.1_14673_4_12	R6_1344	WP_000348123.1	98.962	289	3	0	1	289	1	289	0	571
3		R6_1344	WP_000980827.1	41.406	256	101	3	8	214	12	267	1.58e-56	169
3		R6_1344	WP_000714838.1	25.941	239	122	7	3	187	8	245	1.43e-13	54.7
3	GCF_900059625.1_11657_8_32	R6_1344	WP_000348123.1	98.962	289	3	0	1	289	1	289	0	571
3		R6_1344	WP_000980827.1	41.406	256	101	3	8	214	12	267	1.58e-56	169
3		R6_1344	WP_000714838.1	25.941	239	122	7	3	187	8	245	1.43e-13	54.7
3	GCF_900059865.1_13414_2_40	R6_1344	WP_000348123.1	98.962	289	3	0	1	289	1	289	0	571
3		R6_1344	WP_000980827.1	41.406	256	101	3	8	214	12	267	1.58e-56	169
3		R6_1344	WP_000714849.1	26.778	239	120	8	3	187	8	245	1.53e-13	54.7
3	GCF_900064945.1_14673_4_37	R6_1344	WP_000348123.1	98.962	289	3	0	1	289	1	289	0	571
3		R6_1344	WP_000980827.1	41.406	256	101	3	8	214	12	267	1.58e-56	169
3		R6_1344	WP_000714838.1	25.941	239	122	7	3	187	8	245	1.43e-13	54.7
3	GCF_900065565.1_13414_1_63	R6_1344	WP_050155096.1	98.962	289	3	0	1	289	1	289	0	572
3		R6_1344	WP_000980827.1	41.406	256	101	3	8	214	12	267	1.58e-56	169
3		R6_1344	WP_000714847.1	25.523	239	123	7	3	187	8	245	2.66e-13	53.9
3	GCF_900170785.1_Hermans-168	R6_1344	WP_000348123.1	98.962	289	3	0	1	289	1	289	0	571
3		R6_1344	WP_000980827.1	41.406	256	101	3	8	214	12	267	1.58e-56	169
3		R6_1344	WP_000714838.1	25.941	239	122	7	3	187	8	245	1.43e-13	54.7
3	GCF_900188645.1_6470_4_1	R6_1344	WP_000348123.1	98.962	289	3	0	1	289	1	289	0	571
3		R6_1344	WP_000980827.1	41.406	256	101	3	8	214	12	267	1.58e-56	169
3		R6_1344	WP_000714838.1	25.941	239	122	7	3	187	8	245	1.43e-13	54.7
3	GCF_900189495.1_6470_5_24	R6_1344	WP_000348123.1	98.962	289	3	0	1	289	1	289	0	571
3		R6_1344	WP_000980827.1	41.406	256	101	3	8	214	12	267	1.58e-56	169
3		R6_1344	WP_000714838.1	25.941	239	122	7	3	187	8	245	1.43e-13	54.7
3	GCF_900190705.1_6593_2_15	R6_1344	WP_000348123.1	98.962	289	3	0	1	289	1	289	0	571
3		R6_1344	WP_000980827.1	41.406	256	101	3	8	214	12	267	1.58e-56	169
3		R6_1344	WP_000714838.1	25.941	239	122	7	3	187	8	245	1.43e-13	54.7
3	GCF_900190855.1_6512_1_8	R6_1344	WP_000348123.1	98.962	289	3	0	1	289	1	289	0	571
3		R6_1344	WP_000980827.1	41.406	256	101	3	8	214	12	267	1.58e-56	169
3		R6_1344	WP_000714838.1	25.941	239	122	7	3	187	8	245	1.43e-13	54.7
3	GCF_900191285.1_6512_3_7	R6_1344	WP_000348123.1	98.962	289	3	0	1	289	1	289	0	571
3		R6_1344	WP_000980827.1	41.406	256	101	3	8	214	12	267	1.58e-56	169
3		R6_1344	WP_000714838.1	25.941	239	122	7	3	187	8	245	1.43e-13	54.7
3	GCF_900191755.1_6512_5_7	R6_1344	WP_000348123.1	98.962	289	3	0	1	289	1	289	0	571
3		R6_1344	WP_000980827.1	41.406	256	101	3	8	214	12	267	1.58e-56	169
3		R6_1344	WP_000714838.1	25.941	239	122	7	3	187	8	245	1.43e-13	54.7
3	GCF_900192015.1_6512_6_11	R6_1344	WP_000348123.1	98.962	289	3	0	1	289	1	289	0	571
3		R6_1344	WP_000980827.1	41.406	256	101	3	8	214	12	267	1.58e-56	169
3		R6_1344	WP_000714838.1	25.941	239	122	7	3	187	8	245	1.43e-13	54.7
3	GCF_900192915.1_6486_7_12	R6_1344	WP_000348123.1	98.962	289	3	0	1	289	1	289	0	571
3		R6_1344	WP_000980827.1	41.406	256	101	3	8	214	12	267	1.58e-56	169
3		R6_1344	WP_000714838.1	25.941	239	122	7	3	187	8	245	1.43e-13	54.7
3	GCF_900193765.1_13682_1_5	R6_1344	WP_000348123.1	98.962	289	3	0	1	289	1	289	0	571
3		R6_1344	WP_000980827.1	41.406	256	101	3	8	214	12	267	1.58e-56	169
3		R6_1344	WP_000714838.1	25.941	239	122	7	3	187	8	245	1.43e-13	54.7
3	GCF_900193965.1_14937_1_14	R6_1344	WP_000348123.1	98.962	289	3	0	1	289	1	289	0	571
3		R6_1344	WP_000980827.1	41.406	256	101	3	8	214	12	267	1.58e-56	169
3		R6_1344	WP_000714838.1	25.941	239	122	7	3	187	8	245	1.43e-13	54.7
3	GCF_900194145.1_13682_1_33	R6_1344	WP_000348123.1	98.962	289	3	0	1	289	1	289	0	571
3		R6_1344	WP_000980827.1	41.406	256	101	3	8	214	12	267	1.58e-56	169
3		R6_1344	WP_088788244.1	25.882	255	131	8	3	203	8	258	1.61e-14	57
3	GCF_900194185.1_13682_2_37	R6_1344	WP_000348123.1	98.962	289	3	0	1	289	1	289	0	571
3		R6_1344	WP_000980827.1	41.406	256	101	3	8	214	12	267	1.58e-56	169
3		R6_1344	WP_000714838.1	25.941	239	122	7	3	187	8	245	1.43e-13	54.7
4	GCF_000006885.1_ASM688v1	R6_1344	WP_000348128.1	100	289	0	0	1	289	1	289	0	577
4		R6_1344	WP_000980835.1	41.016	256	102	3	8	214	12	267	1.05e-55	167
4		R6_1344	WP_000714811.1	25.523	239	123	7	3	187	8	245	3.84e-13	53.5
4	GCF_000167615.1_ASM16761v1	R6_1344	WP_000348128.1	100	289	0	0	1	289	1	289	0	577
4		R6_1344	WP_000980835.1	41.016	256	102	3	8	214	12	267	1.05e-55	167
4		R6_1344	WP_000714811.1	25.523	239	123	7	3	187	8	245	3.84e-13	53.5
4	GCF_000232445.1_ASM23244v2	R6_1344	WP_000348128.1	100	289	0	0	1	289	1	289	0	577
4		R6_1344	WP_000980835.1	41.016	256	102	3	8	214	12	267	1.05e-55	167
4		R6_1344	WP_000714846.1	25.941	239	122	7	3	187	8	245	1.07e-13	55.1
4	GCF_000251565.1_ASM25156v2	R6_1344	WP_000348128.1	100	289	0	0	1	289	1	289	0	577
4		R6_1344	WP_000980835.1	41.016	256	102	3	8	214	12	267	1.05e-55	167
4		R6_1344	WP_000714846.1	25.941	239	122	7	3	187	8	245	1.07e-13	55.1
4	GCF_000251685.1_ASM25168v2	R6_1344	WP_000348125.1	99.654	289	1	0	1	289	1	289	0	575
4		R6_1344	WP_000986766.1	41.016	256	102	3	8	214	12	267	5.95e-56	168
4		R6_1344	WP_000714845.1	25.941	239	122	7	3	187	8	245	1.06e-13	55.1
4	GCF_000269665.1_PB_Stre_pneu_Tigr4_V1	R6_1344	WP_000348128.1	100	289	0	0	1	289	1	289	0	577
4		R6_1344	WP_000980835.1	41.016	256	102	3	8	214	12	267	1.05e-55	167
4		R6_1344	WP_000714811.1	25.523	239	123	7	3	187	8	245	3.84e-13	53.5
4	GCF_000273445.1_Stre_pneu_Tigr4_V1	R6_1344	WP_000348128.1	100	289	0	0	1	289	1	289	0	577
4		R6_1344	WP_000980835.1	41.016	256	102	3	8	214	12	267	1.05e-55	167
4		R6_1344	WP_000714811.1	25.523	239	123	7	3	187	8	245	3.84e-13	53.5
4	GCF_000279065.1_ASM27906v1	R6_1344	WP_000348128.1	100	289	0	0	1	289	1	289	0	577
4		R6_1344	WP_000980835.1	41.016	256	102	3	8	214	12	267	1.05e-55	167
4		R6_1344	WP_000714845.1	25.941	239	122	7	3	187	8	245	1.06e-13	55.1
4	GCF_000279105.1_ASM27910v1	R6_1344	WP_000348128.1	100	289	0	0	1	289	1	289	0	577
4		R6_1344	WP_000980835.1	41.016	256	102	3	8	214	12	267	1.05e-55	167
4		R6_1344	WP_000714845.1	25.941	239	122	7	3	187	8	245	1.06e-13	55.1
4	GCF_000279655.1_ASM27965v1	R6_1344	WP_000348128.1	100	289	0	0	1	289	1	289	0	577
4		R6_1344	WP_000980835.1	41.016	256	102	3	8	214	12	267	1.05e-55	167
4		R6_1344	WP_000714846.1	25.941	239	122	7	3	187	8	245	1.07e-13	55.1
4	GCF_001089165.1_6925_3_3	R6_1344	WP_000348122.1	99.308	289	2	0	1	289	1	289	0	573
4		R6_1344	WP_000986766.1	41.016	256	102	3	8	214	12	267	5.95e-56	168
4		R6_1344	WP_000714845.1	25.941	239	122	7	3	187	8	245	1.06e-13	55.1
4	GCF_001095805.1_6649_8_18	R6_1344	WP_000348125.1	99.654	289	1	0	1	289	1	289	0	575
4		R6_1344	WP_000980827.1	41.406	256	101	3	8	214	12	267	1.58e-56	169
4		R6_1344	WP_000714845.1	25.941	239	122	7	3	187	8	245	1.06e-13	55.1
4	GCF_001097925.1_6630_4_21	R6_1344	WP_000348122.1	99.308	289	2	0	1	289	1	289	0	573
4		R6_1344	WP_000986766.1	41.016	256	102	3	8	214	12	267	5.95e-56	168
4		R6_1344	WP_000714845.1	25.941	239	122	7	3	187	8	245	1.06e-13	55.1
4	GCF_001098205.1_7038_5_7	R6_1344	WP_000348125.1	99.654	289	1	0	1	289	1	289	0	575
4		R6_1344	WP_000980827.1	41.406	256	101	3	8	214	12	267	1.58e-56	169
4		R6_1344	WP_000714845.1	25.941	239	122	7	3	187	8	245	1.06e-13	55.1
4	GCF_001102625.1_7054_6_20	R6_1344	WP_000348122.1	99.308	289	2	0	1	289	1	289	0	573
4		R6_1344	WP_000986766.1	41.016	256	102	3	8	214	12	267	5.95e-56	168
4		R6_1344	WP_000714845.1	25.941	239	122	7	3	187	8	245	1.06e-13	55.1
4	GCF_001102925.1_6840_3_17	R6_1344	WP_000348122.1	99.308	289	2	0	1	289	1	289	0	573
4		R6_1344	WP_000986766.1	41.016	256	102	3	8	214	12	267	5.95e-56	168
4		R6_1344	WP_000714845.1	25.941	239	122	7	3	187	8	245	1.06e-13	55.1
4	GCF_001110805.1_8016_3_83	R6_1344	WP_000348128.1	100	289	0	0	1	289	1	289	0	577
4		R6_1344	WP_000980835.1	41.016	256	102	3	8	214	12	267	1.05e-55	167
4		R6_1344	WP_000714849.1	26.778	239	120	8	3	187	8	245	1.53e-13	54.7
4	GCF_001112625.1_7011_5_13	R6_1344	WP_000348122.1	99.308	289	2	0	1	289	1	289	0	573
4		R6_1344	WP_000980827.1	41.406	256	101	3	8	214	12	267	1.58e-56	169
4		R6_1344	WP_000714852.1	25.941	239	122	7	3	187	8	245	6.58e-14	55.8
4	GCF_001112745.1_6630_1_5	R6_1344	WP_000348122.1	99.308	289	2	0	1	289	1	289	0	573
4		R6_1344	WP_000986766.1	41.016	256	102	3	8	214	12	267	5.95e-56	168
4		R6_1344	WP_000714845.1	25.941	239	122	7	3	187	8	245	1.06e-13	55.1
4	GCF_001116965.1_6593_4_2	R6_1344	WP_000348122.1	99.308	289	2	0	1	289	1	289	0	573
4		R6_1344	WP_000986766.1	41.016	256	102	3	8	214	12	267	5.95e-56	168
4		R6_1344	WP_000714845.1	25.941	239	122	7	3	187	8	245	1.06e-13	55.1
4	GCF_001121165.1_6593_4_13	R6_1344	WP_000348122.1	99.308	289	2	0	1	289	1	289	0	573
4		R6_1344	WP_000986766.1	41.016	256	102	3	8	214	12	267	5.95e-56	168
4		R6_1344	WP_000714845.1	25.941	239	122	7	3	187	8	245	1.06e-13	55.1
4	GCF_001133085.1_6871_1_9	R6_1344	WP_000348122.1	99.308	289	2	0	1	289	1	289	0	573
4		R6_1344	WP_000986766.1	41.016	256	102	3	8	214	12	267	5.95e-56	168
4		R6_1344	WP_000714845.1	25.941	239	122	7	3	187	8	245	1.06e-13	55.1
4	GCF_001143425.1_6593_4_15	R6_1344	WP_000348122.1	99.308	289	2	0	1	289	1	289	0	573
4		R6_1344	WP_000986766.1	41.016	256	102	3	8	214	12	267	5.95e-56	168
4		R6_1344	WP_000714845.1	25.941	239	122	7	3	187	8	245	1.06e-13	55.1
4	GCF_001161665.1_6983_4_94	R6_1344	WP_000348122.1	99.308	289	2	0	1	289	1	289	0	573
4		R6_1344	WP_000986766.1	41.016	256	102	3	8	214	12	267	5.95e-56	168
4		R6_1344	WP_000714845.1	25.941	239	122	7	3	187	8	245	1.06e-13	55.1
4	GCF_001166105.1_6730_5_11	R6_1344	WP_000348122.1	99.308	289	2	0	1	289	1	289	0	573
4		R6_1344	WP_000986766.1	41.016	256	102	3	8	214	12	267	5.95e-56	168
4		R6_1344	WP_000714845.1	25.941	239	122	7	3	187	8	245	1.06e-13	55.1
4	GCF_001173625.1_7038_8_25	R6_1344	WP_000348122.1	99.308	289	2	0	1	289	1	289	0	573
4		R6_1344	WP_000986766.1	41.016	256	102	3	8	214	12	267	5.95e-56	168
4		R6_1344	WP_000714845.1	25.941	239	122	7	3	187	8	245	1.06e-13	55.1
4	GCF_001174565.1_6631_6_11	R6_1344	WP_000348122.1	99.308	289	2	0	1	289	1	289	0	573
4		R6_1344	WP_000986766.1	41.016	256	102	3	8	214	12	267	5.95e-56	168
4		R6_1344	WP_000714845.1	25.941	239	122	7	3	187	8	245	1.06e-13	55.1
4	GCF_001198315.1_6805_7_8	R6_1344	WP_000348122.1	99.308	289	2	0	1	289	1	289	0	573
4		R6_1344	WP_000986766.1	41.016	256	102	3	8	214	12	267	5.95e-56	168
4		R6_1344	WP_000714845.1	25.941	239	122	7	3	187	8	245	1.06e-13	55.1
4	GCF_001200955.1_6714_8_13	R6_1344	WP_000348122.1	99.308	289	2	0	1	289	1	289	0	573
4		R6_1344	WP_000986766.1	41.016	256	102	3	8	214	12	267	5.95e-56	168
4		R6_1344	WP_000714845.1	25.941	239	122	7	3	187	8	245	1.06e-13	55.1
4	GCF_001202995.1_6807_1_7	R6_1344	WP_000348122.1	99.308	289	2	0	1	289	1	289	0	573
4		R6_1344	WP_000986766.1	41.016	256	102	3	8	214	12	267	5.95e-56	168
4		R6_1344	WP_000714845.1	25.941	239	122	7	3	187	8	245	1.06e-13	55.1
4	GCF_001334715.1_6673_8_7	R6_1344	WP_000348122.1	99.308	289	2	0	1	289	1	289	0	573
4		R6_1344	WP_000986766.1	41.016	256	102	3	8	214	12	267	5.95e-56	168
4		R6_1344	WP_000714845.1	25.941	239	122	7	3	187	8	245	1.06e-13	55.1
4	GCF_001334795.1_6631_2_6	R6_1344	WP_000348122.1	99.308	289	2	0	1	289	1	289	0	573
4		R6_1344	WP_000986766.1	41.016	256	102	3	8	214	12	267	5.95e-56	168
4		R6_1344	WP_000714845.1	25.941	239	122	7	3	187	8	245	1.06e-13	55.1
4	GCF_001335355.1_6630_2_24	R6_1344	WP_000348122.1	99.308	289	2	0	1	289	1	289	0	573
4		R6_1344	WP_000986766.1	41.016	256	102	3	8	214	12	267	5.95e-56	168
4		R6_1344	WP_000714845.1	25.941	239	122	7	3	187	8	245	1.06e-13	55.1
4	GCF_001335635.1_6641_6_20	R6_1344	WP_000348122.1	99.308	289	2	0	1	289	1	289	0	573
4		R6_1344	WP_000986766.1	41.016	256	102	3	8	214	12	267	5.95e-56	168
4		R6_1344	WP_000714845.1	25.941	239	122	7	3	187	8	245	1.06e-13	55.1
4	GCF_001335975.1_6630_4_11	R6_1344	WP_000348122.1	99.308	289	2	0	1	289	1	289	0	573
4		R6_1344	WP_000986766.1	41.016	256	102	3	8	214	12	267	5.95e-56	168
4		R6_1344	WP_000714845.1	25.941	239	122	7	3	187	8	245	1.06e-13	55.1
4	GCF_001339355.1_6730_5_10	R6_1344	WP_000348122.1	99.308	289	2	0	1	289	1	289	0	573
4		R6_1344	WP_000986766.1	41.016	256	102	3	8	214	12	267	5.95e-56	168
4		R6_1344	WP_000714845.1	25.941	239	122	7	3	187	8	245	1.06e-13	55.1
4	GCF_001342595.1_6736_6_17	R6_1344	WP_000348122.1	99.308	289	2	0	1	289	1	289	0	573
4		R6_1344	WP_000986766.1	41.016	256	102	3	8	214	12	267	5.95e-56	168
4		R6_1344	WP_000714845.1	25.941	239	122	7	3	187	8	245	1.06e-13	55.1
4	GCF_001345855.1_7011_5_16	R6_1344	WP_000348122.1	99.308	289	2	0	1	289	1	289	0	573
4		R6_1344	WP_000986766.1	41.016	256	102	3	8	214	12	267	5.95e-56	168
4		R6_1344	WP_000714845.1	25.941	239	122	7	3	187	8	245	1.06e-13	55.1
4	GCF_002093345.1_ASM209334v1	R6_1344	WP_000348128.1	100	289	0	0	1	289	1	289	0	577
4		R6_1344	WP_000980835.1	41.016	256	102	3	8	214	12	267	1.05e-55	167
4		R6_1344	WP_000714846.1	25.941	239	122	7	3	187	8	245	1.07e-13	55.1
4	GCF_002529495.1_ASM252949v1	R6_1344	WP_000348122.1	99.308	289	2	0	1	289	1	289	0	573
4		R6_1344	WP_000986765.1	41.016	256	102	3	8	214	12	267	3.47e-56	168
4		R6_1344	WP_000714849.1	26.778	239	120	8	3	187	8	245	1.53e-13	54.7
4	GCF_002718275.1_ASM271827v1	R6_1344	WP_000348122.1	99.308	289	2	0	1	289	1	289	0	573
4		R6_1344	WP_000980835.1	41.016	256	102	3	8	214	12	267	1.05e-55	167
4		R6_1344	WP_000714836.1	25.105	239	124	6	3	187	8	245	1.03e-13	55.1
4	GCF_002843545.1_ASM284354v1	R6_1344	WP_000348128.1	100	289	0	0	1	289	1	289	0	577
4		R6_1344	WP_000980835.1	41.016	256	102	3	8	214	12	267	1.05e-55	167
4		R6_1344	WP_000714811.1	25.523	239	123	7	3	187	8	245	3.84e-13	53.5
4	GCF_900017325.1_11861_5_54	R6_1344	WP_000348128.1	100	289	0	0	1	289	1	289	0	577
4		R6_1344	WP_000980835.1	41.016	256	102	3	8	214	12	267	1.05e-55	167
4		R6_1344	WP_000714845.1	25.941	239	122	7	3	187	8	245	1.06e-13	55.1
4	GCF_900017825.1_11860_4_2	R6_1344	WP_000348128.1	100	289	0	0	1	289	1	289	0	577
4		R6_1344	WP_000980835.1	41.016	256	102	3	8	214	12	267	1.05e-55	167
4		R6_1344	WP_000714845.1	25.941	239	122	7	3	187	8	245	1.06e-13	55.1
4	GCF_900018445.1_11860_4_26	R6_1344	WP_000348128.1	100	289	0	0	1	289	1	289	0	577
4		R6_1344	WP_000980835.1	41.016	256	102	3	8	214	12	267	1.05e-55	167
4		R6_1344	WP_000714845.1	25.941	239	122	7	3	187	8	245	1.06e-13	55.1
4	GCF_900018905.1_11860_5_39	R6_1344	WP_000348128.1	100	289	0	0	1	289	1	289	0	577
4		R6_1344	WP_000980835.1	41.016	256	102	3	8	214	12	267	1.05e-55	167
4		R6_1344	WP_000714845.1	25.941	239	122	7	3	187	8	245	1.06e-13	55.1
4	GCF_900019515.1_11861_2_16	R6_1344	WP_000348128.1	100	289	0	0	1	289	1	289	0	577
4		R6_1344	WP_000980835.1	41.016	256	102	3	8	214	12	267	1.05e-55	167
4		R6_1344	WP_000714845.1	25.941	239	122	7	3	187	8	245	1.06e-13	55.1
4	GCF_900019565.1_11860_7_51	R6_1344	WP_000348128.1	100	289	0	0	1	289	1	289	0	577
4		R6_1344	WP_000980835.1	41.016	256	102	3	8	214	12	267	1.05e-55	167
4		R6_1344	WP_000714845.1	25.941	239	122	7	3	187	8	245	1.06e-13	55.1
4	GCF_900019615.1_12673_6_24	R6_1344	WP_000348128.1	100	289	0	0	1	289	1	289	0	577
4		R6_1344	WP_001865825.1	50	58	25	1	27	80	210	267	2.4e-17	61.6
4		R6_1344	WP_000714845.1	25.941	239	122	7	3	187	8	245	1.06e-13	55.1
4	GCF_900019705.1_12673_7_51	R6_1344	WP_000348128.1	100	289	0	0	1	289	1	289	0	577
4		R6_1344	WP_000980835.1	41.016	256	102	3	8	214	12	267	1.05e-55	167
4		R6_1344	WP_000714845.1	25.941	239	122	7	3	187	8	245	1.06e-13	55.1
4	GCF_900019815.1_12754_2_24	R6_1344	WP_000348128.1	100	289	0	0	1	289	1	289	0	577
4		R6_1344	WP_000980835.1	41.016	256	102	3	8	214	12	267	1.05e-55	167
4		R6_1344	WP_000714845.1	25.941	239	122	7	3	187	8	245	1.06e-13	55.1
4	GCF_900020665.1_11861_4_57	R6_1344	WP_000348128.1	100	289	0	0	1	289	1	289	0	577
4		R6_1344	WP_000980835.1	41.016	256	102	3	8	214	12	267	1.05e-55	167
4		R6_1344	WP_000714845.1	25.941	239	122	7	3	187	8	245	1.06e-13	55.1
4	GCF_900020985.1_12754_2_34	R6_1344	WP_000348128.1	100	289	0	0	1	289	1	289	0	577
4		R6_1344	WP_000980835.1	41.016	256	102	3	8	214	12	267	1.05e-55	167
4		R6_1344	WP_000714845.1	25.941	239	122	7	3	187	8	245	1.06e-13	55.1
4	GCF_900021225.1_11860_8_26	R6_1344	WP_000348128.1	100	289	0	0	1	289	1	289	0	577
4		R6_1344	WP_000980835.1	41.016	256	102	3	8	214	12	267	1.05e-55	167
4		R6_1344	WP_000714845.1	25.941	239	122	7	3	187	8	245	1.06e-13	55.1
4	GCF_900021325.1_11860_8_76	R6_1344	WP_000348128.1	100	289	0	0	1	289	1	289	0	577
4		R6_1344	WP_000980835.1	41.016	256	102	3	8	214	12	267	1.05e-55	167
4		R6_1344	WP_000714845.1	25.941	239	122	7	3	187	8	245	1.06e-13	55.1
4	GCF_900021755.1_12673_6_73	R6_1344	WP_000348128.1	100	289	0	0	1	289	1	289	0	577
4		R6_1344	WP_000980835.1	41.016	256	102	3	8	214	12	267	1.05e-55	167
4		R6_1344	WP_000714845.1	25.941	239	122	7	3	187	8	245	1.06e-13	55.1
4	GCF_900022155.1_11860_4_79	R6_1344	WP_000348128.1	100	289	0	0	1	289	1	289	0	577
4		R6_1344	WP_000980835.1	41.016	256	102	3	8	214	12	267	1.05e-55	167
4		R6_1344	WP_000714845.1	25.941	239	122	7	3	187	8	245	1.06e-13	55.1
4	GCF_900022225.1_11860_6_15	R6_1344	WP_000348128.1	100	289	0	0	1	289	1	289	0	577
4		R6_1344	WP_000980835.1	41.016	256	102	3	8	214	12	267	1.05e-55	167
4		R6_1344	WP_000714845.1	25.941	239	122	7	3	187	8	245	1.06e-13	55.1
4	GCF_900022765.1_11861_1_94	R6_1344	WP_000348128.1	100	289	0	0	1	289	1	289	0	577
4		R6_1344	WP_000980835.1	41.016	256	102	3	8	214	12	267	1.05e-55	167
4		R6_1344	WP_000714845.1	25.941	239	122	7	3	187	8	245	1.06e-13	55.1
4	GCF_900022955.1_12673_7_90	R6_1344	WP_000348128.1	100	289	0	0	1	289	1	289	0	577
4		R6_1344	WP_000980835.1	41.016	256	102	3	8	214	12	267	1.05e-55	167
4		R6_1344	WP_000714845.1	25.941	239	122	7	3	187	8	245	1.06e-13	55.1
4	GCF_900023195.1_12754_3_41	R6_1344	WP_000348128.1	100	289	0	0	1	289	1	289	0	577
4		R6_1344	WP_000980835.1	41.016	256	102	3	8	214	12	267	1.05e-55	167
4		R6_1344	WP_000714845.1	25.941	239	122	7	3	187	8	245	1.06e-13	55.1
4	GCF_900023245.1_14412_3_22	R6_1344	WP_000348128.1	100	289	0	0	1	289	1	289	0	577
4		R6_1344	WP_000980835.1	41.016	256	102	3	8	214	12	267	1.05e-55	167
4		R6_1344	WP_000714845.1	25.941	239	122	7	3	187	8	245	1.06e-13	55.1
4	GCF_900023265.1_11860_7_82	R6_1344	WP_000348128.1	100	289	0	0	1	289	1	289	0	577
4		R6_1344	WP_000980835.1	41.016	256	102	3	8	214	12	267	1.05e-55	167
4		R6_1344	WP_000714845.1	25.941	239	122	7	3	187	8	245	1.06e-13	55.1
4	GCF_900023375.1_11860_6_38	R6_1344	WP_000348128.1	100	289	0	0	1	289	1	289	0	577
4		R6_1344	WP_000980835.1	41.016	256	102	3	8	214	12	267	1.05e-55	167
4		R6_1344	WP_000714845.1	25.941	239	122	7	3	187	8	245	1.06e-13	55.1
4	GCF_900023675.1_11861_4_64	R6_1344	WP_000348128.1	100	289	0	0	1	289	1	289	0	577
4		R6_1344	WP_000980835.1	41.016	256	102	3	8	214	12	267	1.05e-55	167
4		R6_1344	WP_000714845.1	25.941	239	122	7	3	187	8	245	1.06e-13	55.1
4	GCF_900024315.1_14412_3_68	R6_1344	WP_000348128.1	100	289	0	0	1	289	1	289	0	577
4		R6_1344	WP_000980835.1	41.016	256	102	3	8	214	12	267	1.05e-55	167
4		R6_1344	WP_000714845.1	25.941	239	122	7	3	187	8	245	1.06e-13	55.1
4	GCF_900024595.1_11861_2_3	R6_1344	WP_000348128.1	100	289	0	0	1	289	1	289	0	577
4		R6_1344	WP_000980835.1	41.016	256	102	3	8	214	12	267	1.05e-55	167
4		R6_1344	WP_000714845.1	25.941	239	122	7	3	187	8	245	1.06e-13	55.1
4	GCF_900024635.1_11860_7_58	R6_1344	WP_000348128.1	100	289	0	0	1	289	1	289	0	577
4		R6_1344	WP_000980835.1	41.016	256	102	3	8	214	12	267	1.05e-55	167
4		R6_1344	WP_000714845.1	25.941	239	122	7	3	187	8	245	1.06e-13	55.1
4	GCF_900024755.1_12673_7_32	R6_1344	WP_000348128.1	100	289	0	0	1	289	1	289	0	577
4		R6_1344	WP_000980835.1	41.016	256	102	3	8	214	12	267	1.05e-55	167
4		R6_1344	WP_000714845.1	25.941	239	122	7	3	187	8	245	1.06e-13	55.1
4	GCF_900024785.1_12718_5_77	R6_1344	WP_000348128.1	100	289	0	0	1	289	1	289	0	577
4		R6_1344	WP_000980835.1	41.016	256	102	3	8	214	12	267	1.05e-55	167
4		R6_1344	WP_000714845.1	25.941	239	122	7	3	187	8	245	1.06e-13	55.1
4	GCF_900024895.1_11861_1_19	R6_1344	WP_000348128.1	100	289	0	0	1	289	1	289	0	577
4		R6_1344	WP_000980835.1	41.016	256	102	3	8	214	12	267	1.05e-55	167
4		R6_1344	WP_000714845.1	25.941	239	122	7	3	187	8	245	1.06e-13	55.1
4	GCF_900025085.1_11861_5_48	R6_1344	WP_000348128.1	100	289	0	0	1	289	1	289	0	577
4		R6_1344	WP_000980835.1	41.016	256	102	3	8	214	12	267	1.05e-55	167
4		R6_1344	WP_000714845.1	25.941	239	122	7	3	187	8	245	1.06e-13	55.1
4	GCF_900025415.1_12754_4_42	R6_1344	WP_000348128.1	100	289	0	0	1	289	1	289	0	577
4		R6_1344	WP_000980835.1	41.016	256	102	3	8	214	12	267	1.05e-55	167
4		R6_1344	WP_000714845.1	25.941	239	122	7	3	187	8	245	1.06e-13	55.1
4	GCF_900025785.1_11860_7_71	R6_1344	WP_000348128.1	100	289	0	0	1	289	1	289	0	577
4		R6_1344	WP_000980835.1	41.016	256	102	3	8	214	12	267	1.05e-55	167
4		R6_1344	WP_000714845.1	25.941	239	122	7	3	187	8	245	1.06e-13	55.1
4	GCF_900025945.1_14412_3_33	R6_1344	WP_000348128.1	100	289	0	0	1	289	1	289	0	577
4		R6_1344	WP_000980835.1	41.016	256	102	3	8	214	12	267	1.05e-55	167
4		R6_1344	WP_000714845.1	25.941	239	122	7	3	187	8	245	1.06e-13	55.1
4	GCF_900026095.1_12673_7_36	R6_1344	WP_000348128.1	100	289	0	0	1	289	1	289	0	577
4		R6_1344	WP_000980835.1	41.016	256	102	3	8	214	12	267	1.05e-55	167
4		R6_1344	WP_000714845.1	25.941	239	122	7	3	187	8	245	1.06e-13	55.1
4	GCF_900026165.1_12673_7_88	R6_1344	WP_000348128.1	100	289	0	0	1	289	1	289	0	577
4		R6_1344	WP_000980835.1	41.016	256	102	3	8	214	12	267	1.05e-55	167
4		R6_1344	WP_000714845.1	25.941	239	122	7	3	187	8	245	1.06e-13	55.1
4	GCF_900026215.1_12718_4_29	R6_1344	WP_000348128.1	100	289	0	0	1	289	1	289	0	577
4		R6_1344	WP_000980835.1	41.016	256	102	3	8	214	12	267	1.05e-55	167
4		R6_1344	WP_000714845.1	25.941	239	122	7	3	187	8	245	1.06e-13	55.1
4	GCF_900026445.1_11860_4_92	R6_1344	WP_000348128.1	100	289	0	0	1	289	1	289	0	577
4		R6_1344	WP_000980835.1	41.016	256	102	3	8	214	12	267	1.05e-55	167
4		R6_1344	WP_000714845.1	25.941	239	122	7	3	187	8	245	1.06e-13	55.1
4	GCF_900026555.1_14412_3_67	R6_1344	WP_000348128.1	100	289	0	0	1	289	1	289	0	577
4		R6_1344	WP_000980835.1	41.016	256	102	3	8	214	12	267	1.05e-55	167
4		R6_1344	WP_000714845.1	25.941	239	122	7	3	187	8	245	1.06e-13	55.1
4	GCF_900026565.1_12673_7_27	R6_1344	WP_000348128.1	100	289	0	0	1	289	1	289	0	577
4		R6_1344	WP_000980835.1	41.016	256	102	3	8	214	12	267	1.05e-55	167
4		R6_1344	WP_000714845.1	25.941	239	122	7	3	187	8	245	1.06e-13	55.1
4	GCF_900027195.1_12673_6_26	R6_1344	WP_000348128.1	100	289	0	0	1	289	1	289	0	577
4		R6_1344	WP_000980835.1	41.016	256	102	3	8	214	12	267	1.05e-55	167
4		R6_1344	WP_000714845.1	25.941	239	122	7	3	187	8	245	1.06e-13	55.1
4	GCF_900028345.1_12718_4_55	R6_1344	WP_000348128.1	100	289	0	0	1	289	1	289	0	577
4		R6_1344	WP_000980835.1	41.016	256	102	3	8	214	12	267	1.05e-55	167
4		R6_1344	WP_000714845.1	25.941	239	122	7	3	187	8	245	1.06e-13	55.1
4	GCF_900028825.1_12673_7_43	R6_1344	WP_000348128.1	100	289	0	0	1	289	1	289	0	577
4		R6_1344	WP_000980835.1	41.016	256	102	3	8	214	12	267	1.05e-55	167
4		R6_1344	WP_000714845.1	25.941	239	122	7	3	187	8	245	1.06e-13	55.1
4	GCF_900028895.1_12754_1_79	R6_1344	WP_000348128.1	100	289	0	0	1	289	1	289	0	577
4		R6_1344	WP_000980835.1	41.016	256	102	3	8	214	12	267	1.05e-55	167
4		R6_1344	WP_000714845.1	25.941	239	122	7	3	187	8	245	1.06e-13	55.1
4	GCF_900029565.1_12718_4_59	R6_1344	WP_000348128.1	100	289	0	0	1	289	1	289	0	577
4		R6_1344	WP_000980835.1	41.016	256	102	3	8	214	12	267	1.05e-55	167
4		R6_1344	WP_000714845.1	25.941	239	122	7	3	187	8	245	1.06e-13	55.1
4	GCF_900029595.1_12718_4_90	R6_1344	WP_000348128.1	100	289	0	0	1	289	1	289	0	577
4		R6_1344	WP_000980835.1	41.016	256	102	3	8	214	12	267	1.05e-55	167
4		R6_1344	WP_000714845.1	25.941	239	122	7	3	187	8	245	1.06e-13	55.1
4	GCF_900029625.1_12718_5_27	R6_1344	WP_000348128.1	100	289	0	0	1	289	1	289	0	577
4		R6_1344	WP_000980835.1	41.016	256	102	3	8	214	12	267	1.05e-55	167
4		R6_1344	WP_000714845.1	25.941	239	122	7	3	187	8	245	1.06e-13	55.1
4	GCF_900029795.1_14412_3_34	R6_1344	WP_000348128.1	100	289	0	0	1	289	1	289	0	577
4		R6_1344	WP_000980835.1	41.016	256	102	3	8	214	12	267	1.05e-55	167
4		R6_1344	WP_000714845.1	25.941	239	122	7	3	187	8	245	1.06e-13	55.1
4	GCF_900029935.1_11860_4_9	R6_1344	WP_000348128.1	100	289	0	0	1	289	1	289	0	577
4		R6_1344	WP_000980835.1	41.016	256	102	3	8	214	12	267	1.05e-55	167
4		R6_1344	WP_000714845.1	25.941	239	122	7	3	187	8	245	1.06e-13	55.1
4	GCF_900030135.1_12673_7_75	R6_1344	WP_000348128.1	100	289	0	0	1	289	1	289	0	577
4		R6_1344	WP_000980835.1	41.016	256	102	3	8	214	12	267	1.05e-55	167
4		R6_1344	WP_000714845.1	25.941	239	122	7	3	187	8	245	1.06e-13	55.1
4	GCF_900030615.1_12673_6_70	R6_1344	WP_000348128.1	100	289	0	0	1	289	1	289	0	577
4		R6_1344	WP_000980835.1	41.016	256	102	3	8	214	12	267	1.05e-55	167
4		R6_1344	WP_000714845.1	25.941	239	122	7	3	187	8	245	1.06e-13	55.1
4	GCF_900030715.1_12754_1_14	R6_1344	WP_000348128.1	100	289	0	0	1	289	1	289	0	577
4		R6_1344	WP_000980835.1	41.016	256	102	3	8	214	12	267	1.05e-55	167
4		R6_1344	WP_000714845.1	25.941	239	122	7	3	187	8	245	1.06e-13	55.1
4	GCF_900031755.1_11860_7_63	R6_1344	WP_000348128.1	100	289	0	0	1	289	1	289	0	577
4		R6_1344	WP_000980835.1	41.016	256	102	3	8	214	12	267	1.05e-55	167
4		R6_1344	WP_000714845.1	25.941	239	122	7	3	187	8	245	1.06e-13	55.1
4	GCF_900032245.1_12673_6_86	R6_1344	WP_000348128.1	100	289	0	0	1	289	1	289	0	577
4		R6_1344	WP_000980835.1	41.016	256	102	3	8	214	12	267	1.05e-55	167
4		R6_1344	WP_000714845.1	25.941	239	122	7	3	187	8	245	1.06e-13	55.1
4	GCF_900033545.1_12754_1_30	R6_1344	WP_000348128.1	100	289	0	0	1	289	1	289	0	577
4		R6_1344	WP_000980835.1	41.016	256	102	3	8	214	12	267	1.05e-55	167
4		R6_1344	WP_000714845.1	25.941	239	122	7	3	187	8	245	1.06e-13	55.1
4	GCF_900034045.1_11893_1_84	R6_1344	WP_000348128.1	100	289	0	0	1	289	1	289	0	577
4		R6_1344	WP_000980835.1	41.016	256	102	3	8	214	12	267	1.05e-55	167
4		R6_1344	WP_000714845.1	25.941	239	122	7	3	187	8	245	1.06e-13	55.1
4	GCF_900034395.1_12718_4_13	R6_1344	WP_000348128.1	100	289	0	0	1	289	1	289	0	577
4		R6_1344	WP_000980835.1	41.016	256	102	3	8	214	12	267	1.05e-55	167
4		R6_1344	WP_000714845.1	25.941	239	122	7	3	187	8	245	1.06e-13	55.1
4	GCF_900036205.1_12754_4_11	R6_1344	WP_000348128.1	100	289	0	0	1	289	1	289	0	577
4		R6_1344	WP_000980835.1	41.016	256	102	3	8	214	12	267	1.05e-55	167
4		R6_1344	WP_000714845.1	25.941	239	122	7	3	187	8	245	1.06e-13	55.1
4	GCF_900036575.1_12718_5_39	R6_1344	WP_000348128.1	100	289	0	0	1	289	1	289	0	577
4		R6_1344	WP_000980835.1	41.016	256	102	3	8	214	12	267	1.05e-55	167
4		R6_1344	WP_000714845.1	25.941	239	122	7	3	187	8	245	1.06e-13	55.1
4	GCF_900037155.1_11861_4_25	R6_1344	WP_000348128.1	100	289	0	0	1	289	1	289	0	577
4		R6_1344	WP_000980835.1	41.016	256	102	3	8	214	12	267	1.05e-55	167
4		R6_1344	WP_000714845.1	25.941	239	122	7	3	187	8	245	1.06e-13	55.1
4	GCF_900037205.1_12718_5_64	R6_1344	WP_000348128.1	100	289	0	0	1	289	1	289	0	577
4		R6_1344	WP_000980835.1	41.016	256	102	3	8	214	12	267	1.05e-55	167
4		R6_1344	WP_000714845.1	25.941	239	122	7	3	187	8	245	1.06e-13	55.1
4	GCF_900039385.1_12754_4_6	R6_1344	WP_000348128.1	100	289	0	0	1	289	1	289	0	577
4		R6_1344	WP_001865825.1	50	58	25	1	27	80	210	267	2.4e-17	61.6
4		R6_1344	WP_000714845.1	25.941	239	122	7	3	187	8	245	1.06e-13	55.1
4	GCF_900040635.1_11861_4_86	R6_1344	WP_000348128.1	100	289	0	0	1	289	1	289	0	577
4		R6_1344	WP_000980835.1	41.016	256	102	3	8	214	12	267	1.05e-55	167
4		R6_1344	WP_000714845.1	25.941	239	122	7	3	187	8	245	1.06e-13	55.1
4	GCF_900043065.1_12718_4_78	R6_1344	WP_000348128.1	100	289	0	0	1	289	1	289	0	577
4		R6_1344	WP_000980835.1	41.016	256	102	3	8	214	12	267	1.05e-55	167
4		R6_1344	WP_000714845.1	25.941	239	122	7	3	187	8	245	1.06e-13	55.1
4	GCF_900044075.1_11861_5_1	R6_1344	WP_000348128.1	100	289	0	0	1	289	1	289	0	577
4		R6_1344	WP_000980835.1	41.016	256	102	3	8	214	12	267	1.05e-55	167
4		R6_1344	WP_000714845.1	25.941	239	122	7	3	187	8	245	1.06e-13	55.1
4	GCF_900046525.1_11860_8_48	R6_1344	WP_000348128.1	100	289	0	0	1	289	1	289	0	577
4		R6_1344	WP_000980835.1	41.016	256	102	3	8	214	12	267	1.05e-55	167
4		R6_1344	WP_000714845.1	25.941	239	122	7	3	187	8	245	1.06e-13	55.1
4	GCF_900046645.1_11860_5_58	R6_1344	WP_000348128.1	100	289	0	0	1	289	1	289	0	577
4		R6_1344	WP_000980835.1	41.016	256	102	3	8	214	12	267	1.05e-55	167
4		R6_1344	WP_000714845.1	25.941	239	122	7	3	187	8	245	1.06e-13	55.1
4	GCF_900046915.1_11860_8_50	R6_1344	WP_000348128.1	100	289	0	0	1	289	1	289	0	577
4		R6_1344	WP_000980835.1	41.016	256	102	3	8	214	12	267	1.05e-55	167
4		R6_1344	WP_000714845.1	25.941	239	122	7	3	187	8	245	1.06e-13	55.1
4	GCF_900047715.1_14412_3_21	R6_1344	WP_000348128.1	100	289	0	0	1	289	1	289	0	577
4		R6_1344	WP_000980835.1	41.016	256	102	3	8	214	12	267	1.05e-55	167
4		R6_1344	WP_000714845.1	25.941	239	122	7	3	187	8	245	1.06e-13	55.1
4	GCF_900047805.1_12718_4_74	R6_1344	WP_000348128.1	100	289	0	0	1	289	1	289	0	577
4		R6_1344	WP_000980835.1	41.016	256	102	3	8	214	12	267	1.05e-55	167
4		R6_1344	WP_000714845.1	25.941	239	122	7	3	187	8	245	1.06e-13	55.1
4	GCF_900047915.1_12754_2_27	R6_1344	WP_000348128.1	100	289	0	0	1	289	1	289	0	577
4		R6_1344	WP_000980835.1	41.016	256	102	3	8	214	12	267	1.05e-55	167
4		R6_1344	WP_000714845.1	25.941	239	122	7	3	187	8	245	1.06e-13	55.1
4	GCF_900049745.1_6972_8_38	R6_1344	WP_000348122.1	99.308	289	2	0	1	289	1	289	0	573
4		R6_1344	WP_000980827.1	41.406	256	101	3	8	214	12	267	1.58e-56	169
4		R6_1344	WP_000714852.1	25.941	239	122	7	3	187	8	245	6.58e-14	55.8
4	GCF_900051625.1_3850_2_11	R6_1344	WP_000348122.1	99.308	289	2	0	1	289	1	289	0	573
4		R6_1344	WP_000980827.1	41.406	256	101	3	8	214	12	267	1.58e-56	169
4		R6_1344	WP_000714852.1	25.941	239	122	7	3	187	8	245	6.58e-14	55.8
4	GCF_900053545.1_12291_4_64	R6_1344	WP_000348128.1	100	289	0	0	1	289	1	289	0	577
4		R6_1344	WP_000980835.1	41.016	256	102	3	8	214	12	267	1.05e-55	167
4		R6_1344	WP_000714846.1	25.941	239	122	7	3	187	8	245	1.07e-13	55.1
4	GCF_900060265.1_13414_2_70	R6_1344	WP_000348122.1	99.308	289	2	0	1	289	1	289	0	573
4		R6_1344	WP_000980827.1	41.406	256	101	3	8	214	12	267	1.58e-56	169
4		R6_1344	WP_000714845.1	25.941	239	122	7	3	187	8	245	1.06e-13	55.1
4	GCF_900189015.1_6470_4_16	R6_1344	WP_000348128.1	100	289	0	0	1	289	1	289	0	577
4		R6_1344	WP_000980835.1	41.016	256	102	3	8	214	12	267	1.05e-55	167
4		R6_1344	WP_000714845.1	25.941	239	122	7	3	187	8	245	1.06e-13	55.1
5	GCF_000018965.1_ASM1896v1	R6_1344	WP_000348122.1	99.308	289	2	0	1	289	1	289	0	573
5		R6_1344	WP_000980818.1	41.406	256	101	3	8	214	12	267	1.12e-56	170
5		R6_1344	WP_000714851.1	26.778	239	120	8	3	187	8	245	1.5e-13	54.7
5	GCF_001101105.1_6631_6_10	R6_1344	WP_000348122.1	99.308	289	2	0	1	289	1	289	0	573
5		R6_1344	WP_000980818.1	41.406	256	101	3	8	214	12	267	1.12e-56	170
5		R6_1344	WP_000714849.1	26.778	239	120	8	3	187	8	245	1.53e-13	54.7
5	GCF_001102965.1_9803_8_71	R6_1344	WP_000348122.1	99.308	289	2	0	1	289	1	289	0	573
5		R6_1344	WP_000980818.1	41.406	256	101	3	8	214	12	267	1.12e-56	170
5		R6_1344	WP_000714849.1	26.778	239	120	8	3	187	8	245	1.53e-13	54.7
5	GCF_001107625.1_6925_7_7	R6_1344	WP_000348122.1	99.308	289	2	0	1	289	1	289	0	573
5		R6_1344	WP_000980818.1	41.406	256	101	3	8	214	12	267	1.12e-56	170
5		R6_1344	WP_000714849.1	26.778	239	120	8	3	187	8	245	1.53e-13	54.7
5	GCF_001122525.1_6631_5_6	R6_1344	WP_000348122.1	99.308	289	2	0	1	289	1	289	0	573
5		R6_1344	WP_000980818.1	41.406	256	101	3	8	214	12	267	1.12e-56	170
5		R6_1344	WP_000714849.1	26.778	239	120	8	3	187	8	245	1.53e-13	54.7
5	GCF_001134385.1_6972_5_7	R6_1344	WP_000348122.1	99.308	289	2	0	1	289	1	289	0	573
5		R6_1344	WP_000980818.1	41.406	256	101	3	8	214	12	267	1.12e-56	170
5		R6_1344	WP_000714849.1	26.778	239	120	8	3	187	8	245	1.53e-13	54.7
5	GCF_001144885.1_7038_5_11	R6_1344	WP_000348122.1	99.308	289	2	0	1	289	1	289	0	573
5		R6_1344	WP_000980818.1	41.406	256	101	3	8	214	12	267	1.12e-56	170
5		R6_1344	WP_050265353.1	25.941	239	122	7	3	187	8	245	4.73e-13	53.1
5	GCF_001156865.1_6630_2_11	R6_1344	WP_000348122.1	99.308	289	2	0	1	289	1	289	0	573
5		R6_1344	WP_000980818.1	41.406	256	101	3	8	214	12	267	1.12e-56	170
5		R6_1344	WP_000714849.1	26.778	239	120	8	3	187	8	245	1.53e-13	54.7
5	GCF_001159325.1_6983_8_84	R6_1344	WP_000348122.1	99.308	289	2	0	1	289	1	289	0	573
5		R6_1344	WP_000980818.1	41.406	256	101	3	8	214	12	267	1.12e-56	170
5		R6_1344	WP_000714849.1	26.778	239	120	8	3	187	8	245	1.53e-13	54.7
5	GCF_001169325.1_6630_1_18	R6_1344	WP_000348122.1	99.308	289	2	0	1	289	1	289	0	573
5		R6_1344	WP_000980818.1	41.406	256	101	3	8	214	12	267	1.12e-56	170
5		R6_1344	WP_000714849.1	26.778	239	120	8	3	187	8	245	1.53e-13	54.7
5	GCF_001204335.1_6710_6_16	R6_1344	WP_000348122.1	99.308	289	2	0	1	289	1	289	0	573
5		R6_1344	WP_000980818.1	41.406	256	101	3	8	214	12	267	1.12e-56	170
5		R6_1344	WP_000714849.1	26.778	239	120	8	3	187	8	245	1.53e-13	54.7
5	GCF_001209905.1_6714_7_7	R6_1344	WP_000348122.1	99.308	289	2	0	1	289	1	289	0	573
5		R6_1344	WP_000980818.1	41.406	256	101	3	8	214	12	267	1.12e-56	170
5		R6_1344	WP_000714849.1	26.778	239	120	8	3	187	8	245	1.53e-13	54.7
5	GCF_001334875.1_6631_5_7	R6_1344	WP_000348122.1	99.308	289	2	0	1	289	1	289	0	573
5		R6_1344	WP_000980818.1	41.406	256	101	3	8	214	12	267	1.12e-56	170
5		R6_1344	WP_000714849.1	26.778	239	120	8	3	187	8	245	1.53e-13	54.7
5	GCF_001637465.1_ASM163746v1	R6_1344	WP_063626827.1	99.308	289	2	0	1	289	1	289	0	572
5		R6_1344	WP_000980827.1	41.406	256	101	3	8	214	12	267	1.58e-56	169
5		R6_1344	WP_000714838.1	25.941	239	122	7	3	187	8	245	1.43e-13	54.7
5	GCF_001999365.1_ASM199936v1	R6_1344	WP_063626827.1	99.308	289	2	0	1	289	1	289	0	572
5		R6_1344	WP_000980827.1	41.406	256	101	3	8	214	12	267	1.58e-56	169
5		R6_1344	WP_000714838.1	25.941	239	122	7	3	187	8	245	1.43e-13	54.7
5	GCF_900017455.1_12754_2_73	R6_1344	WP_000348122.1	99.308	289	2	0	1	289	1	289	0	573
5		R6_1344	WP_000980818.1	41.406	256	101	3	8	214	12	267	1.12e-56	170
5		R6_1344	WP_000714851.1	26.778	239	120	8	3	187	8	245	1.5e-13	54.7
5	GCF_900025845.1_11861_2_80	R6_1344	WP_000348122.1	99.308	289	2	0	1	289	1	289	0	573
5		R6_1344	WP_000980818.1	41.406	256	101	3	8	214	12	267	1.12e-56	170
5		R6_1344	WP_000714851.1	26.778	239	120	8	3	187	8	245	1.5e-13	54.7
5	GCF_900050145.1_6938_4_11	R6_1344	WP_000348125.1	99.654	289	1	0	1	289	1	289	0	575
5		R6_1344	WP_000980833.1	41.406	256	101	3	8	214	12	267	1.19e-56	169
5		R6_1344	WP_000714851.1	26.778	239	120	8	3	187	8	245	1.5e-13	54.7
5	GCF_900051635.1_5362_5_2	R6_1344	WP_000348122.1	99.308	289	2	0	1	289	1	289	0	573
5		R6_1344	WP_000980818.1	41.406	256	101	3	8	214	12	267	1.12e-56	170
5		R6_1344	WP_000714851.1	26.778	239	120	8	3	187	8	245	1.5e-13	54.7
5	GCF_900051645.1_4948_3_9	R6_1344	WP_000348122.1	99.308	289	2	0	1	289	1	289	0	573
5		R6_1344	WP_000980818.1	41.406	256	101	3	8	214	12	267	1.12e-56	170
5		R6_1344	WP_000714851.1	26.778	239	120	8	3	187	8	245	1.5e-13	54.7
5	GCF_900052035.1_6938_4_6	R6_1344	WP_000348122.1	99.308	289	2	0	1	289	1	289	0	573
5		R6_1344	WP_000980818.1	41.406	256	101	3	8	214	12	267	1.12e-56	170
5		R6_1344	WP_000714851.1	26.778	239	120	8	3	187	8	245	1.5e-13	54.7
5	GCF_900054625.1_3850_2_8	R6_1344	WP_000348122.1	99.308	289	2	0	1	289	1	289	0	573
5		R6_1344	WP_000980818.1	41.406	256	101	3	8	214	12	267	1.12e-56	170
5		R6_1344	WP_000714851.1	26.778	239	120	8	3	187	8	245	1.5e-13	54.7
5	GCF_900170265.1_PMEN	R6_1344	WP_000348122.1	99.308	289	2	0	1	289	1	289	0	573
5		R6_1344	WP_000980818.1	41.406	256	101	3	8	214	12	267	1.12e-56	170
5		R6_1344	WP_000714851.1	26.778	239	120	8	3	187	8	245	1.5e-13	54.7
8	GCF_000279025.1_ASM27902v1	R6_1344	WP_000348122.1	99.308	289	2	0	1	289	1	289	0	573
8		R6_1344	WP_000980835.1	41.016	256	102	3	8	214	12	267	1.05e-55	167
8		R6_1344	WP_000714838.1	25.941	239	122	7	3	187	8	245	1.43e-13	54.7
8	GCF_000279085.1_ASM27908v1	R6_1344	WP_000348122.1	99.308	289	2	0	1	289	1	289	0	573
8		R6_1344	WP_000980835.1	41.016	256	102	3	8	214	12	267	1.05e-55	167
8		R6_1344	WP_000714838.1	25.941	239	122	7	3	187	8	245	1.43e-13	54.7
8	GCF_001083465.1_6680_6_19	R6_1344	WP_000348125.1	99.654	289	1	0	1	289	1	289	0	575
8		R6_1344	WP_050202106.1	41.406	256	101	3	8	214	12	267	1.84e-56	169
8		R6_1344	WP_000714837.1	25.523	239	123	7	3	187	8	245	2.46e-13	53.9
8	GCF_001090685.1_7011_3_19	R6_1344	WP_000348125.1	99.654	289	1	0	1	289	1	289	0	575
8		R6_1344	WP_050202106.1	41.406	256	101	3	8	214	12	267	1.84e-56	169
8		R6_1344	WP_000714837.1	25.523	239	123	7	3	187	8	245	2.46e-13	53.9
8	GCF_001097445.1_7054_5_4	R6_1344	WP_000348125.1	99.654	289	1	0	1	289	1	289	0	575
8		R6_1344	WP_050202106.1	41.406	256	101	3	8	214	12	267	1.84e-56	169
8		R6_1344	WP_000714837.1	25.523	239	123	7	3	187	8	245	2.46e-13	53.9
8	GCF_001103465.1_7038_7_11	R6_1344	WP_000348125.1	99.654	289	1	0	1	289	1	289	0	575
8		R6_1344	WP_050202106.1	41.406	256	101	3	8	214	12	267	1.84e-56	169
8		R6_1344	WP_000714837.1	25.523	239	123	7	3	187	8	245	2.46e-13	53.9
8	GCF_001110845.1_6730_1_22	R6_1344	WP_000348125.1	99.654	289	1	0	1	289	1	289	0	575
8		R6_1344	WP_050202106.1	41.406	256	101	3	8	214	12	267	1.84e-56	169
8		R6_1344	WP_000714837.1	25.523	239	123	7	3	187	8	245	2.46e-13	53.9
8	GCF_001123505.1_7011_5_19	R6_1344	WP_000348125.1	99.654	289	1	0	1	289	1	289	0	575
8		R6_1344	WP_050202106.1	41.406	256	101	3	8	214	12	267	1.84e-56	169
8		R6_1344	WP_000714837.1	25.523	239	123	7	3	187	8	245	2.46e-13	53.9
8	GCF_001125505.1_6259_8_19	R6_1344	WP_000348125.1	99.654	289	1	0	1	289	1	289	0	575
8		R6_1344	WP_050202106.1	41.406	256	101	3	8	214	12	267	1.84e-56	169
8		R6_1344	WP_000714837.1	25.523	239	123	7	3	187	8	245	2.46e-13	53.9
8	GCF_001127005.1_6631_2_20	R6_1344	WP_000348125.1	99.654	289	1	0	1	289	1	289	0	575
8		R6_1344	WP_050202106.1	41.406	256	101	3	8	214	12	267	1.84e-56	169
8		R6_1344	WP_000714837.1	25.523	239	123	7	3	187	8	245	2.46e-13	53.9
8	GCF_001142705.1_9803_7_33	R6_1344	WP_000348125.1	99.654	289	1	0	1	289	1	289	0	575
8		R6_1344	WP_050202106.1	41.406	256	101	3	8	214	12	267	1.84e-56	169
8		R6_1344	WP_000714837.1	25.523	239	123	7	3	187	8	245	2.46e-13	53.9
8	GCF_001341575.1_6736_4_6	R6_1344	WP_000348125.1	99.654	289	1	0	1	289	1	289	0	575
8		R6_1344	WP_050202106.1	41.406	256	101	3	8	214	12	267	1.84e-56	169
8		R6_1344	WP_000714837.1	25.523	239	123	7	3	187	8	245	2.46e-13	53.9
8	GCF_001581145.1_ASM158114v1	R6_1344	WP_000348122.1	99.308	289	2	0	1	289	1	289	0	573
8		R6_1344	WP_000980835.1	41.016	256	102	3	8	214	12	267	1.05e-55	167
8		R6_1344	WP_000714838.1	25.941	239	122	7	3	187	8	245	1.43e-13	54.7
8	GCF_001581215.1_ASM158121v1	R6_1344	WP_000348122.1	99.308	289	2	0	1	289	1	289	0	573
8		R6_1344	WP_000980835.1	41.016	256	102	3	8	214	12	267	1.05e-55	167
8		R6_1344	WP_000714838.1	25.941	239	122	7	3	187	8	245	1.43e-13	54.7
8	GCF_900016995.1_11860_5_70	R6_1344	WP_000348122.1	99.308	289	2	0	1	289	1	289	0	573
8		R6_1344	WP_000980835.1	41.016	256	102	3	8	214	12	267	1.05e-55	167
8		R6_1344	WP_000714838.1	25.941	239	122	7	3	187	8	245	1.43e-13	54.7
8	GCF_900017185.1_12754_2_75	R6_1344	WP_000348122.1	99.308	289	2	0	1	289	1	289	0	573
8		R6_1344	WP_000980835.1	41.016	256	102	3	8	214	12	267	1.05e-55	167
8		R6_1344	WP_000714838.1	25.941	239	122	7	3	187	8	245	1.43e-13	54.7
8	GCF_900017375.1_11860_4_58	R6_1344	WP_000348122.1	99.308	289	2	0	1	289	1	289	0	573
8		R6_1344	WP_000980835.1	41.016	256	102	3	8	214	12	267	1.05e-55	167
8		R6_1344	WP_000714838.1	25.941	239	122	7	3	187	8	245	1.43e-13	54.7
8	GCF_900017385.1_11860_5_89	R6_1344	WP_000348122.1	99.308	289	2	0	1	289	1	289	0	573
8		R6_1344	WP_000980835.1	41.016	256	102	3	8	214	12	267	1.05e-55	167
8		R6_1344	WP_000714838.1	25.941	239	122	7	3	187	8	245	1.43e-13	54.7
8	GCF_900017855.1_11860_5_14	R6_1344	WP_000348122.1	99.308	289	2	0	1	289	1	289	0	573
8		R6_1344	WP_000980835.1	41.016	256	102	3	8	214	12	267	1.05e-55	167
8		R6_1344	WP_000714838.1	25.941	239	122	7	3	187	8	245	1.43e-13	54.7
8	GCF_900017865.1_11860_5_11	R6_1344	WP_000348122.1	99.308	289	2	0	1	289	1	289	0	573
8		R6_1344	WP_000980835.1	41.016	256	102	3	8	214	12	267	1.05e-55	167
8		R6_1344	WP_061817222.1	25.941	239	122	7	3	187	8	245	1.12e-13	54.7
8	GCF_900018895.1_11860_5_27	R6_1344	WP_000348122.1	99.308	289	2	0	1	289	1	289	0	573
8		R6_1344	WP_061635983.1	40.625	256	103	3	8	214	12	267	3.6e-54	163
8		R6_1344	WP_000714849.1	26.778	239	120	8	3	187	8	245	1.53e-13	54.7
8	GCF_900018995.1_11861_4_68	R6_1344	WP_000348122.1	99.308	289	2	0	1	289	1	289	0	573
8		R6_1344	WP_000980835.1	41.016	256	102	3	8	214	12	267	1.05e-55	167
8		R6_1344	WP_000714838.1	25.941	239	122	7	3	187	8	245	1.43e-13	54.7
8	GCF_900019695.1_12673_7_50	R6_1344	WP_000348122.1	99.308	289	2	0	1	289	1	289	0	573
8		R6_1344	WP_000980835.1	41.016	256	102	3	8	214	12	267	1.05e-55	167
8		R6_1344	WP_000714838.1	25.941	239	122	7	3	187	8	245	1.43e-13	54.7
8	GCF_900019765.1_12718_5_21	R6_1344	WP_000348122.1	99.308	289	2	0	1	289	1	289	0	573
8		R6_1344	WP_000980835.1	41.016	256	102	3	8	214	12	267	1.05e-55	167
8		R6_1344	WP_000714838.1	25.941	239	122	7	3	187	8	245	1.43e-13	54.7
8	GCF_900019825.1_12754_3_52	R6_1344	WP_000348122.1	99.308	289	2	0	1	289	1	289	0	573
8		R6_1344	WP_000980835.1	41.016	256	102	3	8	214	12	267	1.05e-55	167
8		R6_1344	WP_000714838.1	25.941	239	122	7	3	187	8	245	1.43e-13	54.7
8	GCF_900019835.1_12754_3_57	R6_1344	WP_000348122.1	99.308	289	2	0	1	289	1	289	0	573
8		R6_1344	WP_000980835.1	41.016	256	102	3	8	214	12	267	1.05e-55	167
8		R6_1344	WP_000714838.1	25.941	239	122	7	3	187	8	245	1.43e-13	54.7
8	GCF_900019865.1_12754_4_10	R6_1344	WP_000348122.1	99.308	289	2	0	1	289	1	289	0	573
8		R6_1344	WP_000980835.1	41.016	256	102	3	8	214	12	267	1.05e-55	167
8		R6_1344	WP_000714838.1	25.941	239	122	7	3	187	8	245	1.43e-13	54.7
8	GCF_900020155.1_11860_7_7	R6_1344	WP_000348125.1	99.654	289	1	0	1	289	1	289	0	575
8		R6_1344	WP_061641038.1	40.234	256	104	3	8	214	12	267	1.06e-53	162
8		R6_1344	WP_000714845.1	25.941	239	122	7	3	187	8	245	1.06e-13	55.1
8	GCF_900020565.1_12045_8_79	R6_1344	WP_000348122.1	99.308	289	2	0	1	289	1	289	0	573
8		R6_1344	WP_000980835.1	41.016	256	102	3	8	214	12	267	1.05e-55	167
8		R6_1344	WP_000714838.1	25.941	239	122	7	3	187	8	245	1.43e-13	54.7
8	GCF_900020685.1_11861_4_75	R6_1344	WP_000348122.1	99.308	289	2	0	1	289	1	289	0	573
8		R6_1344	WP_000980835.1	41.016	256	102	3	8	214	12	267	1.05e-55	167
8		R6_1344	WP_000714838.1	25.941	239	122	7	3	187	8	245	1.43e-13	54.7
8	GCF_900020795.1_12673_6_15	R6_1344	WP_000348122.1	99.308	289	2	0	1	289	1	289	0	573
8		R6_1344	WP_000980835.1	41.016	256	102	3	8	214	12	267	1.05e-55	167
8		R6_1344	WP_000714838.1	25.941	239	122	7	3	187	8	245	1.43e-13	54.7
8	GCF_900021245.1_11860_7_81	R6_1344	WP_000348122.1	99.308	289	2	0	1	289	1	289	0	573
8		R6_1344	WP_000980835.1	41.016	256	102	3	8	214	12	267	1.05e-55	167
8		R6_1344	WP_000714838.1	25.941	239	122	7	3	187	8	245	1.43e-13	54.7
8	GCF_900021405.1_11860_4_65	R6_1344	WP_000348122.1	99.308	289	2	0	1	289	1	289	0	573
8		R6_1344	WP_000980835.1	41.016	256	102	3	8	214	12	267	1.05e-55	167
8		R6_1344	WP_000714838.1	25.941	239	122	7	3	187	8	245	1.43e-13	54.7
8	GCF_900022825.1_11861_3_10	R6_1344	WP_000348122.1	99.308	289	2	0	1	289	1	289	0	573
8		R6_1344	WP_000980835.1	41.016	256	102	3	8	214	12	267	1.05e-55	167
8		R6_1344	WP_000714838.1	25.941	239	122	7	3	187	8	245	1.43e-13	54.7
8	GCF_900022855.1_12673_6_25	R6_1344	WP_000348122.1	99.308	289	2	0	1	289	1	289	0	573
8		R6_1344	WP_000980835.1	41.016	256	102	3	8	214	12	267	1.05e-55	167
8		R6_1344	WP_000714838.1	25.941	239	122	7	3	187	8	245	1.43e-13	54.7
8	GCF_900022915.1_12673_6_81	R6_1344	WP_000348122.1	99.308	289	2	0	1	289	1	289	0	573
8		R6_1344	WP_000980835.1	41.016	256	102	3	8	214	12	267	1.05e-55	167
8		R6_1344	WP_000714838.1	25.941	239	122	7	3	187	8	245	1.43e-13	54.7
8	GCF_900022935.1_12673_6_94	R6_1344	WP_000348125.1	99.654	289	1	0	1	289	1	289	0	575
8		R6_1344	WP_061641038.1	40.234	256	104	3	8	214	12	267	1.06e-53	162
8		R6_1344	WP_000714845.1	25.941	239	122	7	3	187	8	245	1.06e-13	55.1
8	GCF_900023075.1_12718_5_57	R6_1344	WP_000348122.1	99.308	289	2	0	1	289	1	289	0	573
8		R6_1344	WP_061635983.1	40.625	256	103	3	8	214	12	267	3.6e-54	163
8		R6_1344	WP_000714849.1	26.778	239	120	8	3	187	8	245	1.53e-13	54.7
8	GCF_900023355.1_11860_6_40	R6_1344	WP_000348122.1	99.308	289	2	0	1	289	1	289	0	573
8		R6_1344	WP_000980835.1	41.016	256	102	3	8	214	12	267	1.05e-55	167
8		R6_1344	WP_000714838.1	25.941	239	122	7	3	187	8	245	1.43e-13	54.7
8	GCF_900023445.1_11861_1_44	R6_1344	WP_000348122.1	99.308	289	2	0	1	289	1	289	0	573
8		R6_1344	WP_000980835.1	41.016	256	102	3	8	214	12	267	1.05e-55	167
8		R6_1344	WP_000714838.1	25.941	239	122	7	3	187	8	245	1.43e-13	54.7
8	GCF_900023795.1_11861_3_15	R6_1344	WP_000348122.1	99.308	289	2	0	1	289	1	289	0	573
8		R6_1344	WP_000980835.1	41.016	256	102	3	8	214	12	267	1.05e-55	167
8		R6_1344	WP_000714838.1	25.941	239	122	7	3	187	8	245	1.43e-13	54.7
8	GCF_900023825.1_11861_3_79	R6_1344	WP_000348125.1	99.654	289	1	0	1	289	1	289	0	575
8		R6_1344	WP_061641038.1	40.234	256	104	3	8	214	12	267	1.06e-53	162
8		R6_1344	WP_000714845.1	25.941	239	122	7	3	187	8	245	1.06e-13	55.1
8	GCF_900024095.1_12718_4_3	R6_1344	WP_000348122.1	99.308	289	2	0	1	289	1	289	0	573
8		R6_1344	WP_000980835.1	41.016	256	102	3	8	214	12	267	1.05e-55	167
8		R6_1344	WP_000714838.1	25.941	239	122	7	3	187	8	245	1.43e-13	54.7
8	GCF_900024795.1_12718_5_95	R6_1344	WP_000348122.1	99.308	289	2	0	1	289	1	289	0	573
8		R6_1344	WP_000980835.1	41.016	256	102	3	8	214	12	267	1.05e-55	167
8		R6_1344	WP_000714838.1	25.941	239	122	7	3	187	8	245	1.43e-13	54.7
8	GCF_900025395.1_12754_3_64	R6_1344	WP_000348122.1	99.308	289	2	0	1	289	1	289	0	573
8		R6_1344	WP_000980835.1	41.016	256	102	3	8	214	12	267	1.05e-55	167
8		R6_1344	WP_000714838.1	25.941	239	122	7	3	187	8	245	1.43e-13	54.7
8	GCF_900025835.1_11861_2_65	R6_1344	WP_000348122.1	99.308	289	2	0	1	289	1	289	0	573
8		R6_1344	WP_000980835.1	41.016	256	102	3	8	214	12	267	1.05e-55	167
8		R6_1344	WP_000714838.1	25.941	239	122	7	3	187	8	245	1.43e-13	54.7
8	GCF_900025975.1_12673_6_76	R6_1344	WP_000348122.1	99.308	289	2	0	1	289	1	289	0	573
8		R6_1344	WP_000980835.1	41.016	256	102	3	8	214	12	267	1.05e-55	167
8		R6_1344	WP_000714838.1	25.941	239	122	7	3	187	8	245	1.43e-13	54.7
8	GCF_900026205.1_12718_4_26	R6_1344	WP_000348122.1	99.308	289	2	0	1	289	1	289	0	573
8		R6_1344	WP_000980835.1	41.016	256	102	3	8	214	12	267	1.05e-55	167
8		R6_1344	WP_061743850.1	25.941	239	122	7	3	187	8	245	1.27e-13	54.7
8	GCF_900026225.1_12718_4_31	R6_1344	WP_000348122.1	99.308	289	2	0	1	289	1	289	0	573
8		R6_1344	WP_000980835.1	41.016	256	102	3	8	214	12	267	1.05e-55	167
8		R6_1344	WP_000714838.1	25.941	239	122	7	3	187	8	245	1.43e-13	54.7
8	GCF_900026285.1_12718_5_17	R6_1344	WP_000348122.1	99.308	289	2	0	1	289	1	289	0	573
8		R6_1344	WP_000980835.1	41.016	256	102	3	8	214	12	267	1.05e-55	167
8		R6_1344	WP_000714838.1	25.941	239	122	7	3	187	8	245	1.43e-13	54.7
8	GCF_900026315.1_12718_5_49	R6_1344	WP_000348122.1	99.308	289	2	0	1	289	1	289	0	573
8		R6_1344	WP_000980835.1	41.016	256	102	3	8	214	12	267	1.05e-55	167
8		R6_1344	WP_000714838.1	25.941	239	122	7	3	187	8	245	1.43e-13	54.7
8	GCF_900026345.1_12718_5_85	R6_1344	WP_000348122.1	99.308	289	2	0	1	289	1	289	0	573
8		R6_1344	WP_000980835.1	41.016	256	102	3	8	214	12	267	1.05e-55	167
8		R6_1344	WP_000714838.1	25.941	239	122	7	3	187	8	245	1.43e-13	54.7
8	GCF_900026355.1_12718_5_83	R6_1344	WP_000348122.1	99.308	289	2	0	1	289	1	289	0	573
8		R6_1344	WP_000980835.1	41.016	256	102	3	8	214	12	267	1.05e-55	167
8		R6_1344	WP_000714838.1	25.941	239	122	7	3	187	8	245	1.43e-13	54.7
8	GCF_900026375.1_12718_5_94	R6_1344	WP_000348125.1	99.654	289	1	0	1	289	1	289	0	575
8		R6_1344	WP_061641038.1	40.234	256	104	3	8	214	12	267	1.06e-53	162
8		R6_1344	WP_000714845.1	25.941	239	122	7	3	187	8	245	1.06e-13	55.1
8	GCF_900026455.1_11860_5_88	R6_1344	WP_000348125.1	99.654	289	1	0	1	289	1	289	0	575
8		R6_1344	WP_061641038.1	40.234	256	104	3	8	214	12	267	1.06e-53	162
8		R6_1344	WP_000714845.1	25.941	239	122	7	3	187	8	245	1.06e-13	55.1
8	GCF_900026535.1_12673_6_27	R6_1344	WP_000348122.1	99.308	289	2	0	1	289	1	289	0	573
8		R6_1344	WP_000980835.1	41.016	256	102	3	8	214	12	267	1.05e-55	167
8		R6_1344	WP_000714838.1	25.941	239	122	7	3	187	8	245	1.43e-13	54.7
8	GCF_900027375.1_12754_3_82	R6_1344	WP_000348122.1	99.308	289	2	0	1	289	1	289	0	573
8		R6_1344	WP_000980835.1	41.016	256	102	3	8	214	12	267	1.05e-55	167
8		R6_1344	WP_000714838.1	25.941	239	122	7	3	187	8	245	1.43e-13	54.7
8	GCF_900027625.1_12673_6_50	R6_1344	WP_000348122.1	99.308	289	2	0	1	289	1	289	0	573
8		R6_1344	WP_000980835.1	41.016	256	102	3	8	214	12	267	1.05e-55	167
8		R6_1344	WP_000714838.1	25.941	239	122	7	3	187	8	245	1.43e-13	54.7
8	GCF_900028185.1_11861_2_84	R6_1344	WP_000348122.1	99.308	289	2	0	1	289	1	289	0	573
8		R6_1344	WP_000980835.1	41.016	256	102	3	8	214	12	267	1.05e-55	167
8		R6_1344	WP_000714838.1	25.941	239	122	7	3	187	8	245	1.43e-13	54.7
8	GCF_900028375.1_12718_5_52	R6_1344	WP_000348122.1	99.308	289	2	0	1	289	1	289	0	573
8		R6_1344	WP_000980835.1	41.016	256	102	3	8	214	12	267	1.05e-55	167
8		R6_1344	WP_000714838.1	25.941	239	122	7	3	187	8	245	1.43e-13	54.7
8	GCF_900028405.1_12754_1_26	R6_1344	WP_000348122.1	99.308	289	2	0	1	289	1	289	0	573
8		R6_1344	WP_000980835.1	41.016	256	102	3	8	214	12	267	1.05e-55	167
8		R6_1344	WP_000714838.1	25.941	239	122	7	3	187	8	245	1.43e-13	54.7
8	GCF_900028445.1_12754_1_53	R6_1344	WP_000348122.1	99.308	289	2	0	1	289	1	289	0	573
8		R6_1344	WP_000980835.1	41.016	256	102	3	8	214	12	267	1.05e-55	167
8		R6_1344	WP_000714838.1	25.941	239	122	7	3	187	8	245	1.43e-13	54.7
8	GCF_900028525.1_12754_1_92	R6_1344	WP_000348122.1	99.308	289	2	0	1	289	1	289	0	573
8		R6_1344	WP_000980835.1	41.016	256	102	3	8	214	12	267	1.05e-55	167
8		R6_1344	WP_000714838.1	25.941	239	122	7	3	187	8	245	1.43e-13	54.7
8	GCF_900029425.1_11860_4_38	R6_1344	WP_000348122.1	99.308	289	2	0	1	289	1	289	0	573
8		R6_1344	WP_000980835.1	41.016	256	102	3	8	214	12	267	1.05e-55	167
8		R6_1344	WP_000714838.1	25.941	239	122	7	3	187	8	245	1.43e-13	54.7
8	GCF_900029745.1_12754_2_38	R6_1344	WP_000348122.1	99.308	289	2	0	1	289	1	289	0	573
8		R6_1344	WP_000980835.1	41.016	256	102	3	8	214	12	267	1.05e-55	167
8		R6_1344	WP_000714838.1	25.941	239	122	7	3	187	8	245	1.43e-13	54.7
8	GCF_900029955.1_11861_1_27	R6_1344	WP_000348122.1	99.308	289	2	0	1	289	1	289	0	573
8		R6_1344	WP_000980835.1	41.016	256	102	3	8	214	12	267	1.05e-55	167
8		R6_1344	WP_000714838.1	25.941	239	122	7	3	187	8	245	1.43e-13	54.7
8	GCF_900029975.1_12273_1_86	R6_1344	WP_000348128.1	100	289	0	0	1	289	1	289	0	577
8		R6_1344	WP_000986760.1	40.625	256	103	3	8	214	12	267	1.4e-54	164
8		R6_1344	WP_000714836.1	25.105	239	124	6	3	187	8	245	1.03e-13	55.1
8	GCF_900030015.1_11861_3_24	R6_1344	WP_000348122.1	99.308	289	2	0	1	289	1	289	0	573
8		R6_1344	WP_000980835.1	41.016	256	102	3	8	214	12	267	1.05e-55	167
8		R6_1344	WP_000714838.1	25.941	239	122	7	3	187	8	245	1.43e-13	54.7
8	GCF_900030215.1_12718_5_2	R6_1344	WP_000348122.1	99.308	289	2	0	1	289	1	289	0	573
8		R6_1344	WP_000980835.1	41.016	256	102	3	8	214	12	267	1.05e-55	167
8		R6_1344	WP_000714838.1	25.941	239	122	7	3	187	8	245	1.43e-13	54.7
8	GCF_900030555.1_11861_3_68	R6_1344	WP_000348122.1	99.308	289	2	0	1	289	1	289	0	573
8		R6_1344	WP_000980835.1	41.016	256	102	3	8	214	12	267	1.05e-55	167
[truncated: 22,548 more rows]
[truncated: 2 more columns]

## Sheet: serotypes representative
The sequences representative of various pneumococcus serotypes possessing Pn-AqpC homologues
Serotype	Accession_number	Subject ID	Query ID	identity (%)	Alignment length	Mismatches	Gap openings	Query start	Query end	Subject start	Subject end	E-value	Bit score
1	GCF_000019005.1_ASM1900v1	R6_1344	WP_000348122.1	99.308	289	2	0	1	289	1	289	0	573
2	GCF_000007045.1_ASM704v1	R6_1344	NP_358937.1	100	289	0	0	1	289	1	289	0	577
3	GCF_000170015.1_ASM17001v1	R6_1344	WP_000348123.1	98.962	289	3	0	1	289	1	289	0	571
4	GCF_000006885.1_ASM688v1	R6_1344	WP_000348128.1	100	289	0	0	1	289	1	289	0	577
5	GCF_000018965.1_ASM1896v1	R6_1344	WP_000348122.1	99.308	289	2	0	1	289	1	289	0	573
8	GCF_000279025.1_ASM27902v1	R6_1344	WP_000348122.1	99.308	289	2	0	1	289	1	289	0	573
13	GCF_001083145.1_7038_7_19	R6_1344	WP_000348122.1	99.308	289	2	0	1	289	1	289	0	573
14	GCF_000018985.1_ASM1898v1	R6_1344	WP_000348125.1	99.654	289	1	0	1	289	1	289	0	575
20	GCF_000278985.1_ASM27898v1	R6_1344	WP_000348125.1	99.654	289	1	0	1	289	1	289	0	575
21	GCF_000946055.1_6714_8_6	R6_1344	WP_000348125.1	99.654	289	1	0	1	289	1	289	0	575
27	GCF_900030485.1_11860_5_85	R6_1344	WP_000348126.1	99.308	289	2	0	1	289	1	289	0	573
29	GCF_001697015.1_ASM169701v1	R6_1344	WP_000348125.1	99.654	289	1	0	1	289	1	289	0	575
31	GCF_001099325.1_7553_5_95	R6_1344	WP_000348125.1	99.654	289	1	0	1	289	1	289	0	575
34	GCF_001083345.1_9803_7_31	R6_1344	WP_000348122.1	99.308	289	2	0	1	289	1	289	0	573
36	GCF_001129365.1_6899_4_23	R6_1344	WP_000348122.1	99.308	289	2	0	1	289	1	289	0	573
37	GCF_001089945.1_6925_5_22	R6_1344	WP_000348125.1	99.654	289	1	0	1	289	1	289	0	575
38	GCF_001084745.1_6999_4_22	R6_1344	WP_000348125.1	99.654	289	1	0	1	289	1	289	0	575
39	GCF_001132485.1_6259_5_14	R6_1344	WP_000348122.1	99.308	289	2	0	1	289	1	289	0	573
40	GCF_001084805.1_9803_8_65	R6_1344	WP_000348122.1	99.308	289	2	0	1	289	1	289	0	573
44	GCF_001715895.1_ASM171589v1	R6_1344	WP_000348128.1	100	289	0	0	1	289	1	289	0	577
45	GCF_001133805.1_6730_3_5	R6_1344	WP_050243770.1	98.962	289	3	0	1	289	1	289	0	571
46	GCF_001099345.1_6680_8_14	R6_1344	WP_000348128.1	100	289	0	0	1	289	1	289	0	577
48	GCF_001152905.1_6259_6_5	R6_1344	WP_000348128.1	100	289	0	0	1	289	1	289	0	577
10a	GCF_000278785.1_ASM27878v1	R6_1344	WP_000348128.1	100	289	0	0	1	289	1	289	0	577
10b	GCF_001085945.1_6807_3_11	R6_1344	WP_000348128.1	100	289	0	0	1	289	1	289	0	577
10f	GCF_000944255.1_6714_8_10	R6_1344	WP_000348128.1	100	289	0	0	1	289	1	289	0	577
11a	GCF_001301275.1_7622_2_29	R6_1344	WP_000348122.1	99.308	289	2	0	1	289	1	289	0	573
11c	GCF_001093905.1_5192_8_7	R6_1344	WP_000348126.1	99.308	289	2	0	1	289	1	289	0	573
11d	GCF_000146975.1_ASM14697v1	R6_1344	WP_000348126.1	99.308	289	2	0	1	289	1	289	0	573
11f	GCF_000942775.1_6714_8_2	R6_1344	WP_000348125.1	99.654	289	1	0	1	289	1	289	0	575
12b	GCF_001139085.1_9803_7_1	R6_1344	WP_000348128.1	100	289	0	0	1	289	1	289	0	577
12f	GCF_000171675.1_ASM17167v1	R6_1344	WP_000348125.1	99.654	289	1	0	1	289	1	289	0	575
15a	GCF_000251785.1_ASM25178v2	R6_1344	WP_000348122.1	99.308	289	2	0	1	289	1	289	0	573
15b	GCF_000233125.1_ASM23312v2	R6_1344	WP_000348126.1	99.308	289	2	0	1	289	1	289	0	573
15c	GCF_000252285.1_ASM25228v2	R6_1344	WP_000348126.1	99.308	289	2	0	1	289	1	289	0	573
16f	GCF_000941155.1_6714_8_11	R6_1344	WP_000348122.1	99.308	289	2	0	1	289	1	289	0	573
17f	GCF_001098545.1_6736_8_15	R6_1344	WP_000348122.1	99.308	289	2	0	1	289	1	289	0	573
18a	GCF_001100125.1_6972_4_21	R6_1344	WP_050260093.1	99.308	289	2	0	1	289	1	289	0	573
18b	GCF_000232585.1_ASM23258v2	R6_1344	WP_000348128.1	100	289	0	0	1	289	1	289	0	577
18c	GCF_900171035.1_Hermans-1558	R6_1344	WP_000348125.1	99.654	289	1	0	1	289	1	289	0	575
18f	GCF_001084625.1_6949_3_15	R6_1344	WP_000348122.1	99.308	289	2	0	1	289	1	289	0	573
19a	GCF_000019265.1_ASM1926v1	R6_1344	WP_000348122.1	99.308	289	2	0	1	289	1	289	0	573
19b	GCF_000946895.1_6714_8_9	R6_1344	WP_000348122.1	99.308	289	2	0	1	289	1	289	0	573
19f	GCF_000019025.1_ASM1902v1	R6_1344	WP_000348122.1	99.308	289	2	0	1	289	1	289	0	573
22a	GCF_000278745.1_ASM27874v1	R6_1344	WP_000348125.1	99.654	289	1	0	1	289	1	289	0	575
22f	GCF_000385795.1_ASM38579v1	R6_1344	WP_000348122.1	99.308	289	2	0	1	289	1	289	0	573
23a	GCF_000279715.1_ASM27971v1	R6_1344	WP_000348122.1	99.308	289	2	0	1	289	1	289	0	573
23b	GCF_001084285.1_6983_8_82	R6_1344	WP_000348122.1	99.308	289	2	0	1	289	1	289	0	573
23f	GCF_000026665.1_ASM2666v1	R6_1344	WP_000348121.1	98.27	289	5	0	1	289	1	289	0	567
24a	GCF_001113565.1_6593_4_5	R6_1344	WP_000348122.1	99.308	289	2	0	1	289	1	289	0	573
24b	GCF_001166365.1_6938_6_13	R6_1344	WP_000348122.1	99.308	289	2	0	1	289	1	289	0	573
24f	GCF_001138965.1_7068_4_21	R6_1344	WP_050263216.1	98.962	289	3	0	1	289	1	289	0	571
25f	GCF_001162025.1_6731_3_15	R6_1344	WP_000348122.1	99.308	289	2	0	1	289	1	289	0	573
28A	GCF_001084445.1_6593_5_19	R6_1344	WP_000348125.1	99.654	289	1	0	1	289	1	289	0	575
28f	GCF_001098965.1_6631_5_9	R6_1344	WP_000348125.1	99.654	289	1	0	1	289	1	289	0	575
32a	GCF_001084065.1_9803_7_16	R6_1344	WP_000348125.1	99.654	289	1	0	1	289	1	289	0	575
32f	GCF_001101985.1_6925_6_17	R6_1344	WP_000348122.1	99.308	289	2	0	1	289	1	289	0	573
33b	GCF_001088885.1_6593_4_16	R6_1344	WP_000348122.1	99.308	289	2	0	1	289	1	289	0	573
33c	GCF_001091345.1_6680_7_20	R6_1344	WP_000348122.1	99.308	289	2	0	1	289	1	289	0	573
33d	GCF_001719805.1_ASM171980v1	R6_1344	WP_000348122.1	99.308	289	2	0	1	289	1	289	0	573
33f	GCF_000212555.1_ASM21255v2	R6_1344	WP_000348122.1	99.308	289	2	0	1	289	1	289	0	573
35a	GCF_001089085.1_6630_4_4	R6_1344	WP_000348122.1	99.308	289	2	0	1	289	1	289	0	573
35b	GCF_000251825.1_ASM25182v2	R6_1344	WP_000348122.1	99.308	289	2	0	1	289	1	289	0	573
35c	GCF_001085405.1_6823_5_11	R6_1344	WP_000348122.1	99.308	289	2	0	1	289	1	289	0	573
35f	GCF_000832325.1_6714_8_8	R6_1344	WP_000348125.1	99.654	289	1	0	1	289	1	289	0	575
6a	GCF_000171575.1_ASM17157v1	R6_1344	WP_000348122.1	99.308	289	2	0	1	289	1	289	0	573
6b	GCF_000147095.1_ASM14709v1	R6_1344	WP_000348125.1	99.654	289	1	0	1	289	1	289	0	575
6c	GCF_000203715.1_ASM20371v2	R6_1344	WP_000348122.1	99.308	289	2	0	1	289	1	289	0	573
6d	GCF_001083445.1_7038_5_20	R6_1344	WP_000348125.1	99.654	289	1	0	1	289	1	289	0	575
7a	GCF_000251625.1_ASM25162v2	R6_1344	WP_000348125.1	99.654	289	1	0	1	289	1	289	0	575
7b	GCF_001110365.1_6972_5_19	R6_1344	WP_000348122.1	99.308	289	2	0	1	289	1	289	0	573
7c	GCF_000279635.1_ASM27963v1	R6_1344	WP_000348122.1	99.308	289	2	0	1	289	1	289	0	573
7f	GCF_000171595.1_ASM17159v1	R6_1344	WP_000348125.1	99.654	289	1	0	1	289	1	289	0	575
9a	GCF_000171655.1_ASM17165v1	R6_1344	WP_000348122.1	99.308	289	2	0	1	289	1	289	0	573
9l	GCF_001099605.1_5242_2_4	R6_1344	WP_000348126.1	99.308	289	2	0	1	289	1	289	0	573
9n	GCF_000685585.1_ASVL_JC_0001v1	R6_1344	WP_000348125.1	99.654	289	1	0	1	289	1	289	0	575
9v	GCF_000170055.1_ASM17005v1	R6_1344	WP_000348122.1	99.308	289	2	0	1	289	1	289	0	573
0	GCF_000173195.1_ASM17319v1	R6_1344	WP_000348122.1	99.308	289	2	0	1	289	1	289	0	573

## Sheet: sequences of Pn-AqpC orthologs
The amino acid sequences of Pn-AqpC homologues in 8183 pneumococcus sequenced genomes and contigs
Accession_number	Query sequence ID	Query length	Subject sequence ID	Subject length	Query start	Query end	Subject start	Subject end	Alignment length	Identity (%)	Query sequence
GCF_000006885.1_ASM688v1_protein.faa.out	WP_000348128.1	289	R6_1344	289	1	289	1	289	289	100	MDFTWALKYATEFLGTAILIILGNGAVANVELKGTKGHQSGWIVIAVGYGMGVMIPALMFGNVSGNHINPAFTLGLAVSGLFPWAQVVPYIIAQVLGAIFGQALVVATYRPFYLKTENPNNILGTFSTISSIDHGTKESRYAATVNGLINEFVGSFVLFFAALGLTKNFFGAEVLQFMKQKATEAGQTVDFSDLAIKAQVAPHTASGLSVAHLALGFLVMALVTSLGGPTGPALNPARDLGPRLLHAFLPKSVLGEHKGDSKWWYSWVPVVAPIAAAIAAVAVFKFLYL
GCF_000007045.1_ASM704v1_protein.faa.out	NP_358937.1	289	R6_1344	289	1	289	1	289	289	100	MDFTWALKYATEFLGTAILIILGNGAVANVELKGTKGHQSGWIVIAVGYGMGVMIPALMFGNVSGNHINPAFTLGLAVSGLFPWAQVVPYIIAQVLGAIFGQALVVATYRPFYLKTENPNNILGTFSTISSIDHGTKESRYAATVNGLINEFVGSFVLFFAALGLTKNFFGAEVLQFMKQKATEAGQTVDFSDLAIKAQVAPHTASGLSVAHLALGFLVMALVTSLGGPTGPALNPARDLGPRLLHAFLPKSVLGEHKGDSKWWYSWVPVVAPIAAAIAAVAVFKFLYL
GCF_000014365.2_ASM1436v2_protein.faa.out	WP_000348128.1	289	R6_1344	289	1	289	1	289	289	100	MDFTWALKYATEFLGTAILIILGNGAVANVELKGTKGHQSGWIVIAVGYGMGVMIPALMFGNVSGNHINPAFTLGLAVSGLFPWAQVVPYIIAQVLGAIFGQALVVATYRPFYLKTENPNNILGTFSTISSIDHGTKESRYAATVNGLINEFVGSFVLFFAALGLTKNFFGAEVLQFMKQKATEAGQTVDFSDLAIKAQVAPHTASGLSVAHLALGFLVMALVTSLGGPTGPALNPARDLGPRLLHAFLPKSVLGEHKGDSKWWYSWVPVVAPIAAAIAAVAVFKFLYL
GCF_000018965.1_ASM1896v1_protein.faa.out	WP_000348122.1	289	R6_1344	289	1	289	1	289	289	99.308	MDFTWALKYATEFLGTAILIILGNGAVANVELKGTKGHQSGWIVIAVGYGMGVMIPALMFGNVSGNHINPAFTLGLAVSGLFPWAQVVPYIIAQVLGAIFGQALVVATYRPFYLKTEKPNNILGTFSTISSIDHGTKESRYAATVNGLINEFVGSFVLFFAALGLTKNFFGAEVLQFMKQKAIEAGQTVDFSDLAIKAQVAPHTASGLSVAHLALGFLVMALVTSLGGPTGPALNPARDLGPRLLHAFLPKSVLGEHKGDSKWWYSWVPVVAPIAAAIAAVAVFKFLYL
GCF_000018985.1_ASM1898v1_protein.faa.out	WP_000348125.1	289	R6_1344	289	1	289	1	289	289	99.654	MDFTWALKYATEFLGTAILIILGNGAVANVELKGTKGHQSGWIVIAVGYGMGVMIPALMFGNVSGNHINPAFTLGLAVSGLFPWAQVVPYIIAQVLGAIFGQALVVATYRPFYLKTENPNNILGTFSTISSIDHGTKESRYAATVNGLINEFVGSFVLFFAALGLTKNFFGAEVLQFMKQKAIEAGQTVDFSDLAIKAQVAPHTASGLSVAHLALGFLVMALVTSLGGPTGPALNPARDLGPRLLHAFLPKSVLGEHKGDSKWWYSWVPVVAPIAAAIAAVAVFKFLYL
GCF_000019005.1_ASM1900v1_protein.faa.out	WP_000348122.1	289	R6_1344	289	1	289	1	289	289	99.308	MDFTWALKYATEFLGTAILIILGNGAVANVELKGTKGHQSGWIVIAVGYGMGVMIPALMFGNVSGNHINPAFTLGLAVSGLFPWAQVVPYIIAQVLGAIFGQALVVATYRPFYLKTEKPNNILGTFSTISSIDHGTKESRYAATVNGLINEFVGSFVLFFAALGLTKNFFGAEVLQFMKQKAIEAGQTVDFSDLAIKAQVAPHTASGLSVAHLALGFLVMALVTSLGGPTGPALNPARDLGPRLLHAFLPKSVLGEHKGDSKWWYSWVPVVAPIAAAIAAVAVFKFLYL
GCF_000019025.1_ASM1902v1_protein.faa.out	WP_000348122.1	289	R6_1344	289	1	289	1	289	289	99.308	MDFTWALKYATEFLGTAILIILGNGAVANVELKGTKGHQSGWIVIAVGYGMGVMIPALMFGNVSGNHINPAFTLGLAVSGLFPWAQVVPYIIAQVLGAIFGQALVVATYRPFYLKTEKPNNILGTFSTISSIDHGTKESRYAATVNGLINEFVGSFVLFFAALGLTKNFFGAEVLQFMKQKAIEAGQTVDFSDLAIKAQVAPHTASGLSVAHLALGFLVMALVTSLGGPTGPALNPARDLGPRLLHAFLPKSVLGEHKGDSKWWYSWVPVVAPIAAAIAAVAVFKFLYL
GCF_000019265.1_ASM1926v1_protein.faa.out	WP_000348122.1	289	R6_1344	289	1	289	1	289	289	99.308	MDFTWALKYATEFLGTAILIILGNGAVANVELKGTKGHQSGWIVIAVGYGMGVMIPALMFGNVSGNHINPAFTLGLAVSGLFPWAQVVPYIIAQVLGAIFGQALVVATYRPFYLKTEKPNNILGTFSTISSIDHGTKESRYAATVNGLINEFVGSFVLFFAALGLTKNFFGAEVLQFMKQKAIEAGQTVDFSDLAIKAQVAPHTASGLSVAHLALGFLVMALVTSLGGPTGPALNPARDLGPRLLHAFLPKSVLGEHKGDSKWWYSWVPVVAPIAAAIAAVAVFKFLYL
GCF_000019825.1_ASM1982v1_protein.faa.out	WP_000348122.1	289	R6_1344	289	1	289	1	289	289	99.308	MDFTWALKYATEFLGTAILIILGNGAVANVELKGTKGHQSGWIVIAVGYGMGVMIPALMFGNVSGNHINPAFTLGLAVSGLFPWAQVVPYIIAQVLGAIFGQALVVATYRPFYLKTEKPNNILGTFSTISSIDHGTKESRYAATVNGLINEFVGSFVLFFAALGLTKNFFGAEVLQFMKQKAIEAGQTVDFSDLAIKAQVAPHTASGLSVAHLALGFLVMALVTSLGGPTGPALNPARDLGPRLLHAFLPKSVLGEHKGDSKWWYSWVPVVAPIAAAIAAVAVFKFLYL
GCF_000019985.1_ASM1998v1_protein.faa.out	WP_000348122.1	289	R6_1344	289	1	289	1	289	289	99.308	MDFTWALKYATEFLGTAILIILGNGAVANVELKGTKGHQSGWIVIAVGYGMGVMIPALMFGNVSGNHINPAFTLGLAVSGLFPWAQVVPYIIAQVLGAIFGQALVVATYRPFYLKTEKPNNILGTFSTISSIDHGTKESRYAATVNGLINEFVGSFVLFFAALGLTKNFFGAEVLQFMKQKAIEAGQTVDFSDLAIKAQVAPHTASGLSVAHLALGFLVMALVTSLGGPTGPALNPARDLGPRLLHAFLPKSVLGEHKGDSKWWYSWVPVVAPIAAAIAAVAVFKFLYL
GCF_000026665.1_ASM2666v1_protein.faa.out	WP_000348121.1	289	R6_1344	289	1	289	1	289	289	98.27	MDFTWALKYATEFLGTAILIILGNGAVANVELKGTKGHQSGWIVIAVGYGMGVMIPALMFGNVSGNHINPAFTLGLAVSGLFPWAQVVPYIIAQVLGAIFGQALVVATHRPFYLKTENSNNILGTFSTISSIDHGTKESRYAATVNGLINEFVGSFVLFFAALGLTKNFFGAEVLQYMKQMATQAGQTVDFSDLAIKAQVAPHTASGLSVAHLALGFLVMALVTSLGGPTGPALNPARDLGPRLLHAFLPKSVLGEHKGDSKWWYSWVPVVAPIAAAIAAVAVFKFLYL
GCF_000146975.1_ASM14697v1_protein.faa.out	WP_000348126.1	289	R6_1344	289	1	289	1	289	289	99.308	MDFTWALKYATEFLGTAILIILGNGAVANVELKGTKGHQSGWIVIAVGYGMGVMIPALMFGNVSGNHINPAFTLGLAVSGLFPWAQVVPYIIAQVLGAIFGQALVVATYRPFYLKTENPNNILGTFSTISSIDHGTKESRYAATVNGLINEFVGSFVLFFAALGLTKNFFGAEVLQFMKQKAIEAGQTVDFSDLAIKAQVAPHTASGLSVAHLALGFLVMALVTSLGGPTGPALNPARDLGPRLLHAFLPKSVLGEHKGDSKWWYSWVPVVAPIVAAIAAVAVFKFLYL
GCF_000147095.1_ASM14709v1_protein.faa.out	WP_000348125.1	289	R6_1344	289	1	289	1	289	289	99.654	MDFTWALKYATEFLGTAILIILGNGAVANVELKGTKGHQSGWIVIAVGYGMGVMIPALMFGNVSGNHINPAFTLGLAVSGLFPWAQVVPYIIAQVLGAIFGQALVVATYRPFYLKTENPNNILGTFSTISSIDHGTKESRYAATVNGLINEFVGSFVLFFAALGLTKNFFGAEVLQFMKQKAIEAGQTVDFSDLAIKAQVAPHTASGLSVAHLALGFLVMALVTSLGGPTGPALNPARDLGPRLLHAFLPKSVLGEHKGDSKWWYSWVPVVAPIAAAIAAVAVFKFLYL
GCF_000167615.1_ASM16761v1_protein.faa.out	WP_000348128.1	289	R6_1344	289	1	289	1	289	289	100	MDFTWALKYATEFLGTAILIILGNGAVANVELKGTKGHQSGWIVIAVGYGMGVMIPALMFGNVSGNHINPAFTLGLAVSGLFPWAQVVPYIIAQVLGAIFGQALVVATYRPFYLKTENPNNILGTFSTISSIDHGTKESRYAATVNGLINEFVGSFVLFFAALGLTKNFFGAEVLQFMKQKATEAGQTVDFSDLAIKAQVAPHTASGLSVAHLALGFLVMALVTSLGGPTGPALNPARDLGPRLLHAFLPKSVLGEHKGDSKWWYSWVPVVAPIAAAIAAVAVFKFLYL
GCF_000170015.1_ASM17001v1_protein.faa.out	WP_000348123.1	289	R6_1344	289	1	289	1	289	289	98.962	MDFTWALKYATEFLGTAILIILGNGAVANVELKGTKGHQSGWIVIAVGYGMGVMIPALMFGNVSGNHINPAFTLGLAVSGLFPWAQVVPYIIAQVLGAIFGQALVVATYRPFYLKTEKPNNILGTFSTISSIDHGTKESRYTATVNGLINEFVGSFVLFFAALGLTKNFFGAEVLQFMKQKAIEAGQTVDFSDLAIKAQVAPHTASGLSVAHLALGFLVMALVTSLGGPTGPALNPARDLGPRLLHAFLPKSVLGEHKGDSKWWYSWVPVVAPIAAAIAAVAVFKFLYL
GCF_000170035.1_ASM17003v1_protein.faa.out	WP_000348125.1	289	R6_1344	289	1	289	1	289	289	99.654	MDFTWALKYATEFLGTAILIILGNGAVANVELKGTKGHQSGWIVIAVGYGMGVMIPALMFGNVSGNHINPAFTLGLAVSGLFPWAQVVPYIIAQVLGAIFGQALVVATYRPFYLKTENPNNILGTFSTISSIDHGTKESRYAATVNGLINEFVGSFVLFFAALGLTKNFFGAEVLQFMKQKAIEAGQTVDFSDLAIKAQVAPHTASGLSVAHLALGFLVMALVTSLGGPTGPALNPARDLGPRLLHAFLPKSVLGEHKGDSKWWYSWVPVVAPIAAAIAAVAVFKFLYL
GCF_000170055.1_ASM17005v1_protein.faa.out	WP_000348122.1	289	R6_1344	289	1	289	1	289	289	99.308	MDFTWALKYATEFLGTAILIILGNGAVANVELKGTKGHQSGWIVIAVGYGMGVMIPALMFGNVSGNHINPAFTLGLAVSGLFPWAQVVPYIIAQVLGAIFGQALVVATYRPFYLKTEKPNNILGTFSTISSIDHGTKESRYAATVNGLINEFVGSFVLFFAALGLTKNFFGAEVLQFMKQKAIEAGQTVDFSDLAIKAQVAPHTASGLSVAHLALGFLVMALVTSLGGPTGPALNPARDLGPRLLHAFLPKSVLGEHKGDSKWWYSWVPVVAPIAAAIAAVAVFKFLYL
GCF_000170075.1_ASM17007v1_protein.faa.out	WP_000348125.1	289	R6_1344	289	1	289	1	289	289	99.654	MDFTWALKYATEFLGTAILIILGNGAVANVELKGTKGHQSGWIVIAVGYGMGVMIPALMFGNVSGNHINPAFTLGLAVSGLFPWAQVVPYIIAQVLGAIFGQALVVATYRPFYLKTENPNNILGTFSTISSIDHGTKESRYAATVNGLINEFVGSFVLFFAALGLTKNFFGAEVLQFMKQKAIEAGQTVDFSDLAIKAQVAPHTASGLSVAHLALGFLVMALVTSLGGPTGPALNPARDLGPRLLHAFLPKSVLGEHKGDSKWWYSWVPVVAPIAAAIAAVAVFKFLYL
GCF_000170115.1_ASM17011v1_protein.faa.out	WP_000348125.1	289	R6_1344	289	1	289	1	289	289	99.654	MDFTWALKYATEFLGTAILIILGNGAVANVELKGTKGHQSGWIVIAVGYGMGVMIPALMFGNVSGNHINPAFTLGLAVSGLFPWAQVVPYIIAQVLGAIFGQALVVATYRPFYLKTENPNNILGTFSTISSIDHGTKESRYAATVNGLINEFVGSFVLFFAALGLTKNFFGAEVLQFMKQKAIEAGQTVDFSDLAIKAQVAPHTASGLSVAHLALGFLVMALVTSLGGPTGPALNPARDLGPRLLHAFLPKSVLGEHKGDSKWWYSWVPVVAPIAAAIAAVAVFKFLYL
GCF_000170135.1_ASM17013v1_protein.faa.out	WP_000348123.1	289	R6_1344	289	1	289	1	289	289	98.962	MDFTWALKYATEFLGTAILIILGNGAVANVELKGTKGHQSGWIVIAVGYGMGVMIPALMFGNVSGNHINPAFTLGLAVSGLFPWAQVVPYIIAQVLGAIFGQALVVATYRPFYLKTEKPNNILGTFSTISSIDHGTKESRYTATVNGLINEFVGSFVLFFAALGLTKNFFGAEVLQFMKQKAIEAGQTVDFSDLAIKAQVAPHTASGLSVAHLALGFLVMALVTSLGGPTGPALNPARDLGPRLLHAFLPKSVLGEHKGDSKWWYSWVPVVAPIAAAIAAVAVFKFLYL
GCF_000170155.1_ASM17015v1_protein.faa.out	WP_000348125.1	289	R6_1344	289	1	289	1	289	289	99.654	MDFTWALKYATEFLGTAILIILGNGAVANVELKGTKGHQSGWIVIAVGYGMGVMIPALMFGNVSGNHINPAFTLGLAVSGLFPWAQVVPYIIAQVLGAIFGQALVVATYRPFYLKTENPNNILGTFSTISSIDHGTKESRYAATVNGLINEFVGSFVLFFAALGLTKNFFGAEVLQFMKQKAIEAGQTVDFSDLAIKAQVAPHTASGLSVAHLALGFLVMALVTSLGGPTGPALNPARDLGPRLLHAFLPKSVLGEHKGDSKWWYSWVPVVAPIAAAIAAVAVFKFLYL
GCF_000171575.1_ASM17157v1_protein.faa.out	WP_000348122.1	289	R6_1344	289	1	289	1	289	289	99.308	MDFTWALKYATEFLGTAILIILGNGAVANVELKGTKGHQSGWIVIAVGYGMGVMIPALMFGNVSGNHINPAFTLGLAVSGLFPWAQVVPYIIAQVLGAIFGQALVVATYRPFYLKTEKPNNILGTFSTISSIDHGTKESRYAATVNGLINEFVGSFVLFFAALGLTKNFFGAEVLQFMKQKAIEAGQTVDFSDLAIKAQVAPHTASGLSVAHLALGFLVMALVTSLGGPTGPALNPARDLGPRLLHAFLPKSVLGEHKGDSKWWYSWVPVVAPIAAAIAAVAVFKFLYL
GCF_000171595.1_ASM17159v1_protein.faa.out	WP_000348125.1	289	R6_1344	289	1	289	1	289	289	99.654	MDFTWALKYATEFLGTAILIILGNGAVANVELKGTKGHQSGWIVIAVGYGMGVMIPALMFGNVSGNHINPAFTLGLAVSGLFPWAQVVPYIIAQVLGAIFGQALVVATYRPFYLKTENPNNILGTFSTISSIDHGTKESRYAATVNGLINEFVGSFVLFFAALGLTKNFFGAEVLQFMKQKAIEAGQTVDFSDLAIKAQVAPHTASGLSVAHLALGFLVMALVTSLGGPTGPALNPARDLGPRLLHAFLPKSVLGEHKGDSKWWYSWVPVVAPIAAAIAAVAVFKFLYL
GCF_000171655.1_ASM17165v1_protein.faa.out	WP_000348122.1	289	R6_1344	289	1	289	1	289	289	99.308	MDFTWALKYATEFLGTAILIILGNGAVANVELKGTKGHQSGWIVIAVGYGMGVMIPALMFGNVSGNHINPAFTLGLAVSGLFPWAQVVPYIIAQVLGAIFGQALVVATYRPFYLKTEKPNNILGTFSTISSIDHGTKESRYAATVNGLINEFVGSFVLFFAALGLTKNFFGAEVLQFMKQKAIEAGQTVDFSDLAIKAQVAPHTASGLSVAHLALGFLVMALVTSLGGPTGPALNPARDLGPRLLHAFLPKSVLGEHKGDSKWWYSWVPVVAPIAAAIAAVAVFKFLYL
GCF_000171675.1_ASM17167v1_protein.faa.out	WP_000348125.1	289	R6_1344	289	1	289	1	289	289	99.654	MDFTWALKYATEFLGTAILIILGNGAVANVELKGTKGHQSGWIVIAVGYGMGVMIPALMFGNVSGNHINPAFTLGLAVSGLFPWAQVVPYIIAQVLGAIFGQALVVATYRPFYLKTENPNNILGTFSTISSIDHGTKESRYAATVNGLINEFVGSFVLFFAALGLTKNFFGAEVLQFMKQKAIEAGQTVDFSDLAIKAQVAPHTASGLSVAHLALGFLVMALVTSLGGPTGPALNPARDLGPRLLHAFLPKSVLGEHKGDSKWWYSWVPVVAPIAAAIAAVAVFKFLYL
GCF_000171695.1_ASM17169v1_protein.faa.out	WP_000348126.1	289	R6_1344	289	1	289	1	289	289	99.308	MDFTWALKYATEFLGTAILIILGNGAVANVELKGTKGHQSGWIVIAVGYGMGVMIPALMFGNVSGNHINPAFTLGLAVSGLFPWAQVVPYIIAQVLGAIFGQALVVATYRPFYLKTENPNNILGTFSTISSIDHGTKESRYAATVNGLINEFVGSFVLFFAALGLTKNFFGAEVLQFMKQKAIEAGQTVDFSDLAIKAQVAPHTASGLSVAHLALGFLVMALVTSLGGPTGPALNPARDLGPRLLHAFLPKSVLGEHKGDSKWWYSWVPVVAPIVAAIAAVAVFKFLYL
GCF_000171715.1_ASM17171v1_protein.faa.out	WP_000348122.1	289	R6_1344	289	1	289	1	289	289	99.308	MDFTWALKYATEFLGTAILIILGNGAVANVELKGTKGHQSGWIVIAVGYGMGVMIPALMFGNVSGNHINPAFTLGLAVSGLFPWAQVVPYIIAQVLGAIFGQALVVATYRPFYLKTEKPNNILGTFSTISSIDHGTKESRYAATVNGLINEFVGSFVLFFAALGLTKNFFGAEVLQFMKQKAIEAGQTVDFSDLAIKAQVAPHTASGLSVAHLALGFLVMALVTSLGGPTGPALNPARDLGPRLLHAFLPKSVLGEHKGDSKWWYSWVPVVAPIAAAIAAVAVFKFLYL
GCF_000173175.1_ASM17317v1_protein.faa.out	WP_000348122.1	289	R6_1344	289	1	289	1	289	289	99.308	MDFTWALKYATEFLGTAILIILGNGAVANVELKGTKGHQSGWIVIAVGYGMGVMIPALMFGNVSGNHINPAFTLGLAVSGLFPWAQVVPYIIAQVLGAIFGQALVVATYRPFYLKTEKPNNILGTFSTISSIDHGTKESRYAATVNGLINEFVGSFVLFFAALGLTKNFFGAEVLQFMKQKAIEAGQTVDFSDLAIKAQVAPHTASGLSVAHLALGFLVMALVTSLGGPTGPALNPARDLGPRLLHAFLPKSVLGEHKGDSKWWYSWVPVVAPIAAAIAAVAVFKFLYL
GCF_000173195.1_ASM17319v1_protein.faa.out	WP_000348122.1	289	R6_1344	289	1	289	1	289	289	99.308	MDFTWALKYATEFLGTAILIILGNGAVANVELKGTKGHQSGWIVIAVGYGMGVMIPALMFGNVSGNHINPAFTLGLAVSGLFPWAQVVPYIIAQVLGAIFGQALVVATYRPFYLKTEKPNNILGTFSTISSIDHGTKESRYAATVNGLINEFVGSFVLFFAALGLTKNFFGAEVLQFMKQKAIEAGQTVDFSDLAIKAQVAPHTASGLSVAHLALGFLVMALVTSLGGPTGPALNPARDLGPRLLHAFLPKSVLGEHKGDSKWWYSWVPVVAPIAAAIAAVAVFKFLYL
GCF_000173215.1_ASM17321v1_protein.faa.out	WP_000348122.1	289	R6_1344	289	1	289	1	289	289	99.308	MDFTWALKYATEFLGTAILIILGNGAVANVELKGTKGHQSGWIVIAVGYGMGVMIPALMFGNVSGNHINPAFTLGLAVSGLFPWAQVVPYIIAQVLGAIFGQALVVATYRPFYLKTEKPNNILGTFSTISSIDHGTKESRYAATVNGLINEFVGSFVLFFAALGLTKNFFGAEVLQFMKQKAIEAGQTVDFSDLAIKAQVAPHTASGLSVAHLALGFLVMALVTSLGGPTGPALNPARDLGPRLLHAFLPKSVLGEHKGDSKWWYSWVPVVAPIAAAIAAVAVFKFLYL
GCF_000173275.1_ASM17327v1_protein.faa.out	WP_000348122.1	289	R6_1344	289	1	289	1	289	289	99.308	MDFTWALKYATEFLGTAILIILGNGAVANVELKGTKGHQSGWIVIAVGYGMGVMIPALMFGNVSGNHINPAFTLGLAVSGLFPWAQVVPYIIAQVLGAIFGQALVVATYRPFYLKTEKPNNILGTFSTISSIDHGTKESRYAATVNGLINEFVGSFVLFFAALGLTKNFFGAEVLQFMKQKAIEAGQTVDFSDLAIKAQVAPHTASGLSVAHLALGFLVMALVTSLGGPTGPALNPARDLGPRLLHAFLPKSVLGEHKGDSKWWYSWVPVVAPIAAAIAAVAVFKFLYL
GCF_000173295.1_ASM17329v1_protein.faa.out	WP_000348122.1	289	R6_1344	289	1	289	1	289	289	99.308	MDFTWALKYATEFLGTAILIILGNGAVANVELKGTKGHQSGWIVIAVGYGMGVMIPALMFGNVSGNHINPAFTLGLAVSGLFPWAQVVPYIIAQVLGAIFGQALVVATYRPFYLKTEKPNNILGTFSTISSIDHGTKESRYAATVNGLINEFVGSFVLFFAALGLTKNFFGAEVLQFMKQKAIEAGQTVDFSDLAIKAQVAPHTASGLSVAHLALGFLVMALVTSLGGPTGPALNPARDLGPRLLHAFLPKSVLGEHKGDSKWWYSWVPVVAPIAAAIAAVAVFKFLYL
GCF_000173595.1_ASM17359v1_protein.faa.out	WP_000348127.1	289	R6_1344	289	1	289	1	289	289	98.962	MDFTWALKYATEFLGTAILIILGNGAVANVELKGTKGHQSGWIVIAVGYGMGVMIPALMFGNVSGNHINPAFTLGLAVSGLFPWAQVVPYIIAQVLGAIFGQALVVATYRPFYLKTENPNNILGTFSTISSIDHGTKESRYAATVNGLINEFVGSFVLFFAALGLTKNFFGAEVLQFMKQKAIEAGQTVDFSDLAIKAQVAPHTASGLSVAHLALGLLVMALVTSLGGPTGPALNPARDLGPRLLHAFLPKSVLGEHKGDSKWWYSWVPVVAPIVAAIAAVAVFKFLYL
GCF_000173635.1_ASM17363v1_protein.faa.out	WP_000348127.1	289	R6_1344	289	1	289	1	289	289	98.962	MDFTWALKYATEFLGTAILIILGNGAVANVELKGTKGHQSGWIVIAVGYGMGVMIPALMFGNVSGNHINPAFTLGLAVSGLFPWAQVVPYIIAQVLGAIFGQALVVATYRPFYLKTENPNNILGTFSTISSIDHGTKESRYAATVNGLINEFVGSFVLFFAALGLTKNFFGAEVLQFMKQKAIEAGQTVDFSDLAIKAQVAPHTASGLSVAHLALGLLVMALVTSLGGPTGPALNPARDLGPRLLHAFLPKSVLGEHKGDSKWWYSWVPVVAPIVAAIAAVAVFKFLYL
GCF_000174855.1_ASM17485v1_protein.faa.out	WP_000348122.1	289	R6_1344	289	1	289	1	289	289	99.308	MDFTWALKYATEFLGTAILIILGNGAVANVELKGTKGHQSGWIVIAVGYGMGVMIPALMFGNVSGNHINPAFTLGLAVSGLFPWAQVVPYIIAQVLGAIFGQALVVATYRPFYLKTEKPNNILGTFSTISSIDHGTKESRYAATVNGLINEFVGSFVLFFAALGLTKNFFGAEVLQFMKQKAIEAGQTVDFSDLAIKAQVAPHTASGLSVAHLALGFLVMALVTSLGGPTGPALNPARDLGPRLLHAFLPKSVLGEHKGDSKWWYSWVPVVAPIAAAIAAVAVFKFLYL
GCF_000177775.1_ASM17777v1_protein.faa.out	WP_000348122.1	289	R6_1344	289	1	289	1	289	289	99.308	MDFTWALKYATEFLGTAILIILGNGAVANVELKGTKGHQSGWIVIAVGYGMGVMIPALMFGNVSGNHINPAFTLGLAVSGLFPWAQVVPYIIAQVLGAIFGQALVVATYRPFYLKTEKPNNILGTFSTISSIDHGTKESRYAATVNGLINEFVGSFVLFFAALGLTKNFFGAEVLQFMKQKAIEAGQTVDFSDLAIKAQVAPHTASGLSVAHLALGFLVMALVTSLGGPTGPALNPARDLGPRLLHAFLPKSVLGEHKGDSKWWYSWVPVVAPIAAAIAAVAVFKFLYL
GCF_000180475.1_ASM18047v1_protein.faa.out	WP_000348122.1	289	R6_1344	289	1	289	1	289	289	99.308	MDFTWALKYATEFLGTAILIILGNGAVANVELKGTKGHQSGWIVIAVGYGMGVMIPALMFGNVSGNHINPAFTLGLAVSGLFPWAQVVPYIIAQVLGAIFGQALVVATYRPFYLKTEKPNNILGTFSTISSIDHGTKESRYAATVNGLINEFVGSFVLFFAALGLTKNFFGAEVLQFMKQKAIEAGQTVDFSDLAIKAQVAPHTASGLSVAHLALGFLVMALVTSLGGPTGPALNPARDLGPRLLHAFLPKSVLGEHKGDSKWWYSWVPVVAPIAAAIAAVAVFKFLYL
GCF_000180495.1_ASM18049v1_protein.faa.out	WP_000348122.1	289	R6_1344	289	1	289	1	289	289	99.308	MDFTWALKYATEFLGTAILIILGNGAVANVELKGTKGHQSGWIVIAVGYGMGVMIPALMFGNVSGNHINPAFTLGLAVSGLFPWAQVVPYIIAQVLGAIFGQALVVATYRPFYLKTEKPNNILGTFSTISSIDHGTKESRYAATVNGLINEFVGSFVLFFAALGLTKNFFGAEVLQFMKQKAIEAGQTVDFSDLAIKAQVAPHTASGLSVAHLALGFLVMALVTSLGGPTGPALNPARDLGPRLLHAFLPKSVLGEHKGDSKWWYSWVPVVAPIAAAIAAVAVFKFLYL
GCF_000180515.1_ASM18051v2_protein.faa.out	WP_000348120.1	289	R6_1344	289	1	289	1	289	289	98.616	MDFTWALKYATEFLGTAILIILGNGAVANVELKGTKGHQSGWIVIAVGYGMGVMIPALMFGNVSGNHINPAFTLGLAVSGLFPWAQVLPYIIAQVLGAIFGQALVVATYRPFYLKTENPNNILGTFSTISSIDHGTKESHYAATVNGLINEFVGSFVLFFAALGLTKNFFGAEVLQYMKQKAIEAGQTVDFSDLAIKAQVAPHTASGLSVAHLALGFLVMALVTSLGGPTGPALNPARDLGPRLLHAFLPKSVLGEHKGDSKWWYSWVPVVAPIAAAIAAVAVFKFLYL
GCF_000180535.1_ASM18053v1_protein.faa.out	WP_000348123.1	289	R6_1344	289	1	289	1	289	289	98.962	MDFTWALKYATEFLGTAILIILGNGAVANVELKGTKGHQSGWIVIAVGYGMGVMIPALMFGNVSGNHINPAFTLGLAVSGLFPWAQVVPYIIAQVLGAIFGQALVVATYRPFYLKTEKPNNILGTFSTISSIDHGTKESRYTATVNGLINEFVGSFVLFFAALGLTKNFFGAEVLQFMKQKAIEAGQTVDFSDLAIKAQVAPHTASGLSVAHLALGFLVMALVTSLGGPTGPALNPARDLGPRLLHAFLPKSVLGEHKGDSKWWYSWVPVVAPIAAAIAAVAVFKFLYL
GCF_000180555.1_ASM18055v1_protein.faa.out	WP_000348123.1	289	R6_1344	289	1	289	1	289	289	98.962	MDFTWALKYATEFLGTAILIILGNGAVANVELKGTKGHQSGWIVIAVGYGMGVMIPALMFGNVSGNHINPAFTLGLAVSGLFPWAQVVPYIIAQVLGAIFGQALVVATYRPFYLKTEKPNNILGTFSTISSIDHGTKESRYTATVNGLINEFVGSFVLFFAALGLTKNFFGAEVLQFMKQKAIEAGQTVDFSDLAIKAQVAPHTASGLSVAHLALGFLVMALVTSLGGPTGPALNPARDLGPRLLHAFLPKSVLGEHKGDSKWWYSWVPVVAPIAAAIAAVAVFKFLYL
GCF_000180575.1_ASM18057v1_protein.faa.out	WP_000348122.1	289	R6_1344	289	1	289	1	289	289	99.308	MDFTWALKYATEFLGTAILIILGNGAVANVELKGTKGHQSGWIVIAVGYGMGVMIPALMFGNVSGNHINPAFTLGLAVSGLFPWAQVVPYIIAQVLGAIFGQALVVATYRPFYLKTEKPNNILGTFSTISSIDHGTKESRYAATVNGLINEFVGSFVLFFAALGLTKNFFGAEVLQFMKQKAIEAGQTVDFSDLAIKAQVAPHTASGLSVAHLALGFLVMALVTSLGGPTGPALNPARDLGPRLLHAFLPKSVLGEHKGDSKWWYSWVPVVAPIAAAIAAVAVFKFLYL
GCF_000194885.1_ASM19488v2_protein.faa.out	WP_000348122.1	289	R6_1344	289	1	289	1	289	289	99.308	MDFTWALKYATEFLGTAILIILGNGAVANVELKGTKGHQSGWIVIAVGYGMGVMIPALMFGNVSGNHINPAFTLGLAVSGLFPWAQVVPYIIAQVLGAIFGQALVVATYRPFYLKTEKPNNILGTFSTISSIDHGTKESRYAATVNGLINEFVGSFVLFFAALGLTKNFFGAEVLQFMKQKAIEAGQTVDFSDLAIKAQVAPHTASGLSVAHLALGFLVMALVTSLGGPTGPALNPARDLGPRLLHAFLPKSVLGEHKGDSKWWYSWVPVVAPIAAAIAAVAVFKFLYL
GCF_000196595.1_ASM19659v1_protein.faa.out	WP_000348122.1	289	R6_1344	289	1	289	1	289	289	99.308	MDFTWALKYATEFLGTAILIILGNGAVANVELKGTKGHQSGWIVIAVGYGMGVMIPALMFGNVSGNHINPAFTLGLAVSGLFPWAQVVPYIIAQVLGAIFGQALVVATYRPFYLKTEKPNNILGTFSTISSIDHGTKESRYAATVNGLINEFVGSFVLFFAALGLTKNFFGAEVLQFMKQKAIEAGQTVDFSDLAIKAQVAPHTASGLSVAHLALGFLVMALVTSLGGPTGPALNPARDLGPRLLHAFLPKSVLGEHKGDSKWWYSWVPVVAPIAAAIAAVAVFKFLYL
GCF_000203715.1_ASM20371v2_protein.faa.out	WP_000348122.1	289	R6_1344	289	1	289	1	289	289	99.308	MDFTWALKYATEFLGTAILIILGNGAVANVELKGTKGHQSGWIVIAVGYGMGVMIPALMFGNVSGNHINPAFTLGLAVSGLFPWAQVVPYIIAQVLGAIFGQALVVATYRPFYLKTEKPNNILGTFSTISSIDHGTKESRYAATVNGLINEFVGSFVLFFAALGLTKNFFGAEVLQFMKQKAIEAGQTVDFSDLAIKAQVAPHTASGLSVAHLALGFLVMALVTSLGGPTGPALNPARDLGPRLLHAFLPKSVLGEHKGDSKWWYSWVPVVAPIAAAIAAVAVFKFLYL
GCF_000203735.1_ASM20373v2_protein.faa.out	WP_000348128.1	289	R6_1344	289	1	289	1	289	289	100	MDFTWALKYATEFLGTAILIILGNGAVANVELKGTKGHQSGWIVIAVGYGMGVMIPALMFGNVSGNHINPAFTLGLAVSGLFPWAQVVPYIIAQVLGAIFGQALVVATYRPFYLKTENPNNILGTFSTISSIDHGTKESRYAATVNGLINEFVGSFVLFFAALGLTKNFFGAEVLQFMKQKATEAGQTVDFSDLAIKAQVAPHTASGLSVAHLALGFLVMALVTSLGGPTGPALNPARDLGPRLLHAFLPKSVLGEHKGDSKWWYSWVPVVAPIAAAIAAVAVFKFLYL
GCF_000203755.1_ASM20375v2_protein.faa.out	WP_000348128.1	289	R6_1344	289	1	289	1	289	289	100	MDFTWALKYATEFLGTAILIILGNGAVANVELKGTKGHQSGWIVIAVGYGMGVMIPALMFGNVSGNHINPAFTLGLAVSGLFPWAQVVPYIIAQVLGAIFGQALVVATYRPFYLKTENPNNILGTFSTISSIDHGTKESRYAATVNGLINEFVGSFVLFFAALGLTKNFFGAEVLQFMKQKATEAGQTVDFSDLAIKAQVAPHTASGLSVAHLALGFLVMALVTSLGGPTGPALNPARDLGPRLLHAFLPKSVLGEHKGDSKWWYSWVPVVAPIAAAIAAVAVFKFLYL
GCF_000203775.1_ASM20377v2_protein.faa.out	WP_000348128.1	289	R6_1344	289	1	289	1	289	289	100	MDFTWALKYATEFLGTAILIILGNGAVANVELKGTKGHQSGWIVIAVGYGMGVMIPALMFGNVSGNHINPAFTLGLAVSGLFPWAQVVPYIIAQVLGAIFGQALVVATYRPFYLKTENPNNILGTFSTISSIDHGTKESRYAATVNGLINEFVGSFVLFFAALGLTKNFFGAEVLQFMKQKATEAGQTVDFSDLAIKAQVAPHTASGLSVAHLALGFLVMALVTSLGGPTGPALNPARDLGPRLLHAFLPKSVLGEHKGDSKWWYSWVPVVAPIAAAIAAVAVFKFLYL
GCF_000210935.1_ASM21093v1_protein.faa.out	WP_000348128.1	289	R6_1344	289	1	289	1	289	289	100	MDFTWALKYATEFLGTAILIILGNGAVANVELKGTKGHQSGWIVIAVGYGMGVMIPALMFGNVSGNHINPAFTLGLAVSGLFPWAQVVPYIIAQVLGAIFGQALVVATYRPFYLKTENPNNILGTFSTISSIDHGTKESRYAATVNGLINEFVGSFVLFFAALGLTKNFFGAEVLQFMKQKATEAGQTVDFSDLAIKAQVAPHTASGLSVAHLALGFLVMALVTSLGGPTGPALNPARDLGPRLLHAFLPKSVLGEHKGDSKWWYSWVPVVAPIAAAIAAVAVFKFLYL
GCF_000210955.1_ASM21095v1_protein.faa.out	WP_000348123.1	289	R6_1344	289	1	289	1	289	289	98.962	MDFTWALKYATEFLGTAILIILGNGAVANVELKGTKGHQSGWIVIAVGYGMGVMIPALMFGNVSGNHINPAFTLGLAVSGLFPWAQVVPYIIAQVLGAIFGQALVVATYRPFYLKTEKPNNILGTFSTISSIDHGTKESRYTATVNGLINEFVGSFVLFFAALGLTKNFFGAEVLQFMKQKAIEAGQTVDFSDLAIKAQVAPHTASGLSVAHLALGFLVMALVTSLGGPTGPALNPARDLGPRLLHAFLPKSVLGEHKGDSKWWYSWVPVVAPIAAAIAAVAVFKFLYL
GCF_000210975.1_ASM21097v1_protein.faa.out	WP_000348122.1	289	R6_1344	289	1	289	1	289	289	99.308	MDFTWALKYATEFLGTAILIILGNGAVANVELKGTKGHQSGWIVIAVGYGMGVMIPALMFGNVSGNHINPAFTLGLAVSGLFPWAQVVPYIIAQVLGAIFGQALVVATYRPFYLKTEKPNNILGTFSTISSIDHGTKESRYAATVNGLINEFVGSFVLFFAALGLTKNFFGAEVLQFMKQKAIEAGQTVDFSDLAIKAQVAPHTASGLSVAHLALGFLVMALVTSLGGPTGPALNPARDLGPRLLHAFLPKSVLGEHKGDSKWWYSWVPVVAPIAAAIAAVAVFKFLYL
GCF_000210995.1_ASM21099v1_protein.faa.out	WP_000348123.1	289	R6_1344	289	1	289	1	289	289	98.962	MDFTWALKYATEFLGTAILIILGNGAVANVELKGTKGHQSGWIVIAVGYGMGVMIPALMFGNVSGNHINPAFTLGLAVSGLFPWAQVVPYIIAQVLGAIFGQALVVATYRPFYLKTEKPNNILGTFSTISSIDHGTKESRYTATVNGLINEFVGSFVLFFAALGLTKNFFGAEVLQFMKQKAIEAGQTVDFSDLAIKAQVAPHTASGLSVAHLALGFLVMALVTSLGGPTGPALNPARDLGPRLLHAFLPKSVLGEHKGDSKWWYSWVPVVAPIAAAIAAVAVFKFLYL
GCF_000211015.1_ASM21101v1_protein.faa.out	WP_000348123.1	289	R6_1344	289	1	289	1	289	289	98.962	MDFTWALKYATEFLGTAILIILGNGAVANVELKGTKGHQSGWIVIAVGYGMGVMIPALMFGNVSGNHINPAFTLGLAVSGLFPWAQVVPYIIAQVLGAIFGQALVVATYRPFYLKTEKPNNILGTFSTISSIDHGTKESRYTATVNGLINEFVGSFVLFFAALGLTKNFFGAEVLQFMKQKAIEAGQTVDFSDLAIKAQVAPHTASGLSVAHLALGFLVMALVTSLGGPTGPALNPARDLGPRLLHAFLPKSVLGEHKGDSKWWYSWVPVVAPIAAAIAAVAVFKFLYL
GCF_000211035.1_ASM21103v2_protein.faa.out	WP_000348123.1	289	R6_1344	289	1	289	1	289	289	98.962	MDFTWALKYATEFLGTAILIILGNGAVANVELKGTKGHQSGWIVIAVGYGMGVMIPALMFGNVSGNHINPAFTLGLAVSGLFPWAQVVPYIIAQVLGAIFGQALVVATYRPFYLKTEKPNNILGTFSTISSIDHGTKESRYTATVNGLINEFVGSFVLFFAALGLTKNFFGAEVLQFMKQKAIEAGQTVDFSDLAIKAQVAPHTASGLSVAHLALGFLVMALVTSLGGPTGPALNPARDLGPRLLHAFLPKSVLGEHKGDSKWWYSWVPVVAPIAAAIAAVAVFKFLYL
GCF_000211055.1_ASM21105v2_protein.faa.out	WP_000348123.1	289	R6_1344	289	1	289	1	289	289	98.962	MDFTWALKYATEFLGTAILIILGNGAVANVELKGTKGHQSGWIVIAVGYGMGVMIPALMFGNVSGNHINPAFTLGLAVSGLFPWAQVVPYIIAQVLGAIFGQALVVATYRPFYLKTEKPNNILGTFSTISSIDHGTKESRYTATVNGLINEFVGSFVLFFAALGLTKNFFGAEVLQFMKQKAIEAGQTVDFSDLAIKAQVAPHTASGLSVAHLALGFLVMALVTSLGGPTGPALNPARDLGPRLLHAFLPKSVLGEHKGDSKWWYSWVPVVAPIAAAIAAVAVFKFLYL
GCF_000211075.1_ASM21107v1_protein.faa.out	WP_000348122.1	289	R6_1344	289	1	289	1	289	289	99.308	MDFTWALKYATEFLGTAILIILGNGAVANVELKGTKGHQSGWIVIAVGYGMGVMIPALMFGNVSGNHINPAFTLGLAVSGLFPWAQVVPYIIAQVLGAIFGQALVVATYRPFYLKTEKPNNILGTFSTISSIDHGTKESRYAATVNGLINEFVGSFVLFFAALGLTKNFFGAEVLQFMKQKAIEAGQTVDFSDLAIKAQVAPHTASGLSVAHLALGFLVMALVTSLGGPTGPALNPARDLGPRLLHAFLPKSVLGEHKGDSKWWYSWVPVVAPIAAAIAAVAVFKFLYL
GCF_000211095.1_ASM21109v1_protein.faa.out	WP_000348122.1	289	R6_1344	289	1	289	1	289	289	99.308	MDFTWALKYATEFLGTAILIILGNGAVANVELKGTKGHQSGWIVIAVGYGMGVMIPALMFGNVSGNHINPAFTLGLAVSGLFPWAQVVPYIIAQVLGAIFGQALVVATYRPFYLKTEKPNNILGTFSTISSIDHGTKESRYAATVNGLINEFVGSFVLFFAALGLTKNFFGAEVLQFMKQKAIEAGQTVDFSDLAIKAQVAPHTASGLSVAHLALGFLVMALVTSLGGPTGPALNPARDLGPRLLHAFLPKSVLGEHKGDSKWWYSWVPVVAPIAAAIAAVAVFKFLYL
GCF_000211875.1_ASM21187v2_protein.faa.out	WP_000348125.1	289	R6_1344	289	1	289	1	289	289	99.654	MDFTWALKYATEFLGTAILIILGNGAVANVELKGTKGHQSGWIVIAVGYGMGVMIPALMFGNVSGNHINPAFTLGLAVSGLFPWAQVVPYIIAQVLGAIFGQALVVATYRPFYLKTENPNNILGTFSTISSIDHGTKESRYAATVNGLINEFVGSFVLFFAALGLTKNFFGAEVLQFMKQKAIEAGQTVDFSDLAIKAQVAPHTASGLSVAHLALGFLVMALVTSLGGPTGPALNPARDLGPRLLHAFLPKSVLGEHKGDSKWWYSWVPVVAPIAAAIAAVAVFKFLYL
GCF_000211895.1_ASM21189v2_protein.faa.out	WP_000348122.1	289	R6_1344	289	1	289	1	289	289	99.308	MDFTWALKYATEFLGTAILIILGNGAVANVELKGTKGHQSGWIVIAVGYGMGVMIPALMFGNVSGNHINPAFTLGLAVSGLFPWAQVVPYIIAQVLGAIFGQALVVATYRPFYLKTEKPNNILGTFSTISSIDHGTKESRYAATVNGLINEFVGSFVLFFAALGLTKNFFGAEVLQFMKQKAIEAGQTVDFSDLAIKAQVAPHTASGLSVAHLALGFLVMALVTSLGGPTGPALNPARDLGPRLLHAFLPKSVLGEHKGDSKWWYSWVPVVAPIAAAIAAVAVFKFLYL
GCF_000211915.1_ASM21191v2_protein.faa.out	WP_000348125.1	289	R6_1344	289	1	289	1	289	289	99.654	MDFTWALKYATEFLGTAILIILGNGAVANVELKGTKGHQSGWIVIAVGYGMGVMIPALMFGNVSGNHINPAFTLGLAVSGLFPWAQVVPYIIAQVLGAIFGQALVVATYRPFYLKTENPNNILGTFSTISSIDHGTKESRYAATVNGLINEFVGSFVLFFAALGLTKNFFGAEVLQFMKQKAIEAGQTVDFSDLAIKAQVAPHTASGLSVAHLALGFLVMALVTSLGGPTGPALNPARDLGPRLLHAFLPKSVLGEHKGDSKWWYSWVPVVAPIAAAIAAVAVFKFLYL
GCF_000212515.1_ASM21251v2_protein.faa.out	WP_000348122.1	289	R6_1344	289	1	289	1	289	289	99.308	MDFTWALKYATEFLGTAILIILGNGAVANVELKGTKGHQSGWIVIAVGYGMGVMIPALMFGNVSGNHINPAFTLGLAVSGLFPWAQVVPYIIAQVLGAIFGQALVVATYRPFYLKTEKPNNILGTFSTISSIDHGTKESRYAATVNGLINEFVGSFVLFFAALGLTKNFFGAEVLQFMKQKAIEAGQTVDFSDLAIKAQVAPHTASGLSVAHLALGFLVMALVTSLGGPTGPALNPARDLGPRLLHAFLPKSVLGEHKGDSKWWYSWVPVVAPIAAAIAAVAVFKFLYL
GCF_000212535.1_ASM21253v2_protein.faa.out	WP_000348122.1	289	R6_1344	289	1	289	1	289	289	99.308	MDFTWALKYATEFLGTAILIILGNGAVANVELKGTKGHQSGWIVIAVGYGMGVMIPALMFGNVSGNHINPAFTLGLAVSGLFPWAQVVPYIIAQVLGAIFGQALVVATYRPFYLKTEKPNNILGTFSTISSIDHGTKESRYAATVNGLINEFVGSFVLFFAALGLTKNFFGAEVLQFMKQKAIEAGQTVDFSDLAIKAQVAPHTASGLSVAHLALGFLVMALVTSLGGPTGPALNPARDLGPRLLHAFLPKSVLGEHKGDSKWWYSWVPVVAPIAAAIAAVAVFKFLYL
GCF_000212555.1_ASM21255v2_protein.faa.out	WP_000348122.1	289	R6_1344	289	1	289	1	289	289	99.308	MDFTWALKYATEFLGTAILIILGNGAVANVELKGTKGHQSGWIVIAVGYGMGVMIPALMFGNVSGNHINPAFTLGLAVSGLFPWAQVVPYIIAQVLGAIFGQALVVATYRPFYLKTEKPNNILGTFSTISSIDHGTKESRYAATVNGLINEFVGSFVLFFAALGLTKNFFGAEVLQFMKQKAIEAGQTVDFSDLAIKAQVAPHTASGLSVAHLALGFLVMALVTSLGGPTGPALNPARDLGPRLLHAFLPKSVLGEHKGDSKWWYSWVPVVAPIAAAIAAVAVFKFLYL
GCF_000230335.1_ASM23033v2_protein.faa.out	WP_000348128.1	289	R6_1344	289	1	289	1	289	289	100	MDFTWALKYATEFLGTAILIILGNGAVANVELKGTKGHQSGWIVIAVGYGMGVMIPALMFGNVSGNHINPAFTLGLAVSGLFPWAQVVPYIIAQVLGAIFGQALVVATYRPFYLKTENPNNILGTFSTISSIDHGTKESRYAATVNGLINEFVGSFVLFFAALGLTKNFFGAEVLQFMKQKATEAGQTVDFSDLAIKAQVAPHTASGLSVAHLALGFLVMALVTSLGGPTGPALNPARDLGPRLLHAFLPKSVLGEHKGDSKWWYSWVPVVAPIAAAIAAVAVFKFLYL
GCF_000230355.1_ASM23035v2_protein.faa.out	WP_000348127.1	289	R6_1344	289	1	289	1	289	289	98.962	MDFTWALKYATEFLGTAILIILGNGAVANVELKGTKGHQSGWIVIAVGYGMGVMIPALMFGNVSGNHINPAFTLGLAVSGLFPWAQVVPYIIAQVLGAIFGQALVVATYRPFYLKTENPNNILGTFSTISSIDHGTKESRYAATVNGLINEFVGSFVLFFAALGLTKNFFGAEVLQFMKQKAIEAGQTVDFSDLAIKAQVAPHTASGLSVAHLALGLLVMALVTSLGGPTGPALNPARDLGPRLLHAFLPKSVLGEHKGDSKWWYSWVPVVAPIVAAIAAVAVFKFLYL
GCF_000231945.1_ASM23194v2_protein.faa.out	WP_000348126.1	289	R6_1344	289	1	289	1	289	289	99.308	MDFTWALKYATEFLGTAILIILGNGAVANVELKGTKGHQSGWIVIAVGYGMGVMIPALMFGNVSGNHINPAFTLGLAVSGLFPWAQVVPYIIAQVLGAIFGQALVVATYRPFYLKTENPNNILGTFSTISSIDHGTKESRYAATVNGLINEFVGSFVLFFAALGLTKNFFGAEVLQFMKQKAIEAGQTVDFSDLAIKAQVAPHTASGLSVAHLALGFLVMALVTSLGGPTGPALNPARDLGPRLLHAFLPKSVLGEHKGDSKWWYSWVPVVAPIVAAIAAVAVFKFLYL
GCF_000231965.1_ASM23196v2_protein.faa.out	WP_000348126.1	289	R6_1344	289	1	289	1	289	289	99.308	MDFTWALKYATEFLGTAILIILGNGAVANVELKGTKGHQSGWIVIAVGYGMGVMIPALMFGNVSGNHINPAFTLGLAVSGLFPWAQVVPYIIAQVLGAIFGQALVVATYRPFYLKTENPNNILGTFSTISSIDHGTKESRYAATVNGLINEFVGSFVLFFAALGLTKNFFGAEVLQFMKQKAIEAGQTVDFSDLAIKAQVAPHTASGLSVAHLALGFLVMALVTSLGGPTGPALNPARDLGPRLLHAFLPKSVLGEHKGDSKWWYSWVPVVAPIVAAIAAVAVFKFLYL
GCF_000231985.1_ASM23198v2_protein.faa.out	WP_000348126.1	289	R6_1344	289	1	289	1	289	289	99.308	MDFTWALKYATEFLGTAILIILGNGAVANVELKGTKGHQSGWIVIAVGYGMGVMIPALMFGNVSGNHINPAFTLGLAVSGLFPWAQVVPYIIAQVLGAIFGQALVVATYRPFYLKTENPNNILGTFSTISSIDHGTKESRYAATVNGLINEFVGSFVLFFAALGLTKNFFGAEVLQFMKQKAIEAGQTVDFSDLAIKAQVAPHTASGLSVAHLALGFLVMALVTSLGGPTGPALNPARDLGPRLLHAFLPKSVLGEHKGDSKWWYSWVPVVAPIVAAIAAVAVFKFLYL
GCF_000232005.1_ASM23200v2_protein.faa.out	WP_000348126.1	289	R6_1344	289	1	289	1	289	289	99.308	MDFTWALKYATEFLGTAILIILGNGAVANVELKGTKGHQSGWIVIAVGYGMGVMIPALMFGNVSGNHINPAFTLGLAVSGLFPWAQVVPYIIAQVLGAIFGQALVVATYRPFYLKTENPNNILGTFSTISSIDHGTKESRYAATVNGLINEFVGSFVLFFAALGLTKNFFGAEVLQFMKQKAIEAGQTVDFSDLAIKAQVAPHTASGLSVAHLALGFLVMALVTSLGGPTGPALNPARDLGPRLLHAFLPKSVLGEHKGDSKWWYSWVPVVAPIVAAIAAVAVFKFLYL
GCF_000232025.1_ASM23202v2_protein.faa.out	WP_000348122.1	289	R6_1344	289	1	289	1	289	289	99.308	MDFTWALKYATEFLGTAILIILGNGAVANVELKGTKGHQSGWIVIAVGYGMGVMIPALMFGNVSGNHINPAFTLGLAVSGLFPWAQVVPYIIAQVLGAIFGQALVVATYRPFYLKTEKPNNILGTFSTISSIDHGTKESRYAATVNGLINEFVGSFVLFFAALGLTKNFFGAEVLQFMKQKAIEAGQTVDFSDLAIKAQVAPHTASGLSVAHLALGFLVMALVTSLGGPTGPALNPARDLGPRLLHAFLPKSVLGEHKGDSKWWYSWVPVVAPIAAAIAAVAVFKFLYL
GCF_000232045.1_ASM23204v2_protein.faa.out	WP_000348122.1	289	R6_1344	289	1	289	1	289	289	99.308	MDFTWALKYATEFLGTAILIILGNGAVANVELKGTKGHQSGWIVIAVGYGMGVMIPALMFGNVSGNHINPAFTLGLAVSGLFPWAQVVPYIIAQVLGAIFGQALVVATYRPFYLKTEKPNNILGTFSTISSIDHGTKESRYAATVNGLINEFVGSFVLFFAALGLTKNFFGAEVLQFMKQKAIEAGQTVDFSDLAIKAQVAPHTASGLSVAHLALGFLVMALVTSLGGPTGPALNPARDLGPRLLHAFLPKSVLGEHKGDSKWWYSWVPVVAPIAAAIAAVAVFKFLYL
GCF_000232065.1_ASM23206v2_protein.faa.out	WP_000348122.1	289	R6_1344	289	1	289	1	289	289	99.308	MDFTWALKYATEFLGTAILIILGNGAVANVELKGTKGHQSGWIVIAVGYGMGVMIPALMFGNVSGNHINPAFTLGLAVSGLFPWAQVVPYIIAQVLGAIFGQALVVATYRPFYLKTEKPNNILGTFSTISSIDHGTKESRYAATVNGLINEFVGSFVLFFAALGLTKNFFGAEVLQFMKQKAIEAGQTVDFSDLAIKAQVAPHTASGLSVAHLALGFLVMALVTSLGGPTGPALNPARDLGPRLLHAFLPKSVLGEHKGDSKWWYSWVPVVAPIAAAIAAVAVFKFLYL
GCF_000232085.1_ASM23208v2_protein.faa.out	WP_000348126.1	289	R6_1344	289	1	289	1	289	289	99.308	MDFTWALKYATEFLGTAILIILGNGAVANVELKGTKGHQSGWIVIAVGYGMGVMIPALMFGNVSGNHINPAFTLGLAVSGLFPWAQVVPYIIAQVLGAIFGQALVVATYRPFYLKTENPNNILGTFSTISSIDHGTKESRYAATVNGLINEFVGSFVLFFAALGLTKNFFGAEVLQFMKQKAIEAGQTVDFSDLAIKAQVAPHTASGLSVAHLALGFLVMALVTSLGGPTGPALNPARDLGPRLLHAFLPKSVLGEHKGDSKWWYSWVPVVAPIVAAIAAVAVFKFLYL
GCF_000232105.1_ASM23210v2_protein.faa.out	WP_000348122.1	289	R6_1344	289	1	289	1	289	289	99.308	MDFTWALKYATEFLGTAILIILGNGAVANVELKGTKGHQSGWIVIAVGYGMGVMIPALMFGNVSGNHINPAFTLGLAVSGLFPWAQVVPYIIAQVLGAIFGQALVVATYRPFYLKTEKPNNILGTFSTISSIDHGTKESRYAATVNGLINEFVGSFVLFFAALGLTKNFFGAEVLQFMKQKAIEAGQTVDFSDLAIKAQVAPHTASGLSVAHLALGFLVMALVTSLGGPTGPALNPARDLGPRLLHAFLPKSVLGEHKGDSKWWYSWVPVVAPIAAAIAAVAVFKFLYL
GCF_000232125.1_ASM23212v2_protein.faa.out	WP_000348122.1	289	R6_1344	289	1	289	1	289	289	99.308	MDFTWALKYATEFLGTAILIILGNGAVANVELKGTKGHQSGWIVIAVGYGMGVMIPALMFGNVSGNHINPAFTLGLAVSGLFPWAQVVPYIIAQVLGAIFGQALVVATYRPFYLKTEKPNNILGTFSTISSIDHGTKESRYAATVNGLINEFVGSFVLFFAALGLTKNFFGAEVLQFMKQKAIEAGQTVDFSDLAIKAQVAPHTASGLSVAHLALGFLVMALVTSLGGPTGPALNPARDLGPRLLHAFLPKSVLGEHKGDSKWWYSWVPVVAPIAAAIAAVAVFKFLYL
GCF_000232145.1_ASM23214v2_protein.faa.out	WP_000348125.1	289	R6_1344	289	1	289	1	289	289	99.654	MDFTWALKYATEFLGTAILIILGNGAVANVELKGTKGHQSGWIVIAVGYGMGVMIPALMFGNVSGNHINPAFTLGLAVSGLFPWAQVVPYIIAQVLGAIFGQALVVATYRPFYLKTENPNNILGTFSTISSIDHGTKESRYAATVNGLINEFVGSFVLFFAALGLTKNFFGAEVLQFMKQKAIEAGQTVDFSDLAIKAQVAPHTASGLSVAHLALGFLVMALVTSLGGPTGPALNPARDLGPRLLHAFLPKSVLGEHKGDSKWWYSWVPVVAPIAAAIAAVAVFKFLYL
GCF_000232165.1_ASM23216v2_protein.faa.out	WP_000348126.1	289	R6_1344	289	1	289	1	289	289	99.308	MDFTWALKYATEFLGTAILIILGNGAVANVELKGTKGHQSGWIVIAVGYGMGVMIPALMFGNVSGNHINPAFTLGLAVSGLFPWAQVVPYIIAQVLGAIFGQALVVATYRPFYLKTENPNNILGTFSTISSIDHGTKESRYAATVNGLINEFVGSFVLFFAALGLTKNFFGAEVLQFMKQKAIEAGQTVDFSDLAIKAQVAPHTASGLSVAHLALGFLVMALVTSLGGPTGPALNPARDLGPRLLHAFLPKSVLGEHKGDSKWWYSWVPVVAPIVAAIAAVAVFKFLYL
GCF_000232185.1_ASM23218v2_protein.faa.out	WP_000348122.1	289	R6_1344	289	1	289	1	289	289	99.308	MDFTWALKYATEFLGTAILIILGNGAVANVELKGTKGHQSGWIVIAVGYGMGVMIPALMFGNVSGNHINPAFTLGLAVSGLFPWAQVVPYIIAQVLGAIFGQALVVATYRPFYLKTEKPNNILGTFSTISSIDHGTKESRYAATVNGLINEFVGSFVLFFAALGLTKNFFGAEVLQFMKQKAIEAGQTVDFSDLAIKAQVAPHTASGLSVAHLALGFLVMALVTSLGGPTGPALNPARDLGPRLLHAFLPKSVLGEHKGDSKWWYSWVPVVAPIAAAIAAVAVFKFLYL
GCF_000232205.1_ASM23220v2_protein.faa.out	WP_000348125.1	289	R6_1344	289	1	289	1	289	289	99.654	MDFTWALKYATEFLGTAILIILGNGAVANVELKGTKGHQSGWIVIAVGYGMGVMIPALMFGNVSGNHINPAFTLGLAVSGLFPWAQVVPYIIAQVLGAIFGQALVVATYRPFYLKTENPNNILGTFSTISSIDHGTKESRYAATVNGLINEFVGSFVLFFAALGLTKNFFGAEVLQFMKQKAIEAGQTVDFSDLAIKAQVAPHTASGLSVAHLALGFLVMALVTSLGGPTGPALNPARDLGPRLLHAFLPKSVLGEHKGDSKWWYSWVPVVAPIAAAIAAVAVFKFLYL
GCF_000232225.1_ASM23222v2_protein.faa.out	WP_000348126.1	289	R6_1344	289	1	289	1	289	289	99.308	MDFTWALKYATEFLGTAILIILGNGAVANVELKGTKGHQSGWIVIAVGYGMGVMIPALMFGNVSGNHINPAFTLGLAVSGLFPWAQVVPYIIAQVLGAIFGQALVVATYRPFYLKTENPNNILGTFSTISSIDHGTKESRYAATVNGLINEFVGSFVLFFAALGLTKNFFGAEVLQFMKQKAIEAGQTVDFSDLAIKAQVAPHTASGLSVAHLALGFLVMALVTSLGGPTGPALNPARDLGPRLLHAFLPKSVLGEHKGDSKWWYSWVPVVAPIVAAIAAVAVFKFLYL
GCF_000232245.1_ASM23224v2_protein.faa.out	WP_000348122.1	289	R6_1344	289	1	289	1	289	289	99.308	MDFTWALKYATEFLGTAILIILGNGAVANVELKGTKGHQSGWIVIAVGYGMGVMIPALMFGNVSGNHINPAFTLGLAVSGLFPWAQVVPYIIAQVLGAIFGQALVVATYRPFYLKTEKPNNILGTFSTISSIDHGTKESRYAATVNGLINEFVGSFVLFFAALGLTKNFFGAEVLQFMKQKAIEAGQTVDFSDLAIKAQVAPHTASGLSVAHLALGFLVMALVTSLGGPTGPALNPARDLGPRLLHAFLPKSVLGEHKGDSKWWYSWVPVVAPIAAAIAAVAVFKFLYL
GCF_000232265.1_ASM23226v2_protein.faa.out	WP_000348122.1	289	R6_1344	289	1	289	1	289	289	99.308	MDFTWALKYATEFLGTAILIILGNGAVANVELKGTKGHQSGWIVIAVGYGMGVMIPALMFGNVSGNHINPAFTLGLAVSGLFPWAQVVPYIIAQVLGAIFGQALVVATYRPFYLKTEKPNNILGTFSTISSIDHGTKESRYAATVNGLINEFVGSFVLFFAALGLTKNFFGAEVLQFMKQKAIEAGQTVDFSDLAIKAQVAPHTASGLSVAHLALGFLVMALVTSLGGPTGPALNPARDLGPRLLHAFLPKSVLGEHKGDSKWWYSWVPVVAPIAAAIAAVAVFKFLYL
GCF_000232285.1_ASM23228v2_protein.faa.out	WP_000348125.1	289	R6_1344	289	1	289	1	289	289	99.654	MDFTWALKYATEFLGTAILIILGNGAVANVELKGTKGHQSGWIVIAVGYGMGVMIPALMFGNVSGNHINPAFTLGLAVSGLFPWAQVVPYIIAQVLGAIFGQALVVATYRPFYLKTENPNNILGTFSTISSIDHGTKESRYAATVNGLINEFVGSFVLFFAALGLTKNFFGAEVLQFMKQKAIEAGQTVDFSDLAIKAQVAPHTASGLSVAHLALGFLVMALVTSLGGPTGPALNPARDLGPRLLHAFLPKSVLGEHKGDSKWWYSWVPVVAPIAAAIAAVAVFKFLYL
GCF_000232305.1_ASM23230v2_protein.faa.out	WP_000348126.1	289	R6_1344	289	1	289	1	289	289	99.308	MDFTWALKYATEFLGTAILIILGNGAVANVELKGTKGHQSGWIVIAVGYGMGVMIPALMFGNVSGNHINPAFTLGLAVSGLFPWAQVVPYIIAQVLGAIFGQALVVATYRPFYLKTENPNNILGTFSTISSIDHGTKESRYAATVNGLINEFVGSFVLFFAALGLTKNFFGAEVLQFMKQKAIEAGQTVDFSDLAIKAQVAPHTASGLSVAHLALGFLVMALVTSLGGPTGPALNPARDLGPRLLHAFLPKSVLGEHKGDSKWWYSWVPVVAPIVAAIAAVAVFKFLYL
GCF_000232325.1_ASM23232v2_protein.faa.out	WP_000348126.1	289	R6_1344	289	1	289	1	289	289	99.308	MDFTWALKYATEFLGTAILIILGNGAVANVELKGTKGHQSGWIVIAVGYGMGVMIPALMFGNVSGNHINPAFTLGLAVSGLFPWAQVVPYIIAQVLGAIFGQALVVATYRPFYLKTENPNNILGTFSTISSIDHGTKESRYAATVNGLINEFVGSFVLFFAALGLTKNFFGAEVLQFMKQKAIEAGQTVDFSDLAIKAQVAPHTASGLSVAHLALGFLVMALVTSLGGPTGPALNPARDLGPRLLHAFLPKSVLGEHKGDSKWWYSWVPVVAPIVAAIAAVAVFKFLYL
GCF_000232345.1_ASM23234v2_protein.faa.out	WP_000348122.1	289	R6_1344	289	1	289	1	289	289	99.308	MDFTWALKYATEFLGTAILIILGNGAVANVELKGTKGHQSGWIVIAVGYGMGVMIPALMFGNVSGNHINPAFTLGLAVSGLFPWAQVVPYIIAQVLGAIFGQALVVATYRPFYLKTEKPNNILGTFSTISSIDHGTKESRYAATVNGLINEFVGSFVLFFAALGLTKNFFGAEVLQFMKQKAIEAGQTVDFSDLAIKAQVAPHTASGLSVAHLALGFLVMALVTSLGGPTGPALNPARDLGPRLLHAFLPKSVLGEHKGDSKWWYSWVPVVAPIAAAIAAVAVFKFLYL
GCF_000232365.1_ASM23236v2_protein.faa.out	WP_000348122.1	289	R6_1344	289	1	289	1	289	289	99.308	MDFTWALKYATEFLGTAILIILGNGAVANVELKGTKGHQSGWIVIAVGYGMGVMIPALMFGNVSGNHINPAFTLGLAVSGLFPWAQVVPYIIAQVLGAIFGQALVVATYRPFYLKTEKPNNILGTFSTISSIDHGTKESRYAATVNGLINEFVGSFVLFFAALGLTKNFFGAEVLQFMKQKAIEAGQTVDFSDLAIKAQVAPHTASGLSVAHLALGFLVMALVTSLGGPTGPALNPARDLGPRLLHAFLPKSVLGEHKGDSKWWYSWVPVVAPIAAAIAAVAVFKFLYL
GCF_000232385.1_ASM23238v2_protein.faa.out	WP_000348121.1	289	R6_1344	289	1	289	1	289	289	98.27	MDFTWALKYATEFLGTAILIILGNGAVANVELKGTKGHQSGWIVIAVGYGMGVMIPALMFGNVSGNHINPAFTLGLAVSGLFPWAQVVPYIIAQVLGAIFGQALVVATHRPFYLKTENSNNILGTFSTISSIDHGTKESRYAATVNGLINEFVGSFVLFFAALGLTKNFFGAEVLQYMKQMATQAGQTVDFSDLAIKAQVAPHTASGLSVAHLALGFLVMALVTSLGGPTGPALNPARDLGPRLLHAFLPKSVLGEHKGDSKWWYSWVPVVAPIAAAIAAVAVFKFLYL
GCF_000232405.1_ASM23240v2_protein.faa.out	WP_000348122.1	289	R6_1344	289	1	289	1	289	289	99.308	MDFTWALKYATEFLGTAILIILGNGAVANVELKGTKGHQSGWIVIAVGYGMGVMIPALMFGNVSGNHINPAFTLGLAVSGLFPWAQVVPYIIAQVLGAIFGQALVVATYRPFYLKTEKPNNILGTFSTISSIDHGTKESRYAATVNGLINEFVGSFVLFFAALGLTKNFFGAEVLQFMKQKAIEAGQTVDFSDLAIKAQVAPHTASGLSVAHLALGFLVMALVTSLGGPTGPALNPARDLGPRLLHAFLPKSVLGEHKGDSKWWYSWVPVVAPIAAAIAAVAVFKFLYL
GCF_000232425.1_ASM23242v2_protein.faa.out	WP_000348121.1	289	R6_1344	289	1	289	1	289	289	98.27	MDFTWALKYATEFLGTAILIILGNGAVANVELKGTKGHQSGWIVIAVGYGMGVMIPALMFGNVSGNHINPAFTLGLAVSGLFPWAQVVPYIIAQVLGAIFGQALVVATHRPFYLKTENSNNILGTFSTISSIDHGTKESRYAATVNGLINEFVGSFVLFFAALGLTKNFFGAEVLQYMKQMATQAGQTVDFSDLAIKAQVAPHTASGLSVAHLALGFLVMALVTSLGGPTGPALNPARDLGPRLLHAFLPKSVLGEHKGDSKWWYSWVPVVAPIAAAIAAVAVFKFLYL
GCF_000232445.1_ASM23244v2_protein.faa.out	WP_000348128.1	289	R6_1344	289	1	289	1	289	289	100	MDFTWALKYATEFLGTAILIILGNGAVANVELKGTKGHQSGWIVIAVGYGMGVMIPALMFGNVSGNHINPAFTLGLAVSGLFPWAQVVPYIIAQVLGAIFGQALVVATYRPFYLKTENPNNILGTFSTISSIDHGTKESRYAATVNGLINEFVGSFVLFFAALGLTKNFFGAEVLQFMKQKATEAGQTVDFSDLAIKAQVAPHTASGLSVAHLALGFLVMALVTSLGGPTGPALNPARDLGPRLLHAFLPKSVLGEHKGDSKWWYSWVPVVAPIAAAIAAVAVFKFLYL
GCF_000232465.1_ASM23246v2_protein.faa.out	WP_000348125.1	289	R6_1344	289	1	289	1	289	289	99.654	MDFTWALKYATEFLGTAILIILGNGAVANVELKGTKGHQSGWIVIAVGYGMGVMIPALMFGNVSGNHINPAFTLGLAVSGLFPWAQVVPYIIAQVLGAIFGQALVVATYRPFYLKTENPNNILGTFSTISSIDHGTKESRYAATVNGLINEFVGSFVLFFAALGLTKNFFGAEVLQFMKQKAIEAGQTVDFSDLAIKAQVAPHTASGLSVAHLALGFLVMALVTSLGGPTGPALNPARDLGPRLLHAFLPKSVLGEHKGDSKWWYSWVPVVAPIAAAIAAVAVFKFLYL
GCF_000232485.1_ASM23248v2_protein.faa.out	WP_000348126.1	289	R6_1344	289	1	289	1	289	289	99.308	MDFTWALKYATEFLGTAILIILGNGAVANVELKGTKGHQSGWIVIAVGYGMGVMIPALMFGNVSGNHINPAFTLGLAVSGLFPWAQVVPYIIAQVLGAIFGQALVVATYRPFYLKTENPNNILGTFSTISSIDHGTKESRYAATVNGLINEFVGSFVLFFAALGLTKNFFGAEVLQFMKQKAIEAGQTVDFSDLAIKAQVAPHTASGLSVAHLALGFLVMALVTSLGGPTGPALNPARDLGPRLLHAFLPKSVLGEHKGDSKWWYSWVPVVAPIVAAIAAVAVFKFLYL
GCF_000232505.1_ASM23250v2_protein.faa.out	WP_000348121.1	289	R6_1344	289	1	289	1	289	289	98.27	MDFTWALKYATEFLGTAILIILGNGAVANVELKGTKGHQSGWIVIAVGYGMGVMIPALMFGNVSGNHINPAFTLGLAVSGLFPWAQVVPYIIAQVLGAIFGQALVVATHRPFYLKTENSNNILGTFSTISSIDHGTKESRYAATVNGLINEFVGSFVLFFAALGLTKNFFGAEVLQYMKQMATQAGQTVDFSDLAIKAQVAPHTASGLSVAHLALGFLVMALVTSLGGPTGPALNPARDLGPRLLHAFLPKSVLGEHKGDSKWWYSWVPVVAPIAAAIAAVAVFKFLYL
GCF_000232525.1_ASM23252v2_protein.faa.out	WP_000348122.1	289	R6_1344	289	1	289	1	289	289	99.308	MDFTWALKYATEFLGTAILIILGNGAVANVELKGTKGHQSGWIVIAVGYGMGVMIPALMFGNVSGNHINPAFTLGLAVSGLFPWAQVVPYIIAQVLGAIFGQALVVATYRPFYLKTEKPNNILGTFSTISSIDHGTKESRYAATVNGLINEFVGSFVLFFAALGLTKNFFGAEVLQFMKQKAIEAGQTVDFSDLAIKAQVAPHTASGLSVAHLALGFLVMALVTSLGGPTGPALNPARDLGPRLLHAFLPKSVLGEHKGDSKWWYSWVPVVAPIAAAIAAVAVFKFLYL
GCF_000232545.1_ASM23254v2_protein.faa.out	WP_000348122.1	289	R6_1344	289	1	289	1	289	289	99.308	MDFTWALKYATEFLGTAILIILGNGAVANVELKGTKGHQSGWIVIAVGYGMGVMIPALMFGNVSGNHINPAFTLGLAVSGLFPWAQVVPYIIAQVLGAIFGQALVVATYRPFYLKTEKPNNILGTFSTISSIDHGTKESRYAATVNGLINEFVGSFVLFFAALGLTKNFFGAEVLQFMKQKAIEAGQTVDFSDLAIKAQVAPHTASGLSVAHLALGFLVMALVTSLGGPTGPALNPARDLGPRLLHAFLPKSVLGEHKGDSKWWYSWVPVVAPIAAAIAAVAVFKFLYL
GCF_000232565.1_ASM23256v2_protein.faa.out	WP_000348126.1	289	R6_1344	289	1	289	1	289	289	99.308	MDFTWALKYATEFLGTAILIILGNGAVANVELKGTKGHQSGWIVIAVGYGMGVMIPALMFGNVSGNHINPAFTLGLAVSGLFPWAQVVPYIIAQVLGAIFGQALVVATYRPFYLKTENPNNILGTFSTISSIDHGTKESRYAATVNGLINEFVGSFVLFFAALGLTKNFFGAEVLQFMKQKAIEAGQTVDFSDLAIKAQVAPHTASGLSVAHLALGFLVMALVTSLGGPTGPALNPARDLGPRLLHAFLPKSVLGEHKGDSKWWYSWVPVVAPIVAAIAAVAVFKFLYL
GCF_000232585.1_ASM23258v2_protein.faa.out	WP_000348128.1	289	R6_1344	289	1	289	1	289	289	100	MDFTWALKYATEFLGTAILIILGNGAVANVELKGTKGHQSGWIVIAVGYGMGVMIPALMFGNVSGNHINPAFTLGLAVSGLFPWAQVVPYIIAQVLGAIFGQALVVATYRPFYLKTENPNNILGTFSTISSIDHGTKESRYAATVNGLINEFVGSFVLFFAALGLTKNFFGAEVLQFMKQKATEAGQTVDFSDLAIKAQVAPHTASGLSVAHLALGFLVMALVTSLGGPTGPALNPARDLGPRLLHAFLPKSVLGEHKGDSKWWYSWVPVVAPIAAAIAAVAVFKFLYL
GCF_000232605.1_ASM23260v2_protein.faa.out	WP_000348122.1	289	R6_1344	289	1	289	1	289	289	99.308	MDFTWALKYATEFLGTAILIILGNGAVANVELKGTKGHQSGWIVIAVGYGMGVMIPALMFGNVSGNHINPAFTLGLAVSGLFPWAQVVPYIIAQVLGAIFGQALVVATYRPFYLKTEKPNNILGTFSTISSIDHGTKESRYAATVNGLINEFVGSFVLFFAALGLTKNFFGAEVLQFMKQKAIEAGQTVDFSDLAIKAQVAPHTASGLSVAHLALGFLVMALVTSLGGPTGPALNPARDLGPRLLHAFLPKSVLGEHKGDSKWWYSWVPVVAPIAAAIAAVAVFKFLYL
GCF_000232625.1_ASM23262v2_protein.faa.out	WP_000348122.1	289	R6_1344	289	1	289	1	289	289	99.308	MDFTWALKYATEFLGTAILIILGNGAVANVELKGTKGHQSGWIVIAVGYGMGVMIPALMFGNVSGNHINPAFTLGLAVSGLFPWAQVVPYIIAQVLGAIFGQALVVATYRPFYLKTEKPNNILGTFSTISSIDHGTKESRYAATVNGLINEFVGSFVLFFAALGLTKNFFGAEVLQFMKQKAIEAGQTVDFSDLAIKAQVAPHTASGLSVAHLALGFLVMALVTSLGGPTGPALNPARDLGPRLLHAFLPKSVLGEHKGDSKWWYSWVPVVAPIAAAIAAVAVFKFLYL
GCF_000232645.1_ASM23264v2_protein.faa.out	WP_000348122.1	289	R6_1344	289	1	289	1	289	289	99.308	MDFTWALKYATEFLGTAILIILGNGAVANVELKGTKGHQSGWIVIAVGYGMGVMIPALMFGNVSGNHINPAFTLGLAVSGLFPWAQVVPYIIAQVLGAIFGQALVVATYRPFYLKTEKPNNILGTFSTISSIDHGTKESRYAATVNGLINEFVGSFVLFFAALGLTKNFFGAEVLQFMKQKAIEAGQTVDFSDLAIKAQVAPHTASGLSVAHLALGFLVMALVTSLGGPTGPALNPARDLGPRLLHAFLPKSVLGEHKGDSKWWYSWVPVVAPIAAAIAAVAVFKFLYL
GCF_000232665.1_ASM23266v2_protein.faa.out	WP_000348125.1	289	R6_1344	289	1	289	1	289	289	99.654	MDFTWALKYATEFLGTAILIILGNGAVANVELKGTKGHQSGWIVIAVGYGMGVMIPALMFGNVSGNHINPAFTLGLAVSGLFPWAQVVPYIIAQVLGAIFGQALVVATYRPFYLKTENPNNILGTFSTISSIDHGTKESRYAATVNGLINEFVGSFVLFFAALGLTKNFFGAEVLQFMKQKAIEAGQTVDFSDLAIKAQVAPHTASGLSVAHLALGFLVMALVTSLGGPTGPALNPARDLGPRLLHAFLPKSVLGEHKGDSKWWYSWVPVVAPIAAAIAAVAVFKFLYL
GCF_000232685.1_ASM23268v2_protein.faa.out	WP_000348122.1	289	R6_1344	289	1	289	1	289	289	99.308	MDFTWALKYATEFLGTAILIILGNGAVANVELKGTKGHQSGWIVIAVGYGMGVMIPALMFGNVSGNHINPAFTLGLAVSGLFPWAQVVPYIIAQVLGAIFGQALVVATYRPFYLKTEKPNNILGTFSTISSIDHGTKESRYAATVNGLINEFVGSFVLFFAALGLTKNFFGAEVLQFMKQKAIEAGQTVDFSDLAIKAQVAPHTASGLSVAHLALGFLVMALVTSLGGPTGPALNPARDLGPRLLHAFLPKSVLGEHKGDSKWWYSWVPVVAPIAAAIAAVAVFKFLYL
GCF_000232705.1_ASM23270v2_protein.faa.out	WP_000348125.1	289	R6_1344	289	1	289	1	289	289	99.654	MDFTWALKYATEFLGTAILIILGNGAVANVELKGTKGHQSGWIVIAVGYGMGVMIPALMFGNVSGNHINPAFTLGLAVSGLFPWAQVVPYIIAQVLGAIFGQALVVATYRPFYLKTENPNNILGTFSTISSIDHGTKESRYAATVNGLINEFVGSFVLFFAALGLTKNFFGAEVLQFMKQKAIEAGQTVDFSDLAIKAQVAPHTASGLSVAHLALGFLVMALVTSLGGPTGPALNPARDLGPRLLHAFLPKSVLGEHKGDSKWWYSWVPVVAPIAAAIAAVAVFKFLYL
GCF_000232725.1_ASM23272v2_protein.faa.out	WP_000348122.1	289	R6_1344	289	1	289	1	289	289	99.308	MDFTWALKYATEFLGTAILIILGNGAVANVELKGTKGHQSGWIVIAVGYGMGVMIPALMFGNVSGNHINPAFTLGLAVSGLFPWAQVVPYIIAQVLGAIFGQALVVATYRPFYLKTEKPNNILGTFSTISSIDHGTKESRYAATVNGLINEFVGSFVLFFAALGLTKNFFGAEVLQFMKQKAIEAGQTVDFSDLAIKAQVAPHTASGLSVAHLALGFLVMALVTSLGGPTGPALNPARDLGPRLLHAFLPKSVLGEHKGDSKWWYSWVPVVAPIAAAIAAVAVFKFLYL
GCF_000232745.1_ASM23274v2_protein.faa.out	WP_000348122.1	289	R6_1344	289	1	289	1	289	289	99.308	MDFTWALKYATEFLGTAILIILGNGAVANVELKGTKGHQSGWIVIAVGYGMGVMIPALMFGNVSGNHINPAFTLGLAVSGLFPWAQVVPYIIAQVLGAIFGQALVVATYRPFYLKTEKPNNILGTFSTISSIDHGTKESRYAATVNGLINEFVGSFVLFFAALGLTKNFFGAEVLQFMKQKAIEAGQTVDFSDLAIKAQVAPHTASGLSVAHLALGFLVMALVTSLGGPTGPALNPARDLGPRLLHAFLPKSVLGEHKGDSKWWYSWVPVVAPIAAAIAAVAVFKFLYL
GCF_000232765.1_ASM23276v2_protein.faa.out	WP_000348125.1	289	R6_1344	289	1	289	1	289	289	99.654	MDFTWALKYATEFLGTAILIILGNGAVANVELKGTKGHQSGWIVIAVGYGMGVMIPALMFGNVSGNHINPAFTLGLAVSGLFPWAQVVPYIIAQVLGAIFGQALVVATYRPFYLKTENPNNILGTFSTISSIDHGTKESRYAATVNGLINEFVGSFVLFFAALGLTKNFFGAEVLQFMKQKAIEAGQTVDFSDLAIKAQVAPHTASGLSVAHLALGFLVMALVTSLGGPTGPALNPARDLGPRLLHAFLPKSVLGEHKGDSKWWYSWVPVVAPIAAAIAAVAVFKFLYL
GCF_000232785.1_ASM23278v2_protein.faa.out	WP_000348122.1	289	R6_1344	289	1	289	1	289	289	99.308	MDFTWALKYATEFLGTAILIILGNGAVANVELKGTKGHQSGWIVIAVGYGMGVMIPALMFGNVSGNHINPAFTLGLAVSGLFPWAQVVPYIIAQVLGAIFGQALVVATYRPFYLKTEKPNNILGTFSTISSIDHGTKESRYAATVNGLINEFVGSFVLFFAALGLTKNFFGAEVLQFMKQKAIEAGQTVDFSDLAIKAQVAPHTASGLSVAHLALGFLVMALVTSLGGPTGPALNPARDLGPRLLHAFLPKSVLGEHKGDSKWWYSWVPVVAPIAAAIAAVAVFKFLYL
GCF_000232805.1_ASM23280v2_protein.faa.out	WP_000348122.1	289	R6_1344	289	1	289	1	289	289	99.308	MDFTWALKYATEFLGTAILIILGNGAVANVELKGTKGHQSGWIVIAVGYGMGVMIPALMFGNVSGNHINPAFTLGLAVSGLFPWAQVVPYIIAQVLGAIFGQALVVATYRPFYLKTEKPNNILGTFSTISSIDHGTKESRYAATVNGLINEFVGSFVLFFAALGLTKNFFGAEVLQFMKQKAIEAGQTVDFSDLAIKAQVAPHTASGLSVAHLALGFLVMALVTSLGGPTGPALNPARDLGPRLLHAFLPKSVLGEHKGDSKWWYSWVPVVAPIAAAIAAVAVFKFLYL
GCF_000232825.1_ASM23282v2_protein.faa.out	WP_000348126.1	289	R6_1344	289	1	289	1	289	289	99.308	MDFTWALKYATEFLGTAILIILGNGAVANVELKGTKGHQSGWIVIAVGYGMGVMIPALMFGNVSGNHINPAFTLGLAVSGLFPWAQVVPYIIAQVLGAIFGQALVVATYRPFYLKTENPNNILGTFSTISSIDHGTKESRYAATVNGLINEFVGSFVLFFAALGLTKNFFGAEVLQFMKQKAIEAGQTVDFSDLAIKAQVAPHTASGLSVAHLALGFLVMALVTSLGGPTGPALNPARDLGPRLLHAFLPKSVLGEHKGDSKWWYSWVPVVAPIVAAIAAVAVFKFLYL
GCF_000232845.1_ASM23284v2_protein.faa.out	WP_000348122.1	289	R6_1344	289	1	289	1	289	289	99.308	MDFTWALKYATEFLGTAILIILGNGAVANVELKGTKGHQSGWIVIAVGYGMGVMIPALMFGNVSGNHINPAFTLGLAVSGLFPWAQVVPYIIAQVLGAIFGQALVVATYRPFYLKTEKPNNILGTFSTISSIDHGTKESRYAATVNGLINEFVGSFVLFFAALGLTKNFFGAEVLQFMKQKAIEAGQTVDFSDLAIKAQVAPHTASGLSVAHLALGFLVMALVTSLGGPTGPALNPARDLGPRLLHAFLPKSVLGEHKGDSKWWYSWVPVVAPIAAAIAAVAVFKFLYL
GCF_000232865.1_ASM23286v2_protein.faa.out	WP_000348121.1	289	R6_1344	289	1	289	1	289	289	98.27	MDFTWALKYATEFLGTAILIILGNGAVANVELKGTKGHQSGWIVIAVGYGMGVMIPALMFGNVSGNHINPAFTLGLAVSGLFPWAQVVPYIIAQVLGAIFGQALVVATHRPFYLKTENSNNILGTFSTISSIDHGTKESRYAATVNGLINEFVGSFVLFFAALGLTKNFFGAEVLQYMKQMATQAGQTVDFSDLAIKAQVAPHTASGLSVAHLALGFLVMALVTSLGGPTGPALNPARDLGPRLLHAFLPKSVLGEHKGDSKWWYSWVPVVAPIAAAIAAVAVFKFLYL
GCF_000232885.1_ASM23288v2_protein.faa.out	WP_000348122.1	289	R6_1344	289	1	289	1	289	289	99.308	MDFTWALKYATEFLGTAILIILGNGAVANVELKGTKGHQSGWIVIAVGYGMGVMIPALMFGNVSGNHINPAFTLGLAVSGLFPWAQVVPYIIAQVLGAIFGQALVVATYRPFYLKTEKPNNILGTFSTISSIDHGTKESRYAATVNGLINEFVGSFVLFFAALGLTKNFFGAEVLQFMKQKAIEAGQTVDFSDLAIKAQVAPHTASGLSVAHLALGFLVMALVTSLGGPTGPALNPARDLGPRLLHAFLPKSVLGEHKGDSKWWYSWVPVVAPIAAAIAAVAVFKFLYL
GCF_000232905.1_ASM23290v2_protein.faa.out	WP_000348126.1	289	R6_1344	289	1	289	1	289	289	99.308	MDFTWALKYATEFLGTAILIILGNGAVANVELKGTKGHQSGWIVIAVGYGMGVMIPALMFGNVSGNHINPAFTLGLAVSGLFPWAQVVPYIIAQVLGAIFGQALVVATYRPFYLKTENPNNILGTFSTISSIDHGTKESRYAATVNGLINEFVGSFVLFFAALGLTKNFFGAEVLQFMKQKAIEAGQTVDFSDLAIKAQVAPHTASGLSVAHLALGFLVMALVTSLGGPTGPALNPARDLGPRLLHAFLPKSVLGEHKGDSKWWYSWVPVVAPIVAAIAAVAVFKFLYL
GCF_000232925.1_ASM23292v2_protein.faa.out	WP_000348125.1	289	R6_1344	289	1	289	1	289	289	99.654	MDFTWALKYATEFLGTAILIILGNGAVANVELKGTKGHQSGWIVIAVGYGMGVMIPALMFGNVSGNHINPAFTLGLAVSGLFPWAQVVPYIIAQVLGAIFGQALVVATYRPFYLKTENPNNILGTFSTISSIDHGTKESRYAATVNGLINEFVGSFVLFFAALGLTKNFFGAEVLQFMKQKAIEAGQTVDFSDLAIKAQVAPHTASGLSVAHLALGFLVMALVTSLGGPTGPALNPARDLGPRLLHAFLPKSVLGEHKGDSKWWYSWVPVVAPIAAAIAAVAVFKFLYL
GCF_000232945.1_ASM23294v2_protein.faa.out	WP_000348128.1	289	R6_1344	289	1	289	1	289	289	100	MDFTWALKYATEFLGTAILIILGNGAVANVELKGTKGHQSGWIVIAVGYGMGVMIPALMFGNVSGNHINPAFTLGLAVSGLFPWAQVVPYIIAQVLGAIFGQALVVATYRPFYLKTENPNNILGTFSTISSIDHGTKESRYAATVNGLINEFVGSFVLFFAALGLTKNFFGAEVLQFMKQKATEAGQTVDFSDLAIKAQVAPHTASGLSVAHLALGFLVMALVTSLGGPTGPALNPARDLGPRLLHAFLPKSVLGEHKGDSKWWYSWVPVVAPIAAAIAAVAVFKFLYL
GCF_000232965.1_ASM23296v2_protein.faa.out	WP_000348125.1	289	R6_1344	289	1	289	1	289	289	99.654	MDFTWALKYATEFLGTAILIILGNGAVANVELKGTKGHQSGWIVIAVGYGMGVMIPALMFGNVSGNHINPAFTLGLAVSGLFPWAQVVPYIIAQVLGAIFGQALVVATYRPFYLKTENPNNILGTFSTISSIDHGTKESRYAATVNGLINEFVGSFVLFFAALGLTKNFFGAEVLQFMKQKAIEAGQTVDFSDLAIKAQVAPHTASGLSVAHLALGFLVMALVTSLGGPTGPALNPARDLGPRLLHAFLPKSVLGEHKGDSKWWYSWVPVVAPIAAAIAAVAVFKFLYL
GCF_000232985.1_ASM23298v2_protein.faa.out	WP_000348122.1	289	R6_1344	289	1	289	1	289	289	99.308	MDFTWALKYATEFLGTAILIILGNGAVANVELKGTKGHQSGWIVIAVGYGMGVMIPALMFGNVSGNHINPAFTLGLAVSGLFPWAQVVPYIIAQVLGAIFGQALVVATYRPFYLKTEKPNNILGTFSTISSIDHGTKESRYAATVNGLINEFVGSFVLFFAALGLTKNFFGAEVLQFMKQKAIEAGQTVDFSDLAIKAQVAPHTASGLSVAHLALGFLVMALVTSLGGPTGPALNPARDLGPRLLHAFLPKSVLGEHKGDSKWWYSWVPVVAPIAAAIAAVAVFKFLYL
GCF_000233005.1_ASM23300v2_protein.faa.out	WP_000348125.1	289	R6_1344	289	1	289	1	289	289	99.654	MDFTWALKYATEFLGTAILIILGNGAVANVELKGTKGHQSGWIVIAVGYGMGVMIPALMFGNVSGNHINPAFTLGLAVSGLFPWAQVVPYIIAQVLGAIFGQALVVATYRPFYLKTENPNNILGTFSTISSIDHGTKESRYAATVNGLINEFVGSFVLFFAALGLTKNFFGAEVLQFMKQKAIEAGQTVDFSDLAIKAQVAPHTASGLSVAHLALGFLVMALVTSLGGPTGPALNPARDLGPRLLHAFLPKSVLGEHKGDSKWWYSWVPVVAPIAAAIAAVAVFKFLYL
GCF_000233025.1_ASM23302v2_protein.faa.out	WP_000348122.1	289	R6_1344	289	1	289	1	289	289	99.308	MDFTWALKYATEFLGTAILIILGNGAVANVELKGTKGHQSGWIVIAVGYGMGVMIPALMFGNVSGNHINPAFTLGLAVSGLFPWAQVVPYIIAQVLGAIFGQALVVATYRPFYLKTEKPNNILGTFSTISSIDHGTKESRYAATVNGLINEFVGSFVLFFAALGLTKNFFGAEVLQFMKQKAIEAGQTVDFSDLAIKAQVAPHTASGLSVAHLALGFLVMALVTSLGGPTGPALNPARDLGPRLLHAFLPKSVLGEHKGDSKWWYSWVPVVAPIAAAIAAVAVFKFLYL
GCF_000233045.1_ASM23304v2_protein.faa.out	WP_000348122.1	289	R6_1344	289	1	289	1	289	289	99.308	MDFTWALKYATEFLGTAILIILGNGAVANVELKGTKGHQSGWIVIAVGYGMGVMIPALMFGNVSGNHINPAFTLGLAVSGLFPWAQVVPYIIAQVLGAIFGQALVVATYRPFYLKTEKPNNILGTFSTISSIDHGTKESRYAATVNGLINEFVGSFVLFFAALGLTKNFFGAEVLQFMKQKAIEAGQTVDFSDLAIKAQVAPHTASGLSVAHLALGFLVMALVTSLGGPTGPALNPARDLGPRLLHAFLPKSVLGEHKGDSKWWYSWVPVVAPIAAAIAAVAVFKFLYL
GCF_000233065.1_ASM23306v2_protein.faa.out	WP_000348122.1	289	R6_1344	289	1	289	1	289	289	99.308	MDFTWALKYATEFLGTAILIILGNGAVANVELKGTKGHQSGWIVIAVGYGMGVMIPALMFGNVSGNHINPAFTLGLAVSGLFPWAQVVPYIIAQVLGAIFGQALVVATYRPFYLKTEKPNNILGTFSTISSIDHGTKESRYAATVNGLINEFVGSFVLFFAALGLTKNFFGAEVLQFMKQKAIEAGQTVDFSDLAIKAQVAPHTASGLSVAHLALGFLVMALVTSLGGPTGPALNPARDLGPRLLHAFLPKSVLGEHKGDSKWWYSWVPVVAPIAAAIAAVAVFKFLYL
GCF_000233085.1_ASM23308v2_protein.faa.out	WP_000348122.1	289	R6_1344	289	1	289	1	289	289	99.308	MDFTWALKYATEFLGTAILIILGNGAVANVELKGTKGHQSGWIVIAVGYGMGVMIPALMFGNVSGNHINPAFTLGLAVSGLFPWAQVVPYIIAQVLGAIFGQALVVATYRPFYLKTEKPNNILGTFSTISSIDHGTKESRYAATVNGLINEFVGSFVLFFAALGLTKNFFGAEVLQFMKQKAIEAGQTVDFSDLAIKAQVAPHTASGLSVAHLALGFLVMALVTSLGGPTGPALNPARDLGPRLLHAFLPKSVLGEHKGDSKWWYSWVPVVAPIAAAIAAVAVFKFLYL
GCF_000233105.1_ASM23310v2_protein.faa.out	WP_000348122.1	289	R6_1344	289	1	289	1	289	289	99.308	MDFTWALKYATEFLGTAILIILGNGAVANVELKGTKGHQSGWIVIAVGYGMGVMIPALMFGNVSGNHINPAFTLGLAVSGLFPWAQVVPYIIAQVLGAIFGQALVVATYRPFYLKTEKPNNILGTFSTISSIDHGTKESRYAATVNGLINEFVGSFVLFFAALGLTKNFFGAEVLQFMKQKAIEAGQTVDFSDLAIKAQVAPHTASGLSVAHLALGFLVMALVTSLGGPTGPALNPARDLGPRLLHAFLPKSVLGEHKGDSKWWYSWVPVVAPIAAAIAAVAVFKFLYL
GCF_000233125.1_ASM23312v2_protein.faa.out	WP_000348126.1	289	R6_1344	289	1	289	1	289	289	99.308	MDFTWALKYATEFLGTAILIILGNGAVANVELKGTKGHQSGWIVIAVGYGMGVMIPALMFGNVSGNHINPAFTLGLAVSGLFPWAQVVPYIIAQVLGAIFGQALVVATYRPFYLKTENPNNILGTFSTISSIDHGTKESRYAATVNGLINEFVGSFVLFFAALGLTKNFFGAEVLQFMKQKAIEAGQTVDFSDLAIKAQVAPHTASGLSVAHLALGFLVMALVTSLGGPTGPALNPARDLGPRLLHAFLPKSVLGEHKGDSKWWYSWVPVVAPIVAAIAAVAVFKFLYL
GCF_000233145.1_ASM23314v2_protein.faa.out	WP_000348122.1	289	R6_1344	289	1	289	1	289	289	99.308	MDFTWALKYATEFLGTAILIILGNGAVANVELKGTKGHQSGWIVIAVGYGMGVMIPALMFGNVSGNHINPAFTLGLAVSGLFPWAQVVPYIIAQVLGAIFGQALVVATYRPFYLKTEKPNNILGTFSTISSIDHGTKESRYAATVNGLINEFVGSFVLFFAALGLTKNFFGAEVLQFMKQKAIEAGQTVDFSDLAIKAQVAPHTASGLSVAHLALGFLVMALVTSLGGPTGPALNPARDLGPRLLHAFLPKSVLGEHKGDSKWWYSWVPVVAPIAAAIAAVAVFKFLYL
GCF_000233165.1_ASM23316v2_protein.faa.out	WP_000348122.1	289	R6_1344	289	1	289	1	289	289	99.308	MDFTWALKYATEFLGTAILIILGNGAVANVELKGTKGHQSGWIVIAVGYGMGVMIPALMFGNVSGNHINPAFTLGLAVSGLFPWAQVVPYIIAQVLGAIFGQALVVATYRPFYLKTEKPNNILGTFSTISSIDHGTKESRYAATVNGLINEFVGSFVLFFAALGLTKNFFGAEVLQFMKQKAIEAGQTVDFSDLAIKAQVAPHTASGLSVAHLALGFLVMALVTSLGGPTGPALNPARDLGPRLLHAFLPKSVLGEHKGDSKWWYSWVPVVAPIAAAIAAVAVFKFLYL
GCF_000233185.1_ASM23318v2_protein.faa.out	WP_000348122.1	289	R6_1344	289	1	289	1	289	289	99.308	MDFTWALKYATEFLGTAILIILGNGAVANVELKGTKGHQSGWIVIAVGYGMGVMIPALMFGNVSGNHINPAFTLGLAVSGLFPWAQVVPYIIAQVLGAIFGQALVVATYRPFYLKTEKPNNILGTFSTISSIDHGTKESRYAATVNGLINEFVGSFVLFFAALGLTKNFFGAEVLQFMKQKAIEAGQTVDFSDLAIKAQVAPHTASGLSVAHLALGFLVMALVTSLGGPTGPALNPARDLGPRLLHAFLPKSVLGEHKGDSKWWYSWVPVVAPIAAAIAAVAVFKFLYL
GCF_000233205.1_ASM23320v2_protein.faa.out	WP_000348125.1	289	R6_1344	289	1	289	1	289	289	99.654	MDFTWALKYATEFLGTAILIILGNGAVANVELKGTKGHQSGWIVIAVGYGMGVMIPALMFGNVSGNHINPAFTLGLAVSGLFPWAQVVPYIIAQVLGAIFGQALVVATYRPFYLKTENPNNILGTFSTISSIDHGTKESRYAATVNGLINEFVGSFVLFFAALGLTKNFFGAEVLQFMKQKAIEAGQTVDFSDLAIKAQVAPHTASGLSVAHLALGFLVMALVTSLGGPTGPALNPARDLGPRLLHAFLPKSVLGEHKGDSKWWYSWVPVVAPIAAAIAAVAVFKFLYL
GCF_000233225.1_ASM23322v2_protein.faa.out	WP_000348122.1	289	R6_1344	289	1	289	1	289	289	99.308	MDFTWALKYATEFLGTAILIILGNGAVANVELKGTKGHQSGWIVIAVGYGMGVMIPALMFGNVSGNHINPAFTLGLAVSGLFPWAQVVPYIIAQVLGAIFGQALVVATYRPFYLKTEKPNNILGTFSTISSIDHGTKESRYAATVNGLINEFVGSFVLFFAALGLTKNFFGAEVLQFMKQKAIEAGQTVDFSDLAIKAQVAPHTASGLSVAHLALGFLVMALVTSLGGPTGPALNPARDLGPRLLHAFLPKSVLGEHKGDSKWWYSWVPVVAPIAAAIAAVAVFKFLYL
GCF_000233245.1_ASM23324v2_protein.faa.out	WP_000348128.1	289	R6_1344	289	1	289	1	289	289	100	MDFTWALKYATEFLGTAILIILGNGAVANVELKGTKGHQSGWIVIAVGYGMGVMIPALMFGNVSGNHINPAFTLGLAVSGLFPWAQVVPYIIAQVLGAIFGQALVVATYRPFYLKTENPNNILGTFSTISSIDHGTKESRYAATVNGLINEFVGSFVLFFAALGLTKNFFGAEVLQFMKQKATEAGQTVDFSDLAIKAQVAPHTASGLSVAHLALGFLVMALVTSLGGPTGPALNPARDLGPRLLHAFLPKSVLGEHKGDSKWWYSWVPVVAPIAAAIAAVAVFKFLYL
GCF_000233265.1_ASM23326v2_protein.faa.out	WP_000348123.1	289	R6_1344	289	1	289	1	289	289	98.962	MDFTWALKYATEFLGTAILIILGNGAVANVELKGTKGHQSGWIVIAVGYGMGVMIPALMFGNVSGNHINPAFTLGLAVSGLFPWAQVVPYIIAQVLGAIFGQALVVATYRPFYLKTEKPNNILGTFSTISSIDHGTKESRYTATVNGLINEFVGSFVLFFAALGLTKNFFGAEVLQFMKQKAIEAGQTVDFSDLAIKAQVAPHTASGLSVAHLALGFLVMALVTSLGGPTGPALNPARDLGPRLLHAFLPKSVLGEHKGDSKWWYSWVPVVAPIAAAIAAVAVFKFLYL
GCF_000233285.1_ASM23328v2_protein.faa.out	WP_000348122.1	289	R6_1344	289	1	289	1	289	289	99.308	MDFTWALKYATEFLGTAILIILGNGAVANVELKGTKGHQSGWIVIAVGYGMGVMIPALMFGNVSGNHINPAFTLGLAVSGLFPWAQVVPYIIAQVLGAIFGQALVVATYRPFYLKTEKPNNILGTFSTISSIDHGTKESRYAATVNGLINEFVGSFVLFFAALGLTKNFFGAEVLQFMKQKAIEAGQTVDFSDLAIKAQVAPHTASGLSVAHLALGFLVMALVTSLGGPTGPALNPARDLGPRLLHAFLPKSVLGEHKGDSKWWYSWVPVVAPIAAAIAAVAVFKFLYL
GCF_000233305.1_ASM23330v2_protein.faa.out	WP_000348123.1	289	R6_1344	289	1	289	1	289	289	98.962	MDFTWALKYATEFLGTAILIILGNGAVANVELKGTKGHQSGWIVIAVGYGMGVMIPALMFGNVSGNHINPAFTLGLAVSGLFPWAQVVPYIIAQVLGAIFGQALVVATYRPFYLKTEKPNNILGTFSTISSIDHGTKESRYTATVNGLINEFVGSFVLFFAALGLTKNFFGAEVLQFMKQKAIEAGQTVDFSDLAIKAQVAPHTASGLSVAHLALGFLVMALVTSLGGPTGPALNPARDLGPRLLHAFLPKSVLGEHKGDSKWWYSWVPVVAPIAAAIAAVAVFKFLYL
GCF_000233325.1_ASM23332v2_protein.faa.out	WP_000348122.1	289	R6_1344	289	1	289	1	289	289	99.308	MDFTWALKYATEFLGTAILIILGNGAVANVELKGTKGHQSGWIVIAVGYGMGVMIPALMFGNVSGNHINPAFTLGLAVSGLFPWAQVVPYIIAQVLGAIFGQALVVATYRPFYLKTEKPNNILGTFSTISSIDHGTKESRYAATVNGLINEFVGSFVLFFAALGLTKNFFGAEVLQFMKQKAIEAGQTVDFSDLAIKAQVAPHTASGLSVAHLALGFLVMALVTSLGGPTGPALNPARDLGPRLLHAFLPKSVLGEHKGDSKWWYSWVPVVAPIAAAIAAVAVFKFLYL
GCF_000251085.2_ASM25108v2_protein.faa.out	WP_000348122.1	289	R6_1344	289	1	289	1	289	289	99.308	MDFTWALKYATEFLGTAILIILGNGAVANVELKGTKGHQSGWIVIAVGYGMGVMIPALMFGNVSGNHINPAFTLGLAVSGLFPWAQVVPYIIAQVLGAIFGQALVVATYRPFYLKTEKPNNILGTFSTISSIDHGTKESRYAATVNGLINEFVGSFVLFFAALGLTKNFFGAEVLQFMKQKAIEAGQTVDFSDLAIKAQVAPHTASGLSVAHLALGFLVMALVTSLGGPTGPALNPARDLGPRLLHAFLPKSVLGEHKGDSKWWYSWVPVVAPIAAAIAAVAVFKFLYL
GCF_000251225.1_ASM25122v2_protein.faa.out	WP_000348126.1	289	R6_1344	289	1	289	1	289	289	99.308	MDFTWALKYATEFLGTAILIILGNGAVANVELKGTKGHQSGWIVIAVGYGMGVMIPALMFGNVSGNHINPAFTLGLAVSGLFPWAQVVPYIIAQVLGAIFGQALVVATYRPFYLKTENPNNILGTFSTISSIDHGTKESRYAATVNGLINEFVGSFVLFFAALGLTKNFFGAEVLQFMKQKAIEAGQTVDFSDLAIKAQVAPHTASGLSVAHLALGFLVMALVTSLGGPTGPALNPARDLGPRLLHAFLPKSVLGEHKGDSKWWYSWVPVVAPIVAAIAAVAVFKFLYL
GCF_000251245.1_ASM25124v2_protein.faa.out	WP_000348122.1	289	R6_1344	289	1	289	1	289	289	99.308	MDFTWALKYATEFLGTAILIILGNGAVANVELKGTKGHQSGWIVIAVGYGMGVMIPALMFGNVSGNHINPAFTLGLAVSGLFPWAQVVPYIIAQVLGAIFGQALVVATYRPFYLKTEKPNNILGTFSTISSIDHGTKESRYAATVNGLINEFVGSFVLFFAALGLTKNFFGAEVLQFMKQKAIEAGQTVDFSDLAIKAQVAPHTASGLSVAHLALGFLVMALVTSLGGPTGPALNPARDLGPRLLHAFLPKSVLGEHKGDSKWWYSWVPVVAPIAAAIAAVAVFKFLYL
GCF_000251265.1_ASM25126v2_protein.faa.out	WP_000348122.1	289	R6_1344	289	1	289	1	289	289	99.308	MDFTWALKYATEFLGTAILIILGNGAVANVELKGTKGHQSGWIVIAVGYGMGVMIPALMFGNVSGNHINPAFTLGLAVSGLFPWAQVVPYIIAQVLGAIFGQALVVATYRPFYLKTEKPNNILGTFSTISSIDHGTKESRYAATVNGLINEFVGSFVLFFAALGLTKNFFGAEVLQFMKQKAIEAGQTVDFSDLAIKAQVAPHTASGLSVAHLALGFLVMALVTSLGGPTGPALNPARDLGPRLLHAFLPKSVLGEHKGDSKWWYSWVPVVAPIAAAIAAVAVFKFLYL
GCF_000251285.1_ASM25128v2_protein.faa.out	WP_000348126.1	289	R6_1344	289	1	289	1	289	289	99.308	MDFTWALKYATEFLGTAILIILGNGAVANVELKGTKGHQSGWIVIAVGYGMGVMIPALMFGNVSGNHINPAFTLGLAVSGLFPWAQVVPYIIAQVLGAIFGQALVVATYRPFYLKTENPNNILGTFSTISSIDHGTKESRYAATVNGLINEFVGSFVLFFAALGLTKNFFGAEVLQFMKQKAIEAGQTVDFSDLAIKAQVAPHTASGLSVAHLALGFLVMALVTSLGGPTGPALNPARDLGPRLLHAFLPKSVLGEHKGDSKWWYSWVPVVAPIVAAIAAVAVFKFLYL
GCF_000251305.1_ASM25130v2_protein.faa.out	WP_000348122.1	289	R6_1344	289	1	289	1	289	289	99.308	MDFTWALKYATEFLGTAILIILGNGAVANVELKGTKGHQSGWIVIAVGYGMGVMIPALMFGNVSGNHINPAFTLGLAVSGLFPWAQVVPYIIAQVLGAIFGQALVVATYRPFYLKTEKPNNILGTFSTISSIDHGTKESRYAATVNGLINEFVGSFVLFFAALGLTKNFFGAEVLQFMKQKAIEAGQTVDFSDLAIKAQVAPHTASGLSVAHLALGFLVMALVTSLGGPTGPALNPARDLGPRLLHAFLPKSVLGEHKGDSKWWYSWVPVVAPIAAAIAAVAVFKFLYL
GCF_000251325.1_ASM25132v2_protein.faa.out	WP_000348125.1	289	R6_1344	289	1	289	1	289	289	99.654	MDFTWALKYATEFLGTAILIILGNGAVANVELKGTKGHQSGWIVIAVGYGMGVMIPALMFGNVSGNHINPAFTLGLAVSGLFPWAQVVPYIIAQVLGAIFGQALVVATYRPFYLKTENPNNILGTFSTISSIDHGTKESRYAATVNGLINEFVGSFVLFFAALGLTKNFFGAEVLQFMKQKAIEAGQTVDFSDLAIKAQVAPHTASGLSVAHLALGFLVMALVTSLGGPTGPALNPARDLGPRLLHAFLPKSVLGEHKGDSKWWYSWVPVVAPIAAAIAAVAVFKFLYL
GCF_000251345.1_ASM25134v2_protein.faa.out	WP_000348124.1	289	R6_1344	289	1	289	1	289	289	99.308	MDFTWALKYATEFLGTAILIILGNGAVANVELKGTKGHQSGWIVIAVGYGMGVMIPALMFGNVSGNHINPAFTLGLAVSGLFPWAQVVPYIIAQVLGAIFGQALVVATYRPFYLKTENPNNILGTFSTISSIDHGTKESRYAATVNGLINEFVGSFVLFFAALGLTKNFFGAEVLQFMKQKAIEAGQTVDFSDLAIKAQVAPHTASGFSVAHLALGFLVMALVTSLGGPTGPALNPARDLGPRLLHAFLPKSVLGEHKGDSKWWYSWVPVVAPIAAAIAAVAVFKFLYL
GCF_000251365.1_ASM25136v2_protein.faa.out	WP_000348126.1	289	R6_1344	289	1	289	1	289	289	99.308	MDFTWALKYATEFLGTAILIILGNGAVANVELKGTKGHQSGWIVIAVGYGMGVMIPALMFGNVSGNHINPAFTLGLAVSGLFPWAQVVPYIIAQVLGAIFGQALVVATYRPFYLKTENPNNILGTFSTISSIDHGTKESRYAATVNGLINEFVGSFVLFFAALGLTKNFFGAEVLQFMKQKAIEAGQTVDFSDLAIKAQVAPHTASGLSVAHLALGFLVMALVTSLGGPTGPALNPARDLGPRLLHAFLPKSVLGEHKGDSKWWYSWVPVVAPIVAAIAAVAVFKFLYL
GCF_000251385.1_ASM25138v2_protein.faa.out	WP_000348126.1	289	R6_1344	289	1	289	1	289	289	99.308	MDFTWALKYATEFLGTAILIILGNGAVANVELKGTKGHQSGWIVIAVGYGMGVMIPALMFGNVSGNHINPAFTLGLAVSGLFPWAQVVPYIIAQVLGAIFGQALVVATYRPFYLKTENPNNILGTFSTISSIDHGTKESRYAATVNGLINEFVGSFVLFFAALGLTKNFFGAEVLQFMKQKAIEAGQTVDFSDLAIKAQVAPHTASGLSVAHLALGFLVMALVTSLGGPTGPALNPARDLGPRLLHAFLPKSVLGEHKGDSKWWYSWVPVVAPIVAAIAAVAVFKFLYL
GCF_000251405.1_ASM25140v2_protein.faa.out	WP_000348122.1	289	R6_1344	289	1	289	1	289	289	99.308	MDFTWALKYATEFLGTAILIILGNGAVANVELKGTKGHQSGWIVIAVGYGMGVMIPALMFGNVSGNHINPAFTLGLAVSGLFPWAQVVPYIIAQVLGAIFGQALVVATYRPFYLKTEKPNNILGTFSTISSIDHGTKESRYAATVNGLINEFVGSFVLFFAALGLTKNFFGAEVLQFMKQKAIEAGQTVDFSDLAIKAQVAPHTASGLSVAHLALGFLVMALVTSLGGPTGPALNPARDLGPRLLHAFLPKSVLGEHKGDSKWWYSWVPVVAPIAAAIAAVAVFKFLYL
GCF_000251425.1_ASM25142v2_protein.faa.out	WP_000348122.1	289	R6_1344	289	1	289	1	289	289	99.308	MDFTWALKYATEFLGTAILIILGNGAVANVELKGTKGHQSGWIVIAVGYGMGVMIPALMFGNVSGNHINPAFTLGLAVSGLFPWAQVVPYIIAQVLGAIFGQALVVATYRPFYLKTEKPNNILGTFSTISSIDHGTKESRYAATVNGLINEFVGSFVLFFAALGLTKNFFGAEVLQFMKQKAIEAGQTVDFSDLAIKAQVAPHTASGLSVAHLALGFLVMALVTSLGGPTGPALNPARDLGPRLLHAFLPKSVLGEHKGDSKWWYSWVPVVAPIAAAIAAVAVFKFLYL
GCF_000251445.1_ASM25144v2_protein.faa.out	WP_000348121.1	289	R6_1344	289	1	289	1	289	289	98.27	MDFTWALKYATEFLGTAILIILGNGAVANVELKGTKGHQSGWIVIAVGYGMGVMIPALMFGNVSGNHINPAFTLGLAVSGLFPWAQVVPYIIAQVLGAIFGQALVVATHRPFYLKTENSNNILGTFSTISSIDHGTKESRYAATVNGLINEFVGSFVLFFAALGLTKNFFGAEVLQYMKQMATQAGQTVDFSDLAIKAQVAPHTASGLSVAHLALGFLVMALVTSLGGPTGPALNPARDLGPRLLHAFLPKSVLGEHKGDSKWWYSWVPVVAPIAAAIAAVAVFKFLYL
GCF_000251465.1_ASM25146v2_protein.faa.out	WP_000348122.1	289	R6_1344	289	1	289	1	289	289	99.308	MDFTWALKYATEFLGTAILIILGNGAVANVELKGTKGHQSGWIVIAVGYGMGVMIPALMFGNVSGNHINPAFTLGLAVSGLFPWAQVVPYIIAQVLGAIFGQALVVATYRPFYLKTEKPNNILGTFSTISSIDHGTKESRYAATVNGLINEFVGSFVLFFAALGLTKNFFGAEVLQFMKQKAIEAGQTVDFSDLAIKAQVAPHTASGLSVAHLALGFLVMALVTSLGGPTGPALNPARDLGPRLLHAFLPKSVLGEHKGDSKWWYSWVPVVAPIAAAIAAVAVFKFLYL
GCF_000251485.1_ASM25148v2_protein.faa.out	WP_000348122.1	289	R6_1344	289	1	289	1	289	289	99.308	MDFTWALKYATEFLGTAILIILGNGAVANVELKGTKGHQSGWIVIAVGYGMGVMIPALMFGNVSGNHINPAFTLGLAVSGLFPWAQVVPYIIAQVLGAIFGQALVVATYRPFYLKTEKPNNILGTFSTISSIDHGTKESRYAATVNGLINEFVGSFVLFFAALGLTKNFFGAEVLQFMKQKAIEAGQTVDFSDLAIKAQVAPHTASGLSVAHLALGFLVMALVTSLGGPTGPALNPARDLGPRLLHAFLPKSVLGEHKGDSKWWYSWVPVVAPIAAAIAAVAVFKFLYL
GCF_000251505.1_ASM25150v2_protein.faa.out	WP_000348125.1	289	R6_1344	289	1	289	1	289	289	99.654	MDFTWALKYATEFLGTAILIILGNGAVANVELKGTKGHQSGWIVIAVGYGMGVMIPALMFGNVSGNHINPAFTLGLAVSGLFPWAQVVPYIIAQVLGAIFGQALVVATYRPFYLKTENPNNILGTFSTISSIDHGTKESRYAATVNGLINEFVGSFVLFFAALGLTKNFFGAEVLQFMKQKAIEAGQTVDFSDLAIKAQVAPHTASGLSVAHLALGFLVMALVTSLGGPTGPALNPARDLGPRLLHAFLPKSVLGEHKGDSKWWYSWVPVVAPIAAAIAAVAVFKFLYL
GCF_000251525.1_ASM25152v2_protein.faa.out	WP_000348126.1	289	R6_1344	289	1	289	1	289	289	99.308	MDFTWALKYATEFLGTAILIILGNGAVANVELKGTKGHQSGWIVIAVGYGMGVMIPALMFGNVSGNHINPAFTLGLAVSGLFPWAQVVPYIIAQVLGAIFGQALVVATYRPFYLKTENPNNILGTFSTISSIDHGTKESRYAATVNGLINEFVGSFVLFFAALGLTKNFFGAEVLQFMKQKAIEAGQTVDFSDLAIKAQVAPHTASGLSVAHLALGFLVMALVTSLGGPTGPALNPARDLGPRLLHAFLPKSVLGEHKGDSKWWYSWVPVVAPIVAAIAAVAVFKFLYL
GCF_000251545.1_ASM25154v2_protein.faa.out	WP_000348122.1	289	R6_1344	289	1	289	1	289	289	99.308	MDFTWALKYATEFLGTAILIILGNGAVANVELKGTKGHQSGWIVIAVGYGMGVMIPALMFGNVSGNHINPAFTLGLAVSGLFPWAQVVPYIIAQVLGAIFGQALVVATYRPFYLKTEKPNNILGTFSTISSIDHGTKESRYAATVNGLINEFVGSFVLFFAALGLTKNFFGAEVLQFMKQKAIEAGQTVDFSDLAIKAQVAPHTASGLSVAHLALGFLVMALVTSLGGPTGPALNPARDLGPRLLHAFLPKSVLGEHKGDSKWWYSWVPVVAPIAAAIAAVAVFKFLYL
GCF_000251565.1_ASM25156v2_protein.faa.out	WP_000348128.1	289	R6_1344	289	1	289	1	289	289	100	MDFTWALKYATEFLGTAILIILGNGAVANVELKGTKGHQSGWIVIAVGYGMGVMIPALMFGNVSGNHINPAFTLGLAVSGLFPWAQVVPYIIAQVLGAIFGQALVVATYRPFYLKTENPNNILGTFSTISSIDHGTKESRYAATVNGLINEFVGSFVLFFAALGLTKNFFGAEVLQFMKQKATEAGQTVDFSDLAIKAQVAPHTASGLSVAHLALGFLVMALVTSLGGPTGPALNPARDLGPRLLHAFLPKSVLGEHKGDSKWWYSWVPVVAPIAAAIAAVAVFKFLYL
GCF_000251585.1_ASM25158v2_protein.faa.out	WP_000348123.1	289	R6_1344	289	1	289	1	289	289	98.962	MDFTWALKYATEFLGTAILIILGNGAVANVELKGTKGHQSGWIVIAVGYGMGVMIPALMFGNVSGNHINPAFTLGLAVSGLFPWAQVVPYIIAQVLGAIFGQALVVATYRPFYLKTEKPNNILGTFSTISSIDHGTKESRYTATVNGLINEFVGSFVLFFAALGLTKNFFGAEVLQFMKQKAIEAGQTVDFSDLAIKAQVAPHTASGLSVAHLALGFLVMALVTSLGGPTGPALNPARDLGPRLLHAFLPKSVLGEHKGDSKWWYSWVPVVAPIAAAIAAVAVFKFLYL
GCF_000251605.1_ASM25160v2_protein.faa.out	WP_000348122.1	289	R6_1344	289	1	289	1	289	289	99.308	MDFTWALKYATEFLGTAILIILGNGAVANVELKGTKGHQSGWIVIAVGYGMGVMIPALMFGNVSGNHINPAFTLGLAVSGLFPWAQVVPYIIAQVLGAIFGQALVVATYRPFYLKTEKPNNILGTFSTISSIDHGTKESRYAATVNGLINEFVGSFVLFFAALGLTKNFFGAEVLQFMKQKAIEAGQTVDFSDLAIKAQVAPHTASGLSVAHLALGFLVMALVTSLGGPTGPALNPARDLGPRLLHAFLPKSVLGEHKGDSKWWYSWVPVVAPIAAAIAAVAVFKFLYL
GCF_000251625.1_ASM25162v2_protein.faa.out	WP_000348125.1	289	R6_1344	289	1	289	1	289	289	99.654	MDFTWALKYATEFLGTAILIILGNGAVANVELKGTKGHQSGWIVIAVGYGMGVMIPALMFGNVSGNHINPAFTLGLAVSGLFPWAQVVPYIIAQVLGAIFGQALVVATYRPFYLKTENPNNILGTFSTISSIDHGTKESRYAATVNGLINEFVGSFVLFFAALGLTKNFFGAEVLQFMKQKAIEAGQTVDFSDLAIKAQVAPHTASGLSVAHLALGFLVMALVTSLGGPTGPALNPARDLGPRLLHAFLPKSVLGEHKGDSKWWYSWVPVVAPIAAAIAAVAVFKFLYL
GCF_000251645.1_ASM25164v2_protein.faa.out	WP_000348126.1	289	R6_1344	289	1	289	1	289	289	99.308	MDFTWALKYATEFLGTAILIILGNGAVANVELKGTKGHQSGWIVIAVGYGMGVMIPALMFGNVSGNHINPAFTLGLAVSGLFPWAQVVPYIIAQVLGAIFGQALVVATYRPFYLKTENPNNILGTFSTISSIDHGTKESRYAATVNGLINEFVGSFVLFFAALGLTKNFFGAEVLQFMKQKAIEAGQTVDFSDLAIKAQVAPHTASGLSVAHLALGFLVMALVTSLGGPTGPALNPARDLGPRLLHAFLPKSVLGEHKGDSKWWYSWVPVVAPIVAAIAAVAVFKFLYL
GCF_000251665.1_ASM25166v2_protein.faa.out	WP_000348126.1	289	R6_1344	289	1	289	1	289	289	99.308	MDFTWALKYATEFLGTAILIILGNGAVANVELKGTKGHQSGWIVIAVGYGMGVMIPALMFGNVSGNHINPAFTLGLAVSGLFPWAQVVPYIIAQVLGAIFGQALVVATYRPFYLKTENPNNILGTFSTISSIDHGTKESRYAATVNGLINEFVGSFVLFFAALGLTKNFFGAEVLQFMKQKAIEAGQTVDFSDLAIKAQVAPHTASGLSVAHLALGFLVMALVTSLGGPTGPALNPARDLGPRLLHAFLPKSVLGEHKGDSKWWYSWVPVVAPIVAAIAAVAVFKFLYL
GCF_000251685.1_ASM25168v2_protein.faa.out	WP_000348125.1	289	R6_1344	289	1	289	1	289	289	99.654	MDFTWALKYATEFLGTAILIILGNGAVANVELKGTKGHQSGWIVIAVGYGMGVMIPALMFGNVSGNHINPAFTLGLAVSGLFPWAQVVPYIIAQVLGAIFGQALVVATYRPFYLKTENPNNILGTFSTISSIDHGTKESRYAATVNGLINEFVGSFVLFFAALGLTKNFFGAEVLQFMKQKAIEAGQTVDFSDLAIKAQVAPHTASGLSVAHLALGFLVMALVTSLGGPTGPALNPARDLGPRLLHAFLPKSVLGEHKGDSKWWYSWVPVVAPIAAAIAAVAVFKFLYL
GCF_000251705.1_ASM25170v2_protein.faa.out	WP_000348122.1	289	R6_1344	289	1	289	1	289	289	99.308	MDFTWALKYATEFLGTAILIILGNGAVANVELKGTKGHQSGWIVIAVGYGMGVMIPALMFGNVSGNHINPAFTLGLAVSGLFPWAQVVPYIIAQVLGAIFGQALVVATYRPFYLKTEKPNNILGTFSTISSIDHGTKESRYAATVNGLINEFVGSFVLFFAALGLTKNFFGAEVLQFMKQKAIEAGQTVDFSDLAIKAQVAPHTASGLSVAHLALGFLVMALVTSLGGPTGPALNPARDLGPRLLHAFLPKSVLGEHKGDSKWWYSWVPVVAPIAAAIAAVAVFKFLYL
GCF_000251725.1_ASM25172v2_protein.faa.out	WP_000348122.1	289	R6_1344	289	1	289	1	289	289	99.308	MDFTWALKYATEFLGTAILIILGNGAVANVELKGTKGHQSGWIVIAVGYGMGVMIPALMFGNVSGNHINPAFTLGLAVSGLFPWAQVVPYIIAQVLGAIFGQALVVATYRPFYLKTEKPNNILGTFSTISSIDHGTKESRYAATVNGLINEFVGSFVLFFAALGLTKNFFGAEVLQFMKQKAIEAGQTVDFSDLAIKAQVAPHTASGLSVAHLALGFLVMALVTSLGGPTGPALNPARDLGPRLLHAFLPKSVLGEHKGDSKWWYSWVPVVAPIAAAIAAVAVFKFLYL
GCF_000251745.1_ASM25174v2_protein.faa.out	WP_000348125.1	289	R6_1344	289	1	289	1	289	289	99.654	MDFTWALKYATEFLGTAILIILGNGAVANVELKGTKGHQSGWIVIAVGYGMGVMIPALMFGNVSGNHINPAFTLGLAVSGLFPWAQVVPYIIAQVLGAIFGQALVVATYRPFYLKTENPNNILGTFSTISSIDHGTKESRYAATVNGLINEFVGSFVLFFAALGLTKNFFGAEVLQFMKQKAIEAGQTVDFSDLAIKAQVAPHTASGLSVAHLALGFLVMALVTSLGGPTGPALNPARDLGPRLLHAFLPKSVLGEHKGDSKWWYSWVPVVAPIAAAIAAVAVFKFLYL
GCF_000251765.1_ASM25176v2_protein.faa.out	WP_000348122.1	289	R6_1344	289	1	289	1	289	289	99.308	MDFTWALKYATEFLGTAILIILGNGAVANVELKGTKGHQSGWIVIAVGYGMGVMIPALMFGNVSGNHINPAFTLGLAVSGLFPWAQVVPYIIAQVLGAIFGQALVVATYRPFYLKTEKPNNILGTFSTISSIDHGTKESRYAATVNGLINEFVGSFVLFFAALGLTKNFFGAEVLQFMKQKAIEAGQTVDFSDLAIKAQVAPHTASGLSVAHLALGFLVMALVTSLGGPTGPALNPARDLGPRLLHAFLPKSVLGEHKGDSKWWYSWVPVVAPIAAAIAAVAVFKFLYL
GCF_000251785.1_ASM25178v2_protein.faa.out	WP_000348122.1	289	R6_1344	289	1	289	1	289	289	99.308	MDFTWALKYATEFLGTAILIILGNGAVANVELKGTKGHQSGWIVIAVGYGMGVMIPALMFGNVSGNHINPAFTLGLAVSGLFPWAQVVPYIIAQVLGAIFGQALVVATYRPFYLKTEKPNNILGTFSTISSIDHGTKESRYAATVNGLINEFVGSFVLFFAALGLTKNFFGAEVLQFMKQKAIEAGQTVDFSDLAIKAQVAPHTASGLSVAHLALGFLVMALVTSLGGPTGPALNPARDLGPRLLHAFLPKSVLGEHKGDSKWWYSWVPVVAPIAAAIAAVAVFKFLYL
GCF_000251805.1_ASM25180v2_protein.faa.out	WP_000348122.1	289	R6_1344	289	1	289	1	289	289	99.308	MDFTWALKYATEFLGTAILIILGNGAVANVELKGTKGHQSGWIVIAVGYGMGVMIPALMFGNVSGNHINPAFTLGLAVSGLFPWAQVVPYIIAQVLGAIFGQALVVATYRPFYLKTEKPNNILGTFSTISSIDHGTKESRYAATVNGLINEFVGSFVLFFAALGLTKNFFGAEVLQFMKQKAIEAGQTVDFSDLAIKAQVAPHTASGLSVAHLALGFLVMALVTSLGGPTGPALNPARDLGPRLLHAFLPKSVLGEHKGDSKWWYSWVPVVAPIAAAIAAVAVFKFLYL
GCF_000251825.1_ASM25182v2_protein.faa.out	WP_000348122.1	289	R6_1344	289	1	289	1	289	289	99.308	MDFTWALKYATEFLGTAILIILGNGAVANVELKGTKGHQSGWIVIAVGYGMGVMIPALMFGNVSGNHINPAFTLGLAVSGLFPWAQVVPYIIAQVLGAIFGQALVVATYRPFYLKTEKPNNILGTFSTISSIDHGTKESRYAATVNGLINEFVGSFVLFFAALGLTKNFFGAEVLQFMKQKAIEAGQTVDFSDLAIKAQVAPHTASGLSVAHLALGFLVMALVTSLGGPTGPALNPARDLGPRLLHAFLPKSVLGEHKGDSKWWYSWVPVVAPIAAAIAAVAVFKFLYL
GCF_000251845.1_ASM25184v2_protein.faa.out	WP_000348126.1	289	R6_1344	289	1	289	1	289	289	99.308	MDFTWALKYATEFLGTAILIILGNGAVANVELKGTKGHQSGWIVIAVGYGMGVMIPALMFGNVSGNHINPAFTLGLAVSGLFPWAQVVPYIIAQVLGAIFGQALVVATYRPFYLKTENPNNILGTFSTISSIDHGTKESRYAATVNGLINEFVGSFVLFFAALGLTKNFFGAEVLQFMKQKAIEAGQTVDFSDLAIKAQVAPHTASGLSVAHLALGFLVMALVTSLGGPTGPALNPARDLGPRLLHAFLPKSVLGEHKGDSKWWYSWVPVVAPIVAAIAAVAVFKFLYL
GCF_000251865.1_ASM25186v2_protein.faa.out	WP_000348123.1	289	R6_1344	289	1	289	1	289	289	98.962	MDFTWALKYATEFLGTAILIILGNGAVANVELKGTKGHQSGWIVIAVGYGMGVMIPALMFGNVSGNHINPAFTLGLAVSGLFPWAQVVPYIIAQVLGAIFGQALVVATYRPFYLKTEKPNNILGTFSTISSIDHGTKESRYTATVNGLINEFVGSFVLFFAALGLTKNFFGAEVLQFMKQKAIEAGQTVDFSDLAIKAQVAPHTASGLSVAHLALGFLVMALVTSLGGPTGPALNPARDLGPRLLHAFLPKSVLGEHKGDSKWWYSWVPVVAPIAAAIAAVAVFKFLYL
GCF_000251885.1_ASM25188v2_protein.faa.out	WP_000348122.1	289	R6_1344	289	1	289	1	289	289	99.308	MDFTWALKYATEFLGTAILIILGNGAVANVELKGTKGHQSGWIVIAVGYGMGVMIPALMFGNVSGNHINPAFTLGLAVSGLFPWAQVVPYIIAQVLGAIFGQALVVATYRPFYLKTEKPNNILGTFSTISSIDHGTKESRYAATVNGLINEFVGSFVLFFAALGLTKNFFGAEVLQFMKQKAIEAGQTVDFSDLAIKAQVAPHTASGLSVAHLALGFLVMALVTSLGGPTGPALNPARDLGPRLLHAFLPKSVLGEHKGDSKWWYSWVPVVAPIAAAIAAVAVFKFLYL
GCF_000251905.1_ASM25190v2_protein.faa.out	WP_000348126.1	289	R6_1344	289	1	289	1	289	289	99.308	MDFTWALKYATEFLGTAILIILGNGAVANVELKGTKGHQSGWIVIAVGYGMGVMIPALMFGNVSGNHINPAFTLGLAVSGLFPWAQVVPYIIAQVLGAIFGQALVVATYRPFYLKTENPNNILGTFSTISSIDHGTKESRYAATVNGLINEFVGSFVLFFAALGLTKNFFGAEVLQFMKQKAIEAGQTVDFSDLAIKAQVAPHTASGLSVAHLALGFLVMALVTSLGGPTGPALNPARDLGPRLLHAFLPKSVLGEHKGDSKWWYSWVPVVAPIVAAIAAVAVFKFLYL
GCF_000251925.1_ASM25192v2_protein.faa.out	WP_000348122.1	289	R6_1344	289	1	289	1	289	289	99.308	MDFTWALKYATEFLGTAILIILGNGAVANVELKGTKGHQSGWIVIAVGYGMGVMIPALMFGNVSGNHINPAFTLGLAVSGLFPWAQVVPYIIAQVLGAIFGQALVVATYRPFYLKTEKPNNILGTFSTISSIDHGTKESRYAATVNGLINEFVGSFVLFFAALGLTKNFFGAEVLQFMKQKAIEAGQTVDFSDLAIKAQVAPHTASGLSVAHLALGFLVMALVTSLGGPTGPALNPARDLGPRLLHAFLPKSVLGEHKGDSKWWYSWVPVVAPIAAAIAAVAVFKFLYL
GCF_000251945.1_ASM25194v2_protein.faa.out	WP_000348122.1	289	R6_1344	289	1	289	1	289	289	99.308	MDFTWALKYATEFLGTAILIILGNGAVANVELKGTKGHQSGWIVIAVGYGMGVMIPALMFGNVSGNHINPAFTLGLAVSGLFPWAQVVPYIIAQVLGAIFGQALVVATYRPFYLKTEKPNNILGTFSTISSIDHGTKESRYAATVNGLINEFVGSFVLFFAALGLTKNFFGAEVLQFMKQKAIEAGQTVDFSDLAIKAQVAPHTASGLSVAHLALGFLVMALVTSLGGPTGPALNPARDLGPRLLHAFLPKSVLGEHKGDSKWWYSWVPVVAPIAAAIAAVAVFKFLYL
GCF_000251965.1_ASM25196v2_protein.faa.out	WP_000348122.1	289	R6_1344	289	1	289	1	289	289	99.308	MDFTWALKYATEFLGTAILIILGNGAVANVELKGTKGHQSGWIVIAVGYGMGVMIPALMFGNVSGNHINPAFTLGLAVSGLFPWAQVVPYIIAQVLGAIFGQALVVATYRPFYLKTEKPNNILGTFSTISSIDHGTKESRYAATVNGLINEFVGSFVLFFAALGLTKNFFGAEVLQFMKQKAIEAGQTVDFSDLAIKAQVAPHTASGLSVAHLALGFLVMALVTSLGGPTGPALNPARDLGPRLLHAFLPKSVLGEHKGDSKWWYSWVPVVAPIAAAIAAVAVFKFLYL
GCF_000251985.1_ASM25198v2_protein.faa.out	WP_000348122.1	289	R6_1344	289	1	289	1	289	289	99.308	MDFTWALKYATEFLGTAILIILGNGAVANVELKGTKGHQSGWIVIAVGYGMGVMIPALMFGNVSGNHINPAFTLGLAVSGLFPWAQVVPYIIAQVLGAIFGQALVVATYRPFYLKTEKPNNILGTFSTISSIDHGTKESRYAATVNGLINEFVGSFVLFFAALGLTKNFFGAEVLQFMKQKAIEAGQTVDFSDLAIKAQVAPHTASGLSVAHLALGFLVMALVTSLGGPTGPALNPARDLGPRLLHAFLPKSVLGEHKGDSKWWYSWVPVVAPIAAAIAAVAVFKFLYL
GCF_000252005.1_ASM25200v2_protein.faa.out	WP_000348122.1	289	R6_1344	289	1	289	1	289	289	99.308	MDFTWALKYATEFLGTAILIILGNGAVANVELKGTKGHQSGWIVIAVGYGMGVMIPALMFGNVSGNHINPAFTLGLAVSGLFPWAQVVPYIIAQVLGAIFGQALVVATYRPFYLKTEKPNNILGTFSTISSIDHGTKESRYAATVNGLINEFVGSFVLFFAALGLTKNFFGAEVLQFMKQKAIEAGQTVDFSDLAIKAQVAPHTASGLSVAHLALGFLVMALVTSLGGPTGPALNPARDLGPRLLHAFLPKSVLGEHKGDSKWWYSWVPVVAPIAAAIAAVAVFKFLYL
GCF_000252025.1_ASM25202v2_protein.faa.out	WP_000348122.1	289	R6_1344	289	1	289	1	289	289	99.308	MDFTWALKYATEFLGTAILIILGNGAVANVELKGTKGHQSGWIVIAVGYGMGVMIPALMFGNVSGNHINPAFTLGLAVSGLFPWAQVVPYIIAQVLGAIFGQALVVATYRPFYLKTEKPNNILGTFSTISSIDHGTKESRYAATVNGLINEFVGSFVLFFAALGLTKNFFGAEVLQFMKQKAIEAGQTVDFSDLAIKAQVAPHTASGLSVAHLALGFLVMALVTSLGGPTGPALNPARDLGPRLLHAFLPKSVLGEHKGDSKWWYSWVPVVAPIAAAIAAVAVFKFLYL
GCF_000252045.1_ASM25204v2_protein.faa.out	WP_000348122.1	289	R6_1344	289	1	289	1	289	289	99.308	MDFTWALKYATEFLGTAILIILGNGAVANVELKGTKGHQSGWIVIAVGYGMGVMIPALMFGNVSGNHINPAFTLGLAVSGLFPWAQVVPYIIAQVLGAIFGQALVVATYRPFYLKTEKPNNILGTFSTISSIDHGTKESRYAATVNGLINEFVGSFVLFFAALGLTKNFFGAEVLQFMKQKAIEAGQTVDFSDLAIKAQVAPHTASGLSVAHLALGFLVMALVTSLGGPTGPALNPARDLGPRLLHAFLPKSVLGEHKGDSKWWYSWVPVVAPIAAAIAAVAVFKFLYL
GCF_000252065.1_ASM25206v2_protein.faa.out	WP_000348122.1	289	R6_1344	289	1	289	1	289	289	99.308	MDFTWALKYATEFLGTAILIILGNGAVANVELKGTKGHQSGWIVIAVGYGMGVMIPALMFGNVSGNHINPAFTLGLAVSGLFPWAQVVPYIIAQVLGAIFGQALVVATYRPFYLKTEKPNNILGTFSTISSIDHGTKESRYAATVNGLINEFVGSFVLFFAALGLTKNFFGAEVLQFMKQKAIEAGQTVDFSDLAIKAQVAPHTASGLSVAHLALGFLVMALVTSLGGPTGPALNPARDLGPRLLHAFLPKSVLGEHKGDSKWWYSWVPVVAPIAAAIAAVAVFKFLYL
GCF_000252085.1_ASM25208v2_protein.faa.out	WP_000348122.1	289	R6_1344	289	1	289	1	289	289	99.308	MDFTWALKYATEFLGTAILIILGNGAVANVELKGTKGHQSGWIVIAVGYGMGVMIPALMFGNVSGNHINPAFTLGLAVSGLFPWAQVVPYIIAQVLGAIFGQALVVATYRPFYLKTEKPNNILGTFSTISSIDHGTKESRYAATVNGLINEFVGSFVLFFAALGLTKNFFGAEVLQFMKQKAIEAGQTVDFSDLAIKAQVAPHTASGLSVAHLALGFLVMALVTSLGGPTGPALNPARDLGPRLLHAFLPKSVLGEHKGDSKWWYSWVPVVAPIAAAIAAVAVFKFLYL
GCF_000252105.1_ASM25210v2_protein.faa.out	WP_000348122.1	289	R6_1344	289	1	289	1	289	289	99.308	MDFTWALKYATEFLGTAILIILGNGAVANVELKGTKGHQSGWIVIAVGYGMGVMIPALMFGNVSGNHINPAFTLGLAVSGLFPWAQVVPYIIAQVLGAIFGQALVVATYRPFYLKTEKPNNILGTFSTISSIDHGTKESRYAATVNGLINEFVGSFVLFFAALGLTKNFFGAEVLQFMKQKAIEAGQTVDFSDLAIKAQVAPHTASGLSVAHLALGFLVMALVTSLGGPTGPALNPARDLGPRLLHAFLPKSVLGEHKGDSKWWYSWVPVVAPIAAAIAAVAVFKFLYL
GCF_000252185.1_ASM25218v2_protein.faa.out	WP_000348122.1	289	R6_1344	289	1	289	1	289	289	99.308	MDFTWALKYATEFLGTAILIILGNGAVANVELKGTKGHQSGWIVIAVGYGMGVMIPALMFGNVSGNHINPAFTLGLAVSGLFPWAQVVPYIIAQVLGAIFGQALVVATYRPFYLKTEKPNNILGTFSTISSIDHGTKESRYAATVNGLINEFVGSFVLFFAALGLTKNFFGAEVLQFMKQKAIEAGQTVDFSDLAIKAQVAPHTASGLSVAHLALGFLVMALVTSLGGPTGPALNPARDLGPRLLHAFLPKSVLGEHKGDSKWWYSWVPVVAPIAAAIAAVAVFKFLYL
GCF_000252205.1_ASM25220v2_protein.faa.out	WP_000348124.1	289	R6_1344	289	1	289	1	289	289	99.308	MDFTWALKYATEFLGTAILIILGNGAVANVELKGTKGHQSGWIVIAVGYGMGVMIPALMFGNVSGNHINPAFTLGLAVSGLFPWAQVVPYIIAQVLGAIFGQALVVATYRPFYLKTENPNNILGTFSTISSIDHGTKESRYAATVNGLINEFVGSFVLFFAALGLTKNFFGAEVLQFMKQKAIEAGQTVDFSDLAIKAQVAPHTASGFSVAHLALGFLVMALVTSLGGPTGPALNPARDLGPRLLHAFLPKSVLGEHKGDSKWWYSWVPVVAPIAAAIAAVAVFKFLYL
GCF_000252225.1_ASM25222v2_protein.faa.out	WP_000348128.1	289	R6_1344	289	1	289	1	289	289	100	MDFTWALKYATEFLGTAILIILGNGAVANVELKGTKGHQSGWIVIAVGYGMGVMIPALMFGNVSGNHINPAFTLGLAVSGLFPWAQVVPYIIAQVLGAIFGQALVVATYRPFYLKTENPNNILGTFSTISSIDHGTKESRYAATVNGLINEFVGSFVLFFAALGLTKNFFGAEVLQFMKQKATEAGQTVDFSDLAIKAQVAPHTASGLSVAHLALGFLVMALVTSLGGPTGPALNPARDLGPRLLHAFLPKSVLGEHKGDSKWWYSWVPVVAPIAAAIAAVAVFKFLYL
GCF_000252245.1_ASM25224v2_protein.faa.out	WP_000348124.1	289	R6_1344	289	1	289	1	289	289	99.308	MDFTWALKYATEFLGTAILIILGNGAVANVELKGTKGHQSGWIVIAVGYGMGVMIPALMFGNVSGNHINPAFTLGLAVSGLFPWAQVVPYIIAQVLGAIFGQALVVATYRPFYLKTENPNNILGTFSTISSIDHGTKESRYAATVNGLINEFVGSFVLFFAALGLTKNFFGAEVLQFMKQKAIEAGQTVDFSDLAIKAQVAPHTASGFSVAHLALGFLVMALVTSLGGPTGPALNPARDLGPRLLHAFLPKSVLGEHKGDSKWWYSWVPVVAPIAAAIAAVAVFKFLYL
GCF_000252265.1_ASM25226v2_protein.faa.out	WP_000348125.1	289	R6_1344	289	1	289	1	289	289	99.654	MDFTWALKYATEFLGTAILIILGNGAVANVELKGTKGHQSGWIVIAVGYGMGVMIPALMFGNVSGNHINPAFTLGLAVSGLFPWAQVVPYIIAQVLGAIFGQALVVATYRPFYLKTENPNNILGTFSTISSIDHGTKESRYAATVNGLINEFVGSFVLFFAALGLTKNFFGAEVLQFMKQKAIEAGQTVDFSDLAIKAQVAPHTASGLSVAHLALGFLVMALVTSLGGPTGPALNPARDLGPRLLHAFLPKSVLGEHKGDSKWWYSWVPVVAPIAAAIAAVAVFKFLYL
GCF_000252285.1_ASM25228v2_protein.faa.out	WP_000348126.1	289	R6_1344	289	1	289	1	289	289	99.308	MDFTWALKYATEFLGTAILIILGNGAVANVELKGTKGHQSGWIVIAVGYGMGVMIPALMFGNVSGNHINPAFTLGLAVSGLFPWAQVVPYIIAQVLGAIFGQALVVATYRPFYLKTENPNNILGTFSTISSIDHGTKESRYAATVNGLINEFVGSFVLFFAALGLTKNFFGAEVLQFMKQKAIEAGQTVDFSDLAIKAQVAPHTASGLSVAHLALGFLVMALVTSLGGPTGPALNPARDLGPRLLHAFLPKSVLGEHKGDSKWWYSWVPVVAPIVAAIAAVAVFKFLYL
GCF_000252305.1_ASM25230v2_protein.faa.out	WP_000348122.1	289	R6_1344	289	1	289	1	289	289	99.308	MDFTWALKYATEFLGTAILIILGNGAVANVELKGTKGHQSGWIVIAVGYGMGVMIPALMFGNVSGNHINPAFTLGLAVSGLFPWAQVVPYIIAQVLGAIFGQALVVATYRPFYLKTEKPNNILGTFSTISSIDHGTKESRYAATVNGLINEFVGSFVLFFAALGLTKNFFGAEVLQFMKQKAIEAGQTVDFSDLAIKAQVAPHTASGLSVAHLALGFLVMALVTSLGGPTGPALNPARDLGPRLLHAFLPKSVLGEHKGDSKWWYSWVPVVAPIAAAIAAVAVFKFLYL
GCF_000256645.1_ASM25664v1_protein.faa.out	WP_000348121.1	289	R6_1344	289	1	289	1	289	289	98.27	MDFTWALKYATEFLGTAILIILGNGAVANVELKGTKGHQSGWIVIAVGYGMGVMIPALMFGNVSGNHINPAFTLGLAVSGLFPWAQVVPYIIAQVLGAIFGQALVVATHRPFYLKTENSNNILGTFSTISSIDHGTKESRYAATVNGLINEFVGSFVLFFAALGLTKNFFGAEVLQYMKQMATQAGQTVDFSDLAIKAQVAPHTASGLSVAHLALGFLVMALVTSLGGPTGPALNPARDLGPRLLHAFLPKSVLGEHKGDSKWWYSWVPVVAPIAAAIAAVAVFKFLYL
GCF_000256665.1_ASM25666v1_protein.faa.out	WP_000348121.1	289	R6_1344	289	1	289	1	289	289	98.27	MDFTWALKYATEFLGTAILIILGNGAVANVELKGTKGHQSGWIVIAVGYGMGVMIPALMFGNVSGNHINPAFTLGLAVSGLFPWAQVVPYIIAQVLGAIFGQALVVATHRPFYLKTENSNNILGTFSTISSIDHGTKESRYAATVNGLINEFVGSFVLFFAALGLTKNFFGAEVLQYMKQMATQAGQTVDFSDLAIKAQVAPHTASGLSVAHLALGFLVMALVTSLGGPTGPALNPARDLGPRLLHAFLPKSVLGEHKGDSKWWYSWVPVVAPIAAAIAAVAVFKFLYL
GCF_000256685.1_ASM25668v1_protein.faa.out	WP_000348121.1	289	R6_1344	289	1	289	1	289	289	98.27	MDFTWALKYATEFLGTAILIILGNGAVANVELKGTKGHQSGWIVIAVGYGMGVMIPALMFGNVSGNHINPAFTLGLAVSGLFPWAQVVPYIIAQVLGAIFGQALVVATHRPFYLKTENSNNILGTFSTISSIDHGTKESRYAATVNGLINEFVGSFVLFFAALGLTKNFFGAEVLQYMKQMATQAGQTVDFSDLAIKAQVAPHTASGLSVAHLALGFLVMALVTSLGGPTGPALNPARDLGPRLLHAFLPKSVLGEHKGDSKWWYSWVPVVAPIAAAIAAVAVFKFLYL
GCF_000269665.1_PB_Stre_pneu_Tigr4_V1_protein.faa.out	WP_000348128.1	289	R6_1344	289	1	289	1	289	289	100	MDFTWALKYATEFLGTAILIILGNGAVANVELKGTKGHQSGWIVIAVGYGMGVMIPALMFGNVSGNHINPAFTLGLAVSGLFPWAQVVPYIIAQVLGAIFGQALVVATYRPFYLKTENPNNILGTFSTISSIDHGTKESRYAATVNGLINEFVGSFVLFFAALGLTKNFFGAEVLQFMKQKATEAGQTVDFSDLAIKAQVAPHTASGLSVAHLALGFLVMALVTSLGGPTGPALNPARDLGPRLLHAFLPKSVLGEHKGDSKWWYSWVPVVAPIAAAIAAVAVFKFLYL
GCF_000273445.1_Stre_pneu_Tigr4_V1_protein.faa.out	WP_000348128.1	289	R6_1344	289	1	289	1	289	289	100	MDFTWALKYATEFLGTAILIILGNGAVANVELKGTKGHQSGWIVIAVGYGMGVMIPALMFGNVSGNHINPAFTLGLAVSGLFPWAQVVPYIIAQVLGAIFGQALVVATYRPFYLKTENPNNILGTFSTISSIDHGTKESRYAATVNGLINEFVGSFVLFFAALGLTKNFFGAEVLQFMKQKATEAGQTVDFSDLAIKAQVAPHTASGLSVAHLALGFLVMALVTSLGGPTGPALNPARDLGPRLLHAFLPKSVLGEHKGDSKWWYSWVPVVAPIAAAIAAVAVFKFLYL
GCF_000278745.1_ASM27874v1_protein.faa.out	WP_000348125.1	289	R6_1344	289	1	289	1	289	289	99.654	MDFTWALKYATEFLGTAILIILGNGAVANVELKGTKGHQSGWIVIAVGYGMGVMIPALMFGNVSGNHINPAFTLGLAVSGLFPWAQVVPYIIAQVLGAIFGQALVVATYRPFYLKTENPNNILGTFSTISSIDHGTKESRYAATVNGLINEFVGSFVLFFAALGLTKNFFGAEVLQFMKQKAIEAGQTVDFSDLAIKAQVAPHTASGLSVAHLALGFLVMALVTSLGGPTGPALNPARDLGPRLLHAFLPKSVLGEHKGDSKWWYSWVPVVAPIAAAIAAVAVFKFLYL
GCF_000278765.1_ASM27876v1_protein.faa.out	WP_000348125.1	289	R6_1344	289	1	289	1	289	289	99.654	MDFTWALKYATEFLGTAILIILGNGAVANVELKGTKGHQSGWIVIAVGYGMGVMIPALMFGNVSGNHINPAFTLGLAVSGLFPWAQVVPYIIAQVLGAIFGQALVVATYRPFYLKTENPNNILGTFSTISSIDHGTKESRYAATVNGLINEFVGSFVLFFAALGLTKNFFGAEVLQFMKQKAIEAGQTVDFSDLAIKAQVAPHTASGLSVAHLALGFLVMALVTSLGGPTGPALNPARDLGPRLLHAFLPKSVLGEHKGDSKWWYSWVPVVAPIAAAIAAVAVFKFLYL
GCF_000278785.1_ASM27878v1_protein.faa.out	WP_000348128.1	289	R6_1344	289	1	289	1	289	289	100	MDFTWALKYATEFLGTAILIILGNGAVANVELKGTKGHQSGWIVIAVGYGMGVMIPALMFGNVSGNHINPAFTLGLAVSGLFPWAQVVPYIIAQVLGAIFGQALVVATYRPFYLKTENPNNILGTFSTISSIDHGTKESRYAATVNGLINEFVGSFVLFFAALGLTKNFFGAEVLQFMKQKATEAGQTVDFSDLAIKAQVAPHTASGLSVAHLALGFLVMALVTSLGGPTGPALNPARDLGPRLLHAFLPKSVLGEHKGDSKWWYSWVPVVAPIAAAIAAVAVFKFLYL
GCF_000278805.1_ASM27880v1_protein.faa.out	WP_000348125.1	289	R6_1344	289	1	289	1	289	289	99.654	MDFTWALKYATEFLGTAILIILGNGAVANVELKGTKGHQSGWIVIAVGYGMGVMIPALMFGNVSGNHINPAFTLGLAVSGLFPWAQVVPYIIAQVLGAIFGQALVVATYRPFYLKTENPNNILGTFSTISSIDHGTKESRYAATVNGLINEFVGSFVLFFAALGLTKNFFGAEVLQFMKQKAIEAGQTVDFSDLAIKAQVAPHTASGLSVAHLALGFLVMALVTSLGGPTGPALNPARDLGPRLLHAFLPKSVLGEHKGDSKWWYSWVPVVAPIAAAIAAVAVFKFLYL
GCF_000278825.1_ASM27882v1_protein.faa.out	WP_000348125.1	289	R6_1344	289	1	289	1	289	289	99.654	MDFTWALKYATEFLGTAILIILGNGAVANVELKGTKGHQSGWIVIAVGYGMGVMIPALMFGNVSGNHINPAFTLGLAVSGLFPWAQVVPYIIAQVLGAIFGQALVVATYRPFYLKTENPNNILGTFSTISSIDHGTKESRYAATVNGLINEFVGSFVLFFAALGLTKNFFGAEVLQFMKQKAIEAGQTVDFSDLAIKAQVAPHTASGLSVAHLALGFLVMALVTSLGGPTGPALNPARDLGPRLLHAFLPKSVLGEHKGDSKWWYSWVPVVAPIAAAIAAVAVFKFLYL
GCF_000278845.1_ASM27884v1_protein.faa.out	WP_000348128.1	289	R6_1344	289	1	289	1	289	289	100	MDFTWALKYATEFLGTAILIILGNGAVANVELKGTKGHQSGWIVIAVGYGMGVMIPALMFGNVSGNHINPAFTLGLAVSGLFPWAQVVPYIIAQVLGAIFGQALVVATYRPFYLKTENPNNILGTFSTISSIDHGTKESRYAATVNGLINEFVGSFVLFFAALGLTKNFFGAEVLQFMKQKATEAGQTVDFSDLAIKAQVAPHTASGLSVAHLALGFLVMALVTSLGGPTGPALNPARDLGPRLLHAFLPKSVLGEHKGDSKWWYSWVPVVAPIAAAIAAVAVFKFLYL
GCF_000278865.1_ASM27886v1_protein.faa.out	WP_000348122.1	289	R6_1344	289	1	289	1	289	289	99.308	MDFTWALKYATEFLGTAILIILGNGAVANVELKGTKGHQSGWIVIAVGYGMGVMIPALMFGNVSGNHINPAFTLGLAVSGLFPWAQVVPYIIAQVLGAIFGQALVVATYRPFYLKTEKPNNILGTFSTISSIDHGTKESRYAATVNGLINEFVGSFVLFFAALGLTKNFFGAEVLQFMKQKAIEAGQTVDFSDLAIKAQVAPHTASGLSVAHLALGFLVMALVTSLGGPTGPALNPARDLGPRLLHAFLPKSVLGEHKGDSKWWYSWVPVVAPIAAAIAAVAVFKFLYL
GCF_000278885.1_ASM27888v1_protein.faa.out	WP_000348122.1	289	R6_1344	289	1	289	1	289	289	99.308	MDFTWALKYATEFLGTAILIILGNGAVANVELKGTKGHQSGWIVIAVGYGMGVMIPALMFGNVSGNHINPAFTLGLAVSGLFPWAQVVPYIIAQVLGAIFGQALVVATYRPFYLKTEKPNNILGTFSTISSIDHGTKESRYAATVNGLINEFVGSFVLFFAALGLTKNFFGAEVLQFMKQKAIEAGQTVDFSDLAIKAQVAPHTASGLSVAHLALGFLVMALVTSLGGPTGPALNPARDLGPRLLHAFLPKSVLGEHKGDSKWWYSWVPVVAPIAAAIAAVAVFKFLYL
GCF_000278905.1_ASM27890v1_protein.faa.out	WP_000348125.1	289	R6_1344	289	1	289	1	289	289	99.654	MDFTWALKYATEFLGTAILIILGNGAVANVELKGTKGHQSGWIVIAVGYGMGVMIPALMFGNVSGNHINPAFTLGLAVSGLFPWAQVVPYIIAQVLGAIFGQALVVATYRPFYLKTENPNNILGTFSTISSIDHGTKESRYAATVNGLINEFVGSFVLFFAALGLTKNFFGAEVLQFMKQKAIEAGQTVDFSDLAIKAQVAPHTASGLSVAHLALGFLVMALVTSLGGPTGPALNPARDLGPRLLHAFLPKSVLGEHKGDSKWWYSWVPVVAPIAAAIAAVAVFKFLYL
GCF_000278925.1_ASM27892v1_protein.faa.out	WP_000348125.1	289	R6_1344	289	1	289	1	289	289	99.654	MDFTWALKYATEFLGTAILIILGNGAVANVELKGTKGHQSGWIVIAVGYGMGVMIPALMFGNVSGNHINPAFTLGLAVSGLFPWAQVVPYIIAQVLGAIFGQALVVATYRPFYLKTENPNNILGTFSTISSIDHGTKESRYAATVNGLINEFVGSFVLFFAALGLTKNFFGAEVLQFMKQKAIEAGQTVDFSDLAIKAQVAPHTASGLSVAHLALGFLVMALVTSLGGPTGPALNPARDLGPRLLHAFLPKSVLGEHKGDSKWWYSWVPVVAPIAAAIAAVAVFKFLYL
GCF_000278945.1_ASM27894v1_protein.faa.out	WP_000348125.1	289	R6_1344	289	1	289	1	289	289	99.654	MDFTWALKYATEFLGTAILIILGNGAVANVELKGTKGHQSGWIVIAVGYGMGVMIPALMFGNVSGNHINPAFTLGLAVSGLFPWAQVVPYIIAQVLGAIFGQALVVATYRPFYLKTENPNNILGTFSTISSIDHGTKESRYAATVNGLINEFVGSFVLFFAALGLTKNFFGAEVLQFMKQKAIEAGQTVDFSDLAIKAQVAPHTASGLSVAHLALGFLVMALVTSLGGPTGPALNPARDLGPRLLHAFLPKSVLGEHKGDSKWWYSWVPVVAPIAAAIAAVAVFKFLYL
GCF_000278965.1_ASM27896v1_protein.faa.out	WP_000348128.1	289	R6_1344	289	1	289	1	289	289	100	MDFTWALKYATEFLGTAILIILGNGAVANVELKGTKGHQSGWIVIAVGYGMGVMIPALMFGNVSGNHINPAFTLGLAVSGLFPWAQVVPYIIAQVLGAIFGQALVVATYRPFYLKTENPNNILGTFSTISSIDHGTKESRYAATVNGLINEFVGSFVLFFAALGLTKNFFGAEVLQFMKQKATEAGQTVDFSDLAIKAQVAPHTASGLSVAHLALGFLVMALVTSLGGPTGPALNPARDLGPRLLHAFLPKSVLGEHKGDSKWWYSWVPVVAPIAAAIAAVAVFKFLYL
GCF_000278985.1_ASM27898v1_protein.faa.out	WP_000348125.1	289	R6_1344	289	1	289	1	289	289	99.654	MDFTWALKYATEFLGTAILIILGNGAVANVELKGTKGHQSGWIVIAVGYGMGVMIPALMFGNVSGNHINPAFTLGLAVSGLFPWAQVVPYIIAQVLGAIFGQALVVATYRPFYLKTENPNNILGTFSTISSIDHGTKESRYAATVNGLINEFVGSFVLFFAALGLTKNFFGAEVLQFMKQKAIEAGQTVDFSDLAIKAQVAPHTASGLSVAHLALGFLVMALVTSLGGPTGPALNPARDLGPRLLHAFLPKSVLGEHKGDSKWWYSWVPVVAPIAAAIAAVAVFKFLYL
GCF_000279005.1_ASM27900v1_protein.faa.out	WP_000348126.1	289	R6_1344	289	1	289	1	289	289	99.308	MDFTWALKYATEFLGTAILIILGNGAVANVELKGTKGHQSGWIVIAVGYGMGVMIPALMFGNVSGNHINPAFTLGLAVSGLFPWAQVVPYIIAQVLGAIFGQALVVATYRPFYLKTENPNNILGTFSTISSIDHGTKESRYAATVNGLINEFVGSFVLFFAALGLTKNFFGAEVLQFMKQKAIEAGQTVDFSDLAIKAQVAPHTASGLSVAHLALGFLVMALVTSLGGPTGPALNPARDLGPRLLHAFLPKSVLGEHKGDSKWWYSWVPVVAPIVAAIAAVAVFKFLYL
GCF_000279025.1_ASM27902v1_protein.faa.out	WP_000348122.1	289	R6_1344	289	1	289	1	289	289	99.308	MDFTWALKYATEFLGTAILIILGNGAVANVELKGTKGHQSGWIVIAVGYGMGVMIPALMFGNVSGNHINPAFTLGLAVSGLFPWAQVVPYIIAQVLGAIFGQALVVATYRPFYLKTEKPNNILGTFSTISSIDHGTKESRYAATVNGLINEFVGSFVLFFAALGLTKNFFGAEVLQFMKQKAIEAGQTVDFSDLAIKAQVAPHTASGLSVAHLALGFLVMALVTSLGGPTGPALNPARDLGPRLLHAFLPKSVLGEHKGDSKWWYSWVPVVAPIAAAIAAVAVFKFLYL
GCF_000279045.1_ASM27904v1_protein.faa.out	WP_000348125.1	289	R6_1344	289	1	289	1	289	289	99.654	MDFTWALKYATEFLGTAILIILGNGAVANVELKGTKGHQSGWIVIAVGYGMGVMIPALMFGNVSGNHINPAFTLGLAVSGLFPWAQVVPYIIAQVLGAIFGQALVVATYRPFYLKTENPNNILGTFSTISSIDHGTKESRYAATVNGLINEFVGSFVLFFAALGLTKNFFGAEVLQFMKQKAIEAGQTVDFSDLAIKAQVAPHTASGLSVAHLALGFLVMALVTSLGGPTGPALNPARDLGPRLLHAFLPKSVLGEHKGDSKWWYSWVPVVAPIAAAIAAVAVFKFLYL
GCF_000279065.1_ASM27906v1_protein.faa.out	WP_000348128.1	289	R6_1344	289	1	289	1	289	289	100	MDFTWALKYATEFLGTAILIILGNGAVANVELKGTKGHQSGWIVIAVGYGMGVMIPALMFGNVSGNHINPAFTLGLAVSGLFPWAQVVPYIIAQVLGAIFGQALVVATYRPFYLKTENPNNILGTFSTISSIDHGTKESRYAATVNGLINEFVGSFVLFFAALGLTKNFFGAEVLQFMKQKATEAGQTVDFSDLAIKAQVAPHTASGLSVAHLALGFLVMALVTSLGGPTGPALNPARDLGPRLLHAFLPKSVLGEHKGDSKWWYSWVPVVAPIAAAIAAVAVFKFLYL
GCF_000279085.1_ASM27908v1_protein.faa.out	WP_000348122.1	289	R6_1344	289	1	289	1	289	289	99.308	MDFTWALKYATEFLGTAILIILGNGAVANVELKGTKGHQSGWIVIAVGYGMGVMIPALMFGNVSGNHINPAFTLGLAVSGLFPWAQVVPYIIAQVLGAIFGQALVVATYRPFYLKTEKPNNILGTFSTISSIDHGTKESRYAATVNGLINEFVGSFVLFFAALGLTKNFFGAEVLQFMKQKAIEAGQTVDFSDLAIKAQVAPHTASGLSVAHLALGFLVMALVTSLGGPTGPALNPARDLGPRLLHAFLPKSVLGEHKGDSKWWYSWVPVVAPIAAAIAAVAVFKFLYL
GCF_000279105.1_ASM27910v1_protein.faa.out	WP_000348128.1	289	R6_1344	289	1	289	1	289	289	100	MDFTWALKYATEFLGTAILIILGNGAVANVELKGTKGHQSGWIVIAVGYGMGVMIPALMFGNVSGNHINPAFTLGLAVSGLFPWAQVVPYIIAQVLGAIFGQALVVATYRPFYLKTENPNNILGTFSTISSIDHGTKESRYAATVNGLINEFVGSFVLFFAALGLTKNFFGAEVLQFMKQKATEAGQTVDFSDLAIKAQVAPHTASGLSVAHLALGFLVMALVTSLGGPTGPALNPARDLGPRLLHAFLPKSVLGEHKGDSKWWYSWVPVVAPIAAAIAAVAVFKFLYL
GCF_000279125.1_ASM27912v1_protein.faa.out	WP_000348125.1	289	R6_1344	289	1	289	1	289	289	99.654	MDFTWALKYATEFLGTAILIILGNGAVANVELKGTKGHQSGWIVIAVGYGMGVMIPALMFGNVSGNHINPAFTLGLAVSGLFPWAQVVPYIIAQVLGAIFGQALVVATYRPFYLKTENPNNILGTFSTISSIDHGTKESRYAATVNGLINEFVGSFVLFFAALGLTKNFFGAEVLQFMKQKAIEAGQTVDFSDLAIKAQVAPHTASGLSVAHLALGFLVMALVTSLGGPTGPALNPARDLGPRLLHAFLPKSVLGEHKGDSKWWYSWVPVVAPIAAAIAAVAVFKFLYL
GCF_000279225.1_ASM27922v1_protein.faa.out	WP_000348122.1	289	R6_1344	289	1	289	1	289	289	99.308	MDFTWALKYATEFLGTAILIILGNGAVANVELKGTKGHQSGWIVIAVGYGMGVMIPALMFGNVSGNHINPAFTLGLAVSGLFPWAQVVPYIIAQVLGAIFGQALVVATYRPFYLKTEKPNNILGTFSTISSIDHGTKESRYAATVNGLINEFVGSFVLFFAALGLTKNFFGAEVLQFMKQKAIEAGQTVDFSDLAIKAQVAPHTASGLSVAHLALGFLVMALVTSLGGPTGPALNPARDLGPRLLHAFLPKSVLGEHKGDSKWWYSWVPVVAPIAAAIAAVAVFKFLYL
GCF_000279475.1_ASM27947v1_protein.faa.out	WP_000348124.1	289	R6_1344	289	1	289	1	289	289	99.308	MDFTWALKYATEFLGTAILIILGNGAVANVELKGTKGHQSGWIVIAVGYGMGVMIPALMFGNVSGNHINPAFTLGLAVSGLFPWAQVVPYIIAQVLGAIFGQALVVATYRPFYLKTENPNNILGTFSTISSIDHGTKESRYAATVNGLINEFVGSFVLFFAALGLTKNFFGAEVLQFMKQKAIEAGQTVDFSDLAIKAQVAPHTASGFSVAHLALGFLVMALVTSLGGPTGPALNPARDLGPRLLHAFLPKSVLGEHKGDSKWWYSWVPVVAPIAAAIAAVAVFKFLYL
GCF_000279495.1_ASM27949v1_protein.faa.out	WP_000348126.1	289	R6_1344	289	1	289	1	289	289	99.308	MDFTWALKYATEFLGTAILIILGNGAVANVELKGTKGHQSGWIVIAVGYGMGVMIPALMFGNVSGNHINPAFTLGLAVSGLFPWAQVVPYIIAQVLGAIFGQALVVATYRPFYLKTENPNNILGTFSTISSIDHGTKESRYAATVNGLINEFVGSFVLFFAALGLTKNFFGAEVLQFMKQKAIEAGQTVDFSDLAIKAQVAPHTASGLSVAHLALGFLVMALVTSLGGPTGPALNPARDLGPRLLHAFLPKSVLGEHKGDSKWWYSWVPVVAPIVAAIAAVAVFKFLYL
GCF_000279515.1_ASM27951v1_protein.faa.out	WP_000348122.1	289	R6_1344	289	1	289	1	289	289	99.308	MDFTWALKYATEFLGTAILIILGNGAVANVELKGTKGHQSGWIVIAVGYGMGVMIPALMFGNVSGNHINPAFTLGLAVSGLFPWAQVVPYIIAQVLGAIFGQALVVATYRPFYLKTEKPNNILGTFSTISSIDHGTKESRYAATVNGLINEFVGSFVLFFAALGLTKNFFGAEVLQFMKQKAIEAGQTVDFSDLAIKAQVAPHTASGLSVAHLALGFLVMALVTSLGGPTGPALNPARDLGPRLLHAFLPKSVLGEHKGDSKWWYSWVPVVAPIAAAIAAVAVFKFLYL
GCF_000279575.1_ASM27957v1_protein.faa.out	WP_000348122.1	289	R6_1344	289	1	289	1	289	289	99.308	MDFTWALKYATEFLGTAILIILGNGAVANVELKGTKGHQSGWIVIAVGYGMGVMIPALMFGNVSGNHINPAFTLGLAVSGLFPWAQVVPYIIAQVLGAIFGQALVVATYRPFYLKTEKPNNILGTFSTISSIDHGTKESRYAATVNGLINEFVGSFVLFFAALGLTKNFFGAEVLQFMKQKAIEAGQTVDFSDLAIKAQVAPHTASGLSVAHLALGFLVMALVTSLGGPTGPALNPARDLGPRLLHAFLPKSVLGEHKGDSKWWYSWVPVVAPIAAAIAAVAVFKFLYL
GCF_000279595.1_ASM27959v1_protein.faa.out	WP_000348126.1	289	R6_1344	289	1	289	1	289	289	99.308	MDFTWALKYATEFLGTAILIILGNGAVANVELKGTKGHQSGWIVIAVGYGMGVMIPALMFGNVSGNHINPAFTLGLAVSGLFPWAQVVPYIIAQVLGAIFGQALVVATYRPFYLKTENPNNILGTFSTISSIDHGTKESRYAATVNGLINEFVGSFVLFFAALGLTKNFFGAEVLQFMKQKAIEAGQTVDFSDLAIKAQVAPHTASGLSVAHLALGFLVMALVTSLGGPTGPALNPARDLGPRLLHAFLPKSVLGEHKGDSKWWYSWVPVVAPIVAAIAAVAVFKFLYL
GCF_000279615.1_ASM27961v1_protein.faa.out	WP_000348128.1	289	R6_1344	289	1	289	1	289	289	100	MDFTWALKYATEFLGTAILIILGNGAVANVELKGTKGHQSGWIVIAVGYGMGVMIPALMFGNVSGNHINPAFTLGLAVSGLFPWAQVVPYIIAQVLGAIFGQALVVATYRPFYLKTENPNNILGTFSTISSIDHGTKESRYAATVNGLINEFVGSFVLFFAALGLTKNFFGAEVLQFMKQKATEAGQTVDFSDLAIKAQVAPHTASGLSVAHLALGFLVMALVTSLGGPTGPALNPARDLGPRLLHAFLPKSVLGEHKGDSKWWYSWVPVVAPIAAAIAAVAVFKFLYL
GCF_000279635.1_ASM27963v1_protein.faa.out	WP_000348122.1	289	R6_1344	289	1	289	1	289	289	99.308	MDFTWALKYATEFLGTAILIILGNGAVANVELKGTKGHQSGWIVIAVGYGMGVMIPALMFGNVSGNHINPAFTLGLAVSGLFPWAQVVPYIIAQVLGAIFGQALVVATYRPFYLKTEKPNNILGTFSTISSIDHGTKESRYAATVNGLINEFVGSFVLFFAALGLTKNFFGAEVLQFMKQKAIEAGQTVDFSDLAIKAQVAPHTASGLSVAHLALGFLVMALVTSLGGPTGPALNPARDLGPRLLHAFLPKSVLGEHKGDSKWWYSWVPVVAPIAAAIAAVAVFKFLYL
GCF_000279655.1_ASM27965v1_protein.faa.out	WP_000348128.1	289	R6_1344	289	1	289	1	289	289	100	MDFTWALKYATEFLGTAILIILGNGAVANVELKGTKGHQSGWIVIAVGYGMGVMIPALMFGNVSGNHINPAFTLGLAVSGLFPWAQVVPYIIAQVLGAIFGQALVVATYRPFYLKTENPNNILGTFSTISSIDHGTKESRYAATVNGLINEFVGSFVLFFAALGLTKNFFGAEVLQFMKQKATEAGQTVDFSDLAIKAQVAPHTASGLSVAHLALGFLVMALVTSLGGPTGPALNPARDLGPRLLHAFLPKSVLGEHKGDSKWWYSWVPVVAPIAAAIAAVAVFKFLYL
GCF_000279675.1_ASM27967v1_protein.faa.out	WP_000348122.1	289	R6_1344	289	1	289	1	289	289	99.308	MDFTWALKYATEFLGTAILIILGNGAVANVELKGTKGHQSGWIVIAVGYGMGVMIPALMFGNVSGNHINPAFTLGLAVSGLFPWAQVVPYIIAQVLGAIFGQALVVATYRPFYLKTEKPNNILGTFSTISSIDHGTKESRYAATVNGLINEFVGSFVLFFAALGLTKNFFGAEVLQFMKQKAIEAGQTVDFSDLAIKAQVAPHTASGLSVAHLALGFLVMALVTSLGGPTGPALNPARDLGPRLLHAFLPKSVLGEHKGDSKWWYSWVPVVAPIAAAIAAVAVFKFLYL
GCF_000279695.1_ASM27969v1_protein.faa.out	WP_000348122.1	289	R6_1344	289	1	289	1	289	289	99.308	MDFTWALKYATEFLGTAILIILGNGAVANVELKGTKGHQSGWIVIAVGYGMGVMIPALMFGNVSGNHINPAFTLGLAVSGLFPWAQVVPYIIAQVLGAIFGQALVVATYRPFYLKTEKPNNILGTFSTISSIDHGTKESRYAATVNGLINEFVGSFVLFFAALGLTKNFFGAEVLQFMKQKAIEAGQTVDFSDLAIKAQVAPHTASGLSVAHLALGFLVMALVTSLGGPTGPALNPARDLGPRLLHAFLPKSVLGEHKGDSKWWYSWVPVVAPIAAAIAAVAVFKFLYL
GCF_000279715.1_ASM27971v1_protein.faa.out	WP_000348122.1	289	R6_1344	289	1	289	1	289	289	99.308	MDFTWALKYATEFLGTAILIILGNGAVANVELKGTKGHQSGWIVIAVGYGMGVMIPALMFGNVSGNHINPAFTLGLAVSGLFPWAQVVPYIIAQVLGAIFGQALVVATYRPFYLKTEKPNNILGTFSTISSIDHGTKESRYAATVNGLINEFVGSFVLFFAALGLTKNFFGAEVLQFMKQKAIEAGQTVDFSDLAIKAQVAPHTASGLSVAHLALGFLVMALVTSLGGPTGPALNPARDLGPRLLHAFLPKSVLGEHKGDSKWWYSWVPVVAPIAAAIAAVAVFKFLYL
GCF_000279735.1_ASM27973v1_protein.faa.out	WP_000348125.1	289	R6_1344	289	1	289	1	289	289	99.654	MDFTWALKYATEFLGTAILIILGNGAVANVELKGTKGHQSGWIVIAVGYGMGVMIPALMFGNVSGNHINPAFTLGLAVSGLFPWAQVVPYIIAQVLGAIFGQALVVATYRPFYLKTENPNNILGTFSTISSIDHGTKESRYAATVNGLINEFVGSFVLFFAALGLTKNFFGAEVLQFMKQKAIEAGQTVDFSDLAIKAQVAPHTASGLSVAHLALGFLVMALVTSLGGPTGPALNPARDLGPRLLHAFLPKSVLGEHKGDSKWWYSWVPVVAPIAAAIAAVAVFKFLYL
GCF_000279755.1_ASM27975v1_protein.faa.out	WP_000348122.1	289	R6_1344	289	1	289	1	289	289	99.308	MDFTWALKYATEFLGTAILIILGNGAVANVELKGTKGHQSGWIVIAVGYGMGVMIPALMFGNVSGNHINPAFTLGLAVSGLFPWAQVVPYIIAQVLGAIFGQALVVATYRPFYLKTEKPNNILGTFSTISSIDHGTKESRYAATVNGLINEFVGSFVLFFAALGLTKNFFGAEVLQFMKQKAIEAGQTVDFSDLAIKAQVAPHTASGLSVAHLALGFLVMALVTSLGGPTGPALNPARDLGPRLLHAFLPKSVLGEHKGDSKWWYSWVPVVAPIAAAIAAVAVFKFLYL
GCF_000279775.1_ASM27977v1_protein.faa.out	WP_000348122.1	289	R6_1344	289	1	289	1	289	289	99.308	MDFTWALKYATEFLGTAILIILGNGAVANVELKGTKGHQSGWIVIAVGYGMGVMIPALMFGNVSGNHINPAFTLGLAVSGLFPWAQVVPYIIAQVLGAIFGQALVVATYRPFYLKTEKPNNILGTFSTISSIDHGTKESRYAATVNGLINEFVGSFVLFFAALGLTKNFFGAEVLQFMKQKAIEAGQTVDFSDLAIKAQVAPHTASGLSVAHLALGFLVMALVTSLGGPTGPALNPARDLGPRLLHAFLPKSVLGEHKGDSKWWYSWVPVVAPIAAAIAAVAVFKFLYL
GCF_000279815.1_ASM27981v1_protein.faa.out	WP_000348125.1	289	R6_1344	289	1	289	1	289	289	99.654	MDFTWALKYATEFLGTAILIILGNGAVANVELKGTKGHQSGWIVIAVGYGMGVMIPALMFGNVSGNHINPAFTLGLAVSGLFPWAQVVPYIIAQVLGAIFGQALVVATYRPFYLKTENPNNILGTFSTISSIDHGTKESRYAATVNGLINEFVGSFVLFFAALGLTKNFFGAEVLQFMKQKAIEAGQTVDFSDLAIKAQVAPHTASGLSVAHLALGFLVMALVTSLGGPTGPALNPARDLGPRLLHAFLPKSVLGEHKGDSKWWYSWVPVVAPIAAAIAAVAVFKFLYL
GCF_000279835.1_ASM27983v1_protein.faa.out	WP_000348122.1	289	R6_1344	289	1	289	1	289	289	99.308	MDFTWALKYATEFLGTAILIILGNGAVANVELKGTKGHQSGWIVIAVGYGMGVMIPALMFGNVSGNHINPAFTLGLAVSGLFPWAQVVPYIIAQVLGAIFGQALVVATYRPFYLKTEKPNNILGTFSTISSIDHGTKESRYAATVNGLINEFVGSFVLFFAALGLTKNFFGAEVLQFMKQKAIEAGQTVDFSDLAIKAQVAPHTASGLSVAHLALGFLVMALVTSLGGPTGPALNPARDLGPRLLHAFLPKSVLGEHKGDSKWWYSWVPVVAPIAAAIAAVAVFKFLYL
GCF_000279855.1_ASM27985v1_protein.faa.out	WP_000348122.1	289	R6_1344	289	1	289	1	289	289	99.308	MDFTWALKYATEFLGTAILIILGNGAVANVELKGTKGHQSGWIVIAVGYGMGVMIPALMFGNVSGNHINPAFTLGLAVSGLFPWAQVVPYIIAQVLGAIFGQALVVATYRPFYLKTEKPNNILGTFSTISSIDHGTKESRYAATVNGLINEFVGSFVLFFAALGLTKNFFGAEVLQFMKQKAIEAGQTVDFSDLAIKAQVAPHTASGLSVAHLALGFLVMALVTSLGGPTGPALNPARDLGPRLLHAFLPKSVLGEHKGDSKWWYSWVPVVAPIAAAIAAVAVFKFLYL
GCF_000279875.1_ASM27987v1_protein.faa.out	WP_000348122.1	289	R6_1344	289	1	289	1	289	289	99.308	MDFTWALKYATEFLGTAILIILGNGAVANVELKGTKGHQSGWIVIAVGYGMGVMIPALMFGNVSGNHINPAFTLGLAVSGLFPWAQVVPYIIAQVLGAIFGQALVVATYRPFYLKTEKPNNILGTFSTISSIDHGTKESRYAATVNGLINEFVGSFVLFFAALGLTKNFFGAEVLQFMKQKAIEAGQTVDFSDLAIKAQVAPHTASGLSVAHLALGFLVMALVTSLGGPTGPALNPARDLGPRLLHAFLPKSVLGEHKGDSKWWYSWVPVVAPIAAAIAAVAVFKFLYL
GCF_000279895.1_ASM27989v1_protein.faa.out	WP_000348128.1	289	R6_1344	289	1	289	1	289	289	100	MDFTWALKYATEFLGTAILIILGNGAVANVELKGTKGHQSGWIVIAVGYGMGVMIPALMFGNVSGNHINPAFTLGLAVSGLFPWAQVVPYIIAQVLGAIFGQALVVATYRPFYLKTENPNNILGTFSTISSIDHGTKESRYAATVNGLINEFVGSFVLFFAALGLTKNFFGAEVLQFMKQKATEAGQTVDFSDLAIKAQVAPHTASGLSVAHLALGFLVMALVTSLGGPTGPALNPARDLGPRLLHAFLPKSVLGEHKGDSKWWYSWVPVVAPIAAAIAAVAVFKFLYL
GCF_000279915.1_ASM27991v1_protein.faa.out	WP_000348126.1	289	R6_1344	289	1	289	1	289	289	99.308	MDFTWALKYATEFLGTAILIILGNGAVANVELKGTKGHQSGWIVIAVGYGMGVMIPALMFGNVSGNHINPAFTLGLAVSGLFPWAQVVPYIIAQVLGAIFGQALVVATYRPFYLKTENPNNILGTFSTISSIDHGTKESRYAATVNGLINEFVGSFVLFFAALGLTKNFFGAEVLQFMKQKAIEAGQTVDFSDLAIKAQVAPHTASGLSVAHLALGFLVMALVTSLGGPTGPALNPARDLGPRLLHAFLPKSVLGEHKGDSKWWYSWVPVVAPIVAAIAAVAVFKFLYL
GCF_000279935.1_ASM27993v1_protein.faa.out	WP_000348125.1	289	R6_1344	289	1	289	1	289	289	99.654	MDFTWALKYATEFLGTAILIILGNGAVANVELKGTKGHQSGWIVIAVGYGMGVMIPALMFGNVSGNHINPAFTLGLAVSGLFPWAQVVPYIIAQVLGAIFGQALVVATYRPFYLKTENPNNILGTFSTISSIDHGTKESRYAATVNGLINEFVGSFVLFFAALGLTKNFFGAEVLQFMKQKAIEAGQTVDFSDLAIKAQVAPHTASGLSVAHLALGFLVMALVTSLGGPTGPALNPARDLGPRLLHAFLPKSVLGEHKGDSKWWYSWVPVVAPIAAAIAAVAVFKFLYL
GCF_000299015.1_ASM29901v1_protein.faa.out	WP_000348122.1	289	R6_1344	289	1	289	1	289	289	99.308	MDFTWALKYATEFLGTAILIILGNGAVANVELKGTKGHQSGWIVIAVGYGMGVMIPALMFGNVSGNHINPAFTLGLAVSGLFPWAQVVPYIIAQVLGAIFGQALVVATYRPFYLKTEKPNNILGTFSTISSIDHGTKESRYAATVNGLINEFVGSFVLFFAALGLTKNFFGAEVLQFMKQKAIEAGQTVDFSDLAIKAQVAPHTASGLSVAHLALGFLVMALVTSLGGPTGPALNPARDLGPRLLHAFLPKSVLGEHKGDSKWWYSWVPVVAPIAAAIAAVAVFKFLYL
GCF_000334535.1_ASM33453v1_protein.faa.out	WP_000348122.1	289	R6_1344	289	1	289	1	289	289	99.308	MDFTWALKYATEFLGTAILIILGNGAVANVELKGTKGHQSGWIVIAVGYGMGVMIPALMFGNVSGNHINPAFTLGLAVSGLFPWAQVVPYIIAQVLGAIFGQALVVATYRPFYLKTEKPNNILGTFSTISSIDHGTKESRYAATVNGLINEFVGSFVLFFAALGLTKNFFGAEVLQFMKQKAIEAGQTVDFSDLAIKAQVAPHTASGLSVAHLALGFLVMALVTSLGGPTGPALNPARDLGPRLLHAFLPKSVLGEHKGDSKWWYSWVPVVAPIAAAIAAVAVFKFLYL
GCF_000334555.1_ASM33455v1_protein.faa.out	WP_000348122.1	289	R6_1344	289	1	289	1	289	289	99.308	MDFTWALKYATEFLGTAILIILGNGAVANVELKGTKGHQSGWIVIAVGYGMGVMIPALMFGNVSGNHINPAFTLGLAVSGLFPWAQVVPYIIAQVLGAIFGQALVVATYRPFYLKTEKPNNILGTFSTISSIDHGTKESRYAATVNGLINEFVGSFVLFFAALGLTKNFFGAEVLQFMKQKAIEAGQTVDFSDLAIKAQVAPHTASGLSVAHLALGFLVMALVTSLGGPTGPALNPARDLGPRLLHAFLPKSVLGEHKGDSKWWYSWVPVVAPIAAAIAAVAVFKFLYL
GCF_000334575.1_ASM33457v1_protein.faa.out	WP_000348122.1	289	R6_1344	289	1	289	1	289	289	99.308	MDFTWALKYATEFLGTAILIILGNGAVANVELKGTKGHQSGWIVIAVGYGMGVMIPALMFGNVSGNHINPAFTLGLAVSGLFPWAQVVPYIIAQVLGAIFGQALVVATYRPFYLKTEKPNNILGTFSTISSIDHGTKESRYAATVNGLINEFVGSFVLFFAALGLTKNFFGAEVLQFMKQKAIEAGQTVDFSDLAIKAQVAPHTASGLSVAHLALGFLVMALVTSLGGPTGPALNPARDLGPRLLHAFLPKSVLGEHKGDSKWWYSWVPVVAPIAAAIAAVAVFKFLYL
GCF_000334595.1_ASM33459v1_protein.faa.out	WP_000348122.1	289	R6_1344	289	1	289	1	289	289	99.308	MDFTWALKYATEFLGTAILIILGNGAVANVELKGTKGHQSGWIVIAVGYGMGVMIPALMFGNVSGNHINPAFTLGLAVSGLFPWAQVVPYIIAQVLGAIFGQALVVATYRPFYLKTEKPNNILGTFSTISSIDHGTKESRYAATVNGLINEFVGSFVLFFAALGLTKNFFGAEVLQFMKQKAIEAGQTVDFSDLAIKAQVAPHTASGLSVAHLALGFLVMALVTSLGGPTGPALNPARDLGPRLLHAFLPKSVLGEHKGDSKWWYSWVPVVAPIAAAIAAVAVFKFLYL
GCF_000334615.1_ASM33461v1_protein.faa.out	WP_000348122.1	289	R6_1344	289	1	289	1	289	289	99.308	MDFTWALKYATEFLGTAILIILGNGAVANVELKGTKGHQSGWIVIAVGYGMGVMIPALMFGNVSGNHINPAFTLGLAVSGLFPWAQVVPYIIAQVLGAIFGQALVVATYRPFYLKTEKPNNILGTFSTISSIDHGTKESRYAATVNGLINEFVGSFVLFFAALGLTKNFFGAEVLQFMKQKAIEAGQTVDFSDLAIKAQVAPHTASGLSVAHLALGFLVMALVTSLGGPTGPALNPARDLGPRLLHAFLPKSVLGEHKGDSKWWYSWVPVVAPIAAAIAAVAVFKFLYL
GCF_000334635.1_ASM33463v1_protein.faa.out	WP_000348122.1	289	R6_1344	289	1	289	1	289	289	99.308	MDFTWALKYATEFLGTAILIILGNGAVANVELKGTKGHQSGWIVIAVGYGMGVMIPALMFGNVSGNHINPAFTLGLAVSGLFPWAQVVPYIIAQVLGAIFGQALVVATYRPFYLKTEKPNNILGTFSTISSIDHGTKESRYAATVNGLINEFVGSFVLFFAALGLTKNFFGAEVLQFMKQKAIEAGQTVDFSDLAIKAQVAPHTASGLSVAHLALGFLVMALVTSLGGPTGPALNPARDLGPRLLHAFLPKSVLGEHKGDSKWWYSWVPVVAPIAAAIAAVAVFKFLYL
GCF_000334655.1_ASM33465v1_protein.faa.out	WP_000348122.1	289	R6_1344	289	1	289	1	289	289	99.308	MDFTWALKYATEFLGTAILIILGNGAVANVELKGTKGHQSGWIVIAVGYGMGVMIPALMFGNVSGNHINPAFTLGLAVSGLFPWAQVVPYIIAQVLGAIFGQALVVATYRPFYLKTEKPNNILGTFSTISSIDHGTKESRYAATVNGLINEFVGSFVLFFAALGLTKNFFGAEVLQFMKQKAIEAGQTVDFSDLAIKAQVAPHTASGLSVAHLALGFLVMALVTSLGGPTGPALNPARDLGPRLLHAFLPKSVLGEHKGDSKWWYSWVPVVAPIAAAIAAVAVFKFLYL
GCF_000334675.1_ASM33467v1_protein.faa.out	WP_000348122.1	289	R6_1344	289	1	289	1	289	289	99.308	MDFTWALKYATEFLGTAILIILGNGAVANVELKGTKGHQSGWIVIAVGYGMGVMIPALMFGNVSGNHINPAFTLGLAVSGLFPWAQVVPYIIAQVLGAIFGQALVVATYRPFYLKTEKPNNILGTFSTISSIDHGTKESRYAATVNGLINEFVGSFVLFFAALGLTKNFFGAEVLQFMKQKAIEAGQTVDFSDLAIKAQVAPHTASGLSVAHLALGFLVMALVTSLGGPTGPALNPARDLGPRLLHAFLPKSVLGEHKGDSKWWYSWVPVVAPIAAAIAAVAVFKFLYL
GCF_000334695.1_ASM33469v1_protein.faa.out	WP_000348122.1	289	R6_1344	289	1	289	1	289	289	99.308	MDFTWALKYATEFLGTAILIILGNGAVANVELKGTKGHQSGWIVIAVGYGMGVMIPALMFGNVSGNHINPAFTLGLAVSGLFPWAQVVPYIIAQVLGAIFGQALVVATYRPFYLKTEKPNNILGTFSTISSIDHGTKESRYAATVNGLINEFVGSFVLFFAALGLTKNFFGAEVLQFMKQKAIEAGQTVDFSDLAIKAQVAPHTASGLSVAHLALGFLVMALVTSLGGPTGPALNPARDLGPRLLHAFLPKSVLGEHKGDSKWWYSWVPVVAPIAAAIAAVAVFKFLYL
GCF_000334715.1_ASM33471v1_protein.faa.out	WP_000348122.1	289	R6_1344	289	1	289	1	289	289	99.308	MDFTWALKYATEFLGTAILIILGNGAVANVELKGTKGHQSGWIVIAVGYGMGVMIPALMFGNVSGNHINPAFTLGLAVSGLFPWAQVVPYIIAQVLGAIFGQALVVATYRPFYLKTEKPNNILGTFSTISSIDHGTKESRYAATVNGLINEFVGSFVLFFAALGLTKNFFGAEVLQFMKQKAIEAGQTVDFSDLAIKAQVAPHTASGLSVAHLALGFLVMALVTSLGGPTGPALNPARDLGPRLLHAFLPKSVLGEHKGDSKWWYSWVPVVAPIAAAIAAVAVFKFLYL
GCF_000334735.1_ASM33473v1_protein.faa.out	WP_000348122.1	289	R6_1344	289	1	289	1	289	289	99.308	MDFTWALKYATEFLGTAILIILGNGAVANVELKGTKGHQSGWIVIAVGYGMGVMIPALMFGNVSGNHINPAFTLGLAVSGLFPWAQVVPYIIAQVLGAIFGQALVVATYRPFYLKTEKPNNILGTFSTISSIDHGTKESRYAATVNGLINEFVGSFVLFFAALGLTKNFFGAEVLQFMKQKAIEAGQTVDFSDLAIKAQVAPHTASGLSVAHLALGFLVMALVTSLGGPTGPALNPARDLGPRLLHAFLPKSVLGEHKGDSKWWYSWVPVVAPIAAAIAAVAVFKFLYL
GCF_000334755.1_ASM33475v1_protein.faa.out	WP_000348122.1	289	R6_1344	289	1	289	1	289	289	99.308	MDFTWALKYATEFLGTAILIILGNGAVANVELKGTKGHQSGWIVIAVGYGMGVMIPALMFGNVSGNHINPAFTLGLAVSGLFPWAQVVPYIIAQVLGAIFGQALVVATYRPFYLKTEKPNNILGTFSTISSIDHGTKESRYAATVNGLINEFVGSFVLFFAALGLTKNFFGAEVLQFMKQKAIEAGQTVDFSDLAIKAQVAPHTASGLSVAHLALGFLVMALVTSLGGPTGPALNPARDLGPRLLHAFLPKSVLGEHKGDSKWWYSWVPVVAPIAAAIAAVAVFKFLYL
GCF_000334775.1_ASM33477v1_protein.faa.out	WP_000348122.1	289	R6_1344	289	1	289	1	289	289	99.308	MDFTWALKYATEFLGTAILIILGNGAVANVELKGTKGHQSGWIVIAVGYGMGVMIPALMFGNVSGNHINPAFTLGLAVSGLFPWAQVVPYIIAQVLGAIFGQALVVATYRPFYLKTEKPNNILGTFSTISSIDHGTKESRYAATVNGLINEFVGSFVLFFAALGLTKNFFGAEVLQFMKQKAIEAGQTVDFSDLAIKAQVAPHTASGLSVAHLALGFLVMALVTSLGGPTGPALNPARDLGPRLLHAFLPKSVLGEHKGDSKWWYSWVPVVAPIAAAIAAVAVFKFLYL
GCF_000334795.1_ASM33479v1_protein.faa.out	WP_000348122.1	289	R6_1344	289	1	289	1	289	289	99.308	MDFTWALKYATEFLGTAILIILGNGAVANVELKGTKGHQSGWIVIAVGYGMGVMIPALMFGNVSGNHINPAFTLGLAVSGLFPWAQVVPYIIAQVLGAIFGQALVVATYRPFYLKTEKPNNILGTFSTISSIDHGTKESRYAATVNGLINEFVGSFVLFFAALGLTKNFFGAEVLQFMKQKAIEAGQTVDFSDLAIKAQVAPHTASGLSVAHLALGFLVMALVTSLGGPTGPALNPARDLGPRLLHAFLPKSVLGEHKGDSKWWYSWVPVVAPIAAAIAAVAVFKFLYL
GCF_000334815.1_ASM33481v1_protein.faa.out	WP_000348122.1	289	R6_1344	289	1	289	1	289	289	99.308	MDFTWALKYATEFLGTAILIILGNGAVANVELKGTKGHQSGWIVIAVGYGMGVMIPALMFGNVSGNHINPAFTLGLAVSGLFPWAQVVPYIIAQVLGAIFGQALVVATYRPFYLKTEKPNNILGTFSTISSIDHGTKESRYAATVNGLINEFVGSFVLFFAALGLTKNFFGAEVLQFMKQKAIEAGQTVDFSDLAIKAQVAPHTASGLSVAHLALGFLVMALVTSLGGPTGPALNPARDLGPRLLHAFLPKSVLGEHKGDSKWWYSWVPVVAPIAAAIAAVAVFKFLYL
GCF_000334835.1_ASM33483v1_protein.faa.out	WP_000348122.1	289	R6_1344	289	1	289	1	289	289	99.308	MDFTWALKYATEFLGTAILIILGNGAVANVELKGTKGHQSGWIVIAVGYGMGVMIPALMFGNVSGNHINPAFTLGLAVSGLFPWAQVVPYIIAQVLGAIFGQALVVATYRPFYLKTEKPNNILGTFSTISSIDHGTKESRYAATVNGLINEFVGSFVLFFAALGLTKNFFGAEVLQFMKQKAIEAGQTVDFSDLAIKAQVAPHTASGLSVAHLALGFLVMALVTSLGGPTGPALNPARDLGPRLLHAFLPKSVLGEHKGDSKWWYSWVPVVAPIAAAIAAVAVFKFLYL
GCF_000334855.1_ASM33485v1_protein.faa.out	WP_000348122.1	289	R6_1344	289	1	289	1	289	289	99.308	MDFTWALKYATEFLGTAILIILGNGAVANVELKGTKGHQSGWIVIAVGYGMGVMIPALMFGNVSGNHINPAFTLGLAVSGLFPWAQVVPYIIAQVLGAIFGQALVVATYRPFYLKTEKPNNILGTFSTISSIDHGTKESRYAATVNGLINEFVGSFVLFFAALGLTKNFFGAEVLQFMKQKAIEAGQTVDFSDLAIKAQVAPHTASGLSVAHLALGFLVMALVTSLGGPTGPALNPARDLGPRLLHAFLPKSVLGEHKGDSKWWYSWVPVVAPIAAAIAAVAVFKFLYL
GCF_000348705.1_ASM34870v1_protein.faa.out	WP_000348122.1	289	R6_1344	289	1	289	1	289	289	99.308	MDFTWALKYATEFLGTAILIILGNGAVANVELKGTKGHQSGWIVIAVGYGMGVMIPALMFGNVSGNHINPAFTLGLAVSGLFPWAQVVPYIIAQVLGAIFGQALVVATYRPFYLKTEKPNNILGTFSTISSIDHGTKESRYAATVNGLINEFVGSFVLFFAALGLTKNFFGAEVLQFMKQKAIEAGQTVDFSDLAIKAQVAPHTASGLSVAHLALGFLVMALVTSLGGPTGPALNPARDLGPRLLHAFLPKSVLGEHKGDSKWWYSWVPVVAPIAAAIAAVAVFKFLYL
GCF_000355925.1_ASM35592v1_protein.faa.out	WP_000348122.1	289	R6_1344	289	1	289	1	289	289	99.308	MDFTWALKYATEFLGTAILIILGNGAVANVELKGTKGHQSGWIVIAVGYGMGVMIPALMFGNVSGNHINPAFTLGLAVSGLFPWAQVVPYIIAQVLGAIFGQALVVATYRPFYLKTEKPNNILGTFSTISSIDHGTKESRYAATVNGLINEFVGSFVLFFAALGLTKNFFGAEVLQFMKQKAIEAGQTVDFSDLAIKAQVAPHTASGLSVAHLALGFLVMALVTSLGGPTGPALNPARDLGPRLLHAFLPKSVLGEHKGDSKWWYSWVPVVAPIAAAIAAVAVFKFLYL
GCF_000355945.1_ASM35594v1_protein.faa.out	WP_000348122.1	289	R6_1344	289	1	289	1	289	289	99.308	MDFTWALKYATEFLGTAILIILGNGAVANVELKGTKGHQSGWIVIAVGYGMGVMIPALMFGNVSGNHINPAFTLGLAVSGLFPWAQVVPYIIAQVLGAIFGQALVVATYRPFYLKTEKPNNILGTFSTISSIDHGTKESRYAATVNGLINEFVGSFVLFFAALGLTKNFFGAEVLQFMKQKAIEAGQTVDFSDLAIKAQVAPHTASGLSVAHLALGFLVMALVTSLGGPTGPALNPARDLGPRLLHAFLPKSVLGEHKGDSKWWYSWVPVVAPIAAAIAAVAVFKFLYL
GCF_000355965.1_ASM35596v1_protein.faa.out	WP_000348122.1	289	R6_1344	289	1	289	1	289	289	99.308	MDFTWALKYATEFLGTAILIILGNGAVANVELKGTKGHQSGWIVIAVGYGMGVMIPALMFGNVSGNHINPAFTLGLAVSGLFPWAQVVPYIIAQVLGAIFGQALVVATYRPFYLKTEKPNNILGTFSTISSIDHGTKESRYAATVNGLINEFVGSFVLFFAALGLTKNFFGAEVLQFMKQKAIEAGQTVDFSDLAIKAQVAPHTASGLSVAHLALGFLVMALVTSLGGPTGPALNPARDLGPRLLHAFLPKSVLGEHKGDSKWWYSWVPVVAPIAAAIAAVAVFKFLYL
GCF_000355985.1_ASM35598v1_protein.faa.out	WP_000348122.1	289	R6_1344	289	1	289	1	289	289	99.308	MDFTWALKYATEFLGTAILIILGNGAVANVELKGTKGHQSGWIVIAVGYGMGVMIPALMFGNVSGNHINPAFTLGLAVSGLFPWAQVVPYIIAQVLGAIFGQALVVATYRPFYLKTEKPNNILGTFSTISSIDHGTKESRYAATVNGLINEFVGSFVLFFAALGLTKNFFGAEVLQFMKQKAIEAGQTVDFSDLAIKAQVAPHTASGLSVAHLALGFLVMALVTSLGGPTGPALNPARDLGPRLLHAFLPKSVLGEHKGDSKWWYSWVPVVAPIAAAIAAVAVFKFLYL
GCF_000385735.1_ASM38573v1_protein.faa.out	WP_000348125.1	289	R6_1344	289	1	289	1	289	289	99.654	MDFTWALKYATEFLGTAILIILGNGAVANVELKGTKGHQSGWIVIAVGYGMGVMIPALMFGNVSGNHINPAFTLGLAVSGLFPWAQVVPYIIAQVLGAIFGQALVVATYRPFYLKTENPNNILGTFSTISSIDHGTKESRYAATVNGLINEFVGSFVLFFAALGLTKNFFGAEVLQFMKQKAIEAGQTVDFSDLAIKAQVAPHTASGLSVAHLALGFLVMALVTSLGGPTGPALNPARDLGPRLLHAFLPKSVLGEHKGDSKWWYSWVPVVAPIAAAIAAVAVFKFLYL
GCF_000385775.1_ASM38577v1_protein.faa.out	WP_000348121.1	289	R6_1344	289	1	289	1	289	289	98.27	MDFTWALKYATEFLGTAILIILGNGAVANVELKGTKGHQSGWIVIAVGYGMGVMIPALMFGNVSGNHINPAFTLGLAVSGLFPWAQVVPYIIAQVLGAIFGQALVVATHRPFYLKTENSNNILGTFSTISSIDHGTKESRYAATVNGLINEFVGSFVLFFAALGLTKNFFGAEVLQYMKQMATQAGQTVDFSDLAIKAQVAPHTASGLSVAHLALGFLVMALVTSLGGPTGPALNPARDLGPRLLHAFLPKSVLGEHKGDSKWWYSWVPVVAPIAAAIAAVAVFKFLYL
GCF_000385795.1_ASM38579v1_protein.faa.out	WP_000348122.1	289	R6_1344	289	1	289	1	289	289	99.308	MDFTWALKYATEFLGTAILIILGNGAVANVELKGTKGHQSGWIVIAVGYGMGVMIPALMFGNVSGNHINPAFTLGLAVSGLFPWAQVVPYIIAQVLGAIFGQALVVATYRPFYLKTEKPNNILGTFSTISSIDHGTKESRYAATVNGLINEFVGSFVLFFAALGLTKNFFGAEVLQFMKQKAIEAGQTVDFSDLAIKAQVAPHTASGLSVAHLALGFLVMALVTSLGGPTGPALNPARDLGPRLLHAFLPKSVLGEHKGDSKWWYSWVPVVAPIAAAIAAVAVFKFLYL
GCF_000411715.1_ASM41171v1_protein.faa.out	WP_000348126.1	289	R6_1344	289	1	289	1	289	289	99.308	MDFTWALKYATEFLGTAILIILGNGAVANVELKGTKGHQSGWIVIAVGYGMGVMIPALMFGNVSGNHINPAFTLGLAVSGLFPWAQVVPYIIAQVLGAIFGQALVVATYRPFYLKTENPNNILGTFSTISSIDHGTKESRYAATVNGLINEFVGSFVLFFAALGLTKNFFGAEVLQFMKQKAIEAGQTVDFSDLAIKAQVAPHTASGLSVAHLALGFLVMALVTSLGGPTGPALNPARDLGPRLLHAFLPKSVLGEHKGDSKWWYSWVPVVAPIVAAIAAVAVFKFLYL
GCF_000411735.1_ASM41173v1_protein.faa.out	WP_016397397.1	289	R6_1344	289	1	289	1	289	289	98.27	MDFTWALKYATEFLGTAILIILGNGAVANVELKGTKGHQSGWIVIAVGYGMGVMIPALMFGNVSGNHINPAFTLGLAVSGLFPWAQVVPYIIAQVLGAIFGQALVVATYRPFYLKTENPNNILGTFSTISSIDHGTKESRYAATVNGLINEFVGSFVLFFAALGLTKNFFGAEVLQYMKQTAIQAGQTVDFSDLAIKAQVAPHTASGLSVAHLALGFLVMALVTSLGGPTGPALNPARDLGPRLLHAFLPKSVLGEHKGDSKWWYSWVPVVVPIAAAIAAVAVFKFLYL
GCF_000411755.1_ASM41175v1_protein.faa.out	WP_000348126.1	289	R6_1344	289	1	289	1	289	289	99.308	MDFTWALKYATEFLGTAILIILGNGAVANVELKGTKGHQSGWIVIAVGYGMGVMIPALMFGNVSGNHINPAFTLGLAVSGLFPWAQVVPYIIAQVLGAIFGQALVVATYRPFYLKTENPNNILGTFSTISSIDHGTKESRYAATVNGLINEFVGSFVLFFAALGLTKNFFGAEVLQFMKQKAIEAGQTVDFSDLAIKAQVAPHTASGLSVAHLALGFLVMALVTSLGGPTGPALNPARDLGPRLLHAFLPKSVLGEHKGDSKWWYSWVPVVAPIVAAIAAVAVFKFLYL
GCF_000411775.1_ASM41177v1_protein.faa.out	WP_016397397.1	289	R6_1344	289	1	289	1	289	289	98.27	MDFTWALKYATEFLGTAILIILGNGAVANVELKGTKGHQSGWIVIAVGYGMGVMIPALMFGNVSGNHINPAFTLGLAVSGLFPWAQVVPYIIAQVLGAIFGQALVVATYRPFYLKTENPNNILGTFSTISSIDHGTKESRYAATVNGLINEFVGSFVLFFAALGLTKNFFGAEVLQYMKQTAIQAGQTVDFSDLAIKAQVAPHTASGLSVAHLALGFLVMALVTSLGGPTGPALNPARDLGPRLLHAFLPKSVLGEHKGDSKWWYSWVPVVVPIAAAIAAVAVFKFLYL
GCF_000412955.1_ASM41295v1_protein.faa.out	WP_016397397.1	289	R6_1344	289	1	289	1	289	289	98.27	MDFTWALKYATEFLGTAILIILGNGAVANVELKGTKGHQSGWIVIAVGYGMGVMIPALMFGNVSGNHINPAFTLGLAVSGLFPWAQVVPYIIAQVLGAIFGQALVVATYRPFYLKTENPNNILGTFSTISSIDHGTKESRYAATVNGLINEFVGSFVLFFAALGLTKNFFGAEVLQYMKQTAIQAGQTVDFSDLAIKAQVAPHTASGLSVAHLALGFLVMALVTSLGGPTGPALNPARDLGPRLLHAFLPKSVLGEHKGDSKWWYSWVPVVVPIAAAIAAVAVFKFLYL
GCF_000430325.1_Spn.str1779n23-04_v1.0_protein.faa.out	WP_000348121.1	289	R6_1344	289	1	289	1	289	289	98.27	MDFTWALKYATEFLGTAILIILGNGAVANVELKGTKGHQSGWIVIAVGYGMGVMIPALMFGNVSGNHINPAFTLGLAVSGLFPWAQVVPYIIAQVLGAIFGQALVVATHRPFYLKTENSNNILGTFSTISSIDHGTKESRYAATVNGLINEFVGSFVLFFAALGLTKNFFGAEVLQYMKQMATQAGQTVDFSDLAIKAQVAPHTASGLSVAHLALGFLVMALVTSLGGPTGPALNPARDLGPRLLHAFLPKSVLGEHKGDSKWWYSWVPVVAPIAAAIAAVAVFKFLYL
GCF_000468195.1_CGSSp647_protein.faa.out	WP_000348125.1	289	R6_1344	289	1	289	1	289	289	99.654	MDFTWALKYATEFLGTAILIILGNGAVANVELKGTKGHQSGWIVIAVGYGMGVMIPALMFGNVSGNHINPAFTLGLAVSGLFPWAQVVPYIIAQVLGAIFGQALVVATYRPFYLKTENPNNILGTFSTISSIDHGTKESRYAATVNGLINEFVGSFVLFFAALGLTKNFFGAEVLQFMKQKAIEAGQTVDFSDLAIKAQVAPHTASGLSVAHLALGFLVMALVTSLGGPTGPALNPARDLGPRLLHAFLPKSVLGEHKGDSKWWYSWVPVVAPIAAAIAAVAVFKFLYL
GCF_000468275.1_CGSSpB605_protein.faa.out	WP_000348122.1	289	R6_1344	289	1	289	1	289	289	99.308	MDFTWALKYATEFLGTAILIILGNGAVANVELKGTKGHQSGWIVIAVGYGMGVMIPALMFGNVSGNHINPAFTLGLAVSGLFPWAQVVPYIIAQVLGAIFGQALVVATYRPFYLKTEKPNNILGTFSTISSIDHGTKESRYAATVNGLINEFVGSFVLFFAALGLTKNFFGAEVLQFMKQKAIEAGQTVDFSDLAIKAQVAPHTASGLSVAHLALGFLVMALVTSLGGPTGPALNPARDLGPRLLHAFLPKSVLGEHKGDSKWWYSWVPVVAPIAAAIAAVAVFKFLYL
GCF_000468295.1_CGSSpWL677_protein.faa.out	WP_000348122.1	289	R6_1344	289	1	289	1	289	289	99.308	MDFTWALKYATEFLGTAILIILGNGAVANVELKGTKGHQSGWIVIAVGYGMGVMIPALMFGNVSGNHINPAFTLGLAVSGLFPWAQVVPYIIAQVLGAIFGQALVVATYRPFYLKTEKPNNILGTFSTISSIDHGTKESRYAATVNGLINEFVGSFVLFFAALGLTKNFFGAEVLQFMKQKAIEAGQTVDFSDLAIKAQVAPHTASGLSVAHLALGFLVMALVTSLGGPTGPALNPARDLGPRLLHAFLPKSVLGEHKGDSKWWYSWVPVVAPIAAAIAAVAVFKFLYL
GCF_000468315.1_CGSSpWL400_protein.faa.out	WP_000348125.1	289	R6_1344	289	1	289	1	289	289	99.654	MDFTWALKYATEFLGTAILIILGNGAVANVELKGTKGHQSGWIVIAVGYGMGVMIPALMFGNVSGNHINPAFTLGLAVSGLFPWAQVVPYIIAQVLGAIFGQALVVATYRPFYLKTENPNNILGTFSTISSIDHGTKESRYAATVNGLINEFVGSFVLFFAALGLTKNFFGAEVLQFMKQKAIEAGQTVDFSDLAIKAQVAPHTASGLSVAHLALGFLVMALVTSLGGPTGPALNPARDLGPRLLHAFLPKSVLGEHKGDSKWWYSWVPVVAPIAAAIAAVAVFKFLYL
GCF_000468335.1_CGSSpICE59_protein.faa.out	WP_000348125.1	289	R6_1344	289	1	289	1	289	289	99.654	MDFTWALKYATEFLGTAILIILGNGAVANVELKGTKGHQSGWIVIAVGYGMGVMIPALMFGNVSGNHINPAFTLGLAVSGLFPWAQVVPYIIAQVLGAIFGQALVVATYRPFYLKTENPNNILGTFSTISSIDHGTKESRYAATVNGLINEFVGSFVLFFAALGLTKNFFGAEVLQFMKQKAIEAGQTVDFSDLAIKAQVAPHTASGLSVAHLALGFLVMALVTSLGGPTGPALNPARDLGPRLLHAFLPKSVLGEHKGDSKWWYSWVPVVAPIAAAIAAVAVFKFLYL
GCF_000468355.1_CGSSpICE44_protein.faa.out	WP_000348125.1	289	R6_1344	289	1	289	1	289	289	99.654	MDFTWALKYATEFLGTAILIILGNGAVANVELKGTKGHQSGWIVIAVGYGMGVMIPALMFGNVSGNHINPAFTLGLAVSGLFPWAQVVPYIIAQVLGAIFGQALVVATYRPFYLKTENPNNILGTFSTISSIDHGTKESRYAATVNGLINEFVGSFVLFFAALGLTKNFFGAEVLQFMKQKAIEAGQTVDFSDLAIKAQVAPHTASGLSVAHLALGFLVMALVTSLGGPTGPALNPARDLGPRLLHAFLPKSVLGEHKGDSKWWYSWVPVVAPIAAAIAAVAVFKFLYL
GCF_000468375.1_CGSSpSPAIN9V_protein.faa.out	WP_000348122.1	289	R6_1344	289	1	289	1	289	289	99.308	MDFTWALKYATEFLGTAILIILGNGAVANVELKGTKGHQSGWIVIAVGYGMGVMIPALMFGNVSGNHINPAFTLGLAVSGLFPWAQVVPYIIAQVLGAIFGQALVVATYRPFYLKTEKPNNILGTFSTISSIDHGTKESRYAATVNGLINEFVGSFVLFFAALGLTKNFFGAEVLQFMKQKAIEAGQTVDFSDLAIKAQVAPHTASGLSVAHLALGFLVMALVTSLGGPTGPALNPARDLGPRLLHAFLPKSVLGEHKGDSKWWYSWVPVVAPIAAAIAAVAVFKFLYL
GCF_000468395.1_CGSSp1417_protein.faa.out	WP_000348122.1	289	R6_1344	289	1	289	1	289	289	99.308	MDFTWALKYATEFLGTAILIILGNGAVANVELKGTKGHQSGWIVIAVGYGMGVMIPALMFGNVSGNHINPAFTLGLAVSGLFPWAQVVPYIIAQVLGAIFGQALVVATYRPFYLKTEKPNNILGTFSTISSIDHGTKESRYAATVNGLINEFVGSFVLFFAALGLTKNFFGAEVLQFMKQKAIEAGQTVDFSDLAIKAQVAPHTASGLSVAHLALGFLVMALVTSLGGPTGPALNPARDLGPRLLHAFLPKSVLGEHKGDSKWWYSWVPVVAPIAAAIAAVAVFKFLYL
GCF_000468415.1_CGSSp88-1_protein.faa.out	WP_000348122.1	289	R6_1344	289	1	289	1	289	289	99.308	MDFTWALKYATEFLGTAILIILGNGAVANVELKGTKGHQSGWIVIAVGYGMGVMIPALMFGNVSGNHINPAFTLGLAVSGLFPWAQVVPYIIAQVLGAIFGQALVVATYRPFYLKTEKPNNILGTFSTISSIDHGTKESRYAATVNGLINEFVGSFVLFFAALGLTKNFFGAEVLQFMKQKAIEAGQTVDFSDLAIKAQVAPHTASGLSVAHLALGFLVMALVTSLGGPTGPALNPARDLGPRLLHAFLPKSVLGEHKGDSKWWYSWVPVVAPIAAAIAAVAVFKFLYL
GCF_000468435.1_CGSSp439-1_protein.faa.out	WP_000348122.1	289	R6_1344	289	1	289	1	289	289	99.308	MDFTWALKYATEFLGTAILIILGNGAVANVELKGTKGHQSGWIVIAVGYGMGVMIPALMFGNVSGNHINPAFTLGLAVSGLFPWAQVVPYIIAQVLGAIFGQALVVATYRPFYLKTEKPNNILGTFSTISSIDHGTKESRYAATVNGLINEFVGSFVLFFAALGLTKNFFGAEVLQFMKQKAIEAGQTVDFSDLAIKAQVAPHTASGLSVAHLALGFLVMALVTSLGGPTGPALNPARDLGPRLLHAFLPKSVLGEHKGDSKWWYSWVPVVAPIAAAIAAVAVFKFLYL
GCF_000468455.1_CGSSpSPAIN6B_protein.faa.out	WP_000348125.1	289	R6_1344	289	1	289	1	289	289	99.654	MDFTWALKYATEFLGTAILIILGNGAVANVELKGTKGHQSGWIVIAVGYGMGVMIPALMFGNVSGNHINPAFTLGLAVSGLFPWAQVVPYIIAQVLGAIFGQALVVATYRPFYLKTENPNNILGTFSTISSIDHGTKESRYAATVNGLINEFVGSFVLFFAALGLTKNFFGAEVLQFMKQKAIEAGQTVDFSDLAIKAQVAPHTASGLSVAHLALGFLVMALVTSLGGPTGPALNPARDLGPRLLHAFLPKSVLGEHKGDSKWWYSWVPVVAPIAAAIAAVAVFKFLYL
GCF_000494795.1_ASM49479v1_protein.faa.out	WP_000348122.1	289	R6_1344	289	1	289	1	289	289	99.308	MDFTWALKYATEFLGTAILIILGNGAVANVELKGTKGHQSGWIVIAVGYGMGVMIPALMFGNVSGNHINPAFTLGLAVSGLFPWAQVVPYIIAQVLGAIFGQALVVATYRPFYLKTEKPNNILGTFSTISSIDHGTKESRYAATVNGLINEFVGSFVLFFAALGLTKNFFGAEVLQFMKQKAIEAGQTVDFSDLAIKAQVAPHTASGLSVAHLALGFLVMALVTSLGGPTGPALNPARDLGPRLLHAFLPKSVLGEHKGDSKWWYSWVPVVAPIAAAIAAVAVFKFLYL
GCF_000495335.1_BHN191_1.0_protein.faa.out	WP_000348122.1	289	R6_1344	289	1	289	1	289	289	99.308	MDFTWALKYATEFLGTAILIILGNGAVANVELKGTKGHQSGWIVIAVGYGMGVMIPALMFGNVSGNHINPAFTLGLAVSGLFPWAQVVPYIIAQVLGAIFGQALVVATYRPFYLKTEKPNNILGTFSTISSIDHGTKESRYAATVNGLINEFVGSFVLFFAALGLTKNFFGAEVLQFMKQKAIEAGQTVDFSDLAIKAQVAPHTASGLSVAHLALGFLVMALVTSLGGPTGPALNPARDLGPRLLHAFLPKSVLGEHKGDSKWWYSWVPVVAPIAAAIAAVAVFKFLYL
GCF_000495355.1_BH427_1.0_protein.faa.out	WP_000348122.1	289	R6_1344	289	1	289	1	289	289	99.308	MDFTWALKYATEFLGTAILIILGNGAVANVELKGTKGHQSGWIVIAVGYGMGVMIPALMFGNVSGNHINPAFTLGLAVSGLFPWAQVVPYIIAQVLGAIFGQALVVATYRPFYLKTEKPNNILGTFSTISSIDHGTKESRYAATVNGLINEFVGSFVLFFAALGLTKNFFGAEVLQFMKQKAIEAGQTVDFSDLAIKAQVAPHTASGLSVAHLALGFLVMALVTSLGGPTGPALNPARDLGPRLLHAFLPKSVLGEHKGDSKWWYSWVPVVAPIAAAIAAVAVFKFLYL
GCF_000495375.1_BHN418_1.0_protein.faa.out	WP_000348122.1	289	R6_1344	289	1	289	1	289	289	99.308	MDFTWALKYATEFLGTAILIILGNGAVANVELKGTKGHQSGWIVIAVGYGMGVMIPALMFGNVSGNHINPAFTLGLAVSGLFPWAQVVPYIIAQVLGAIFGQALVVATYRPFYLKTEKPNNILGTFSTISSIDHGTKESRYAATVNGLINEFVGSFVLFFAALGLTKNFFGAEVLQFMKQKAIEAGQTVDFSDLAIKAQVAPHTASGLSVAHLALGFLVMALVTSLGGPTGPALNPARDLGPRLLHAFLPKSVLGEHKGDSKWWYSWVPVVAPIAAAIAAVAVFKFLYL
GCF_000495395.1_BHN237_1.0_protein.faa.out	WP_000348122.1	289	R6_1344	289	1	289	1	289	289	99.308	MDFTWALKYATEFLGTAILIILGNGAVANVELKGTKGHQSGWIVIAVGYGMGVMIPALMFGNVSGNHINPAFTLGLAVSGLFPWAQVVPYIIAQVLGAIFGQALVVATYRPFYLKTEKPNNILGTFSTISSIDHGTKESRYAATVNGLINEFVGSFVLFFAALGLTKNFFGAEVLQFMKQKAIEAGQTVDFSDLAIKAQVAPHTASGLSVAHLALGFLVMALVTSLGGPTGPALNPARDLGPRLLHAFLPKSVLGEHKGDSKWWYSWVPVVAPIAAAIAAVAVFKFLYL
GCF_000506605.2_Spn.str13856_v2.0_protein.faa.out	WP_016397397.1	289	R6_1344	289	1	289	1	289	289	98.27	MDFTWALKYATEFLGTAILIILGNGAVANVELKGTKGHQSGWIVIAVGYGMGVMIPALMFGNVSGNHINPAFTLGLAVSGLFPWAQVVPYIIAQVLGAIFGQALVVATYRPFYLKTENPNNILGTFSTISSIDHGTKESRYAATVNGLINEFVGSFVLFFAALGLTKNFFGAEVLQYMKQTAIQAGQTVDFSDLAIKAQVAPHTASGLSVAHLALGFLVMALVTSLGGPTGPALNPARDLGPRLLHAFLPKSVLGEHKGDSKWWYSWVPVVVPIAAAIAAVAVFKFLYL
GCF_000506625.1_Spn.str1719_v1.0_protein.faa.out	WP_016397397.1	289	R6_1344	289	1	289	1	289	289	98.27	MDFTWALKYATEFLGTAILIILGNGAVANVELKGTKGHQSGWIVIAVGYGMGVMIPALMFGNVSGNHINPAFTLGLAVSGLFPWAQVVPYIIAQVLGAIFGQALVVATYRPFYLKTENPNNILGTFSTISSIDHGTKESRYAATVNGLINEFVGSFVLFFAALGLTKNFFGAEVLQYMKQTAIQAGQTVDFSDLAIKAQVAPHTASGLSVAHLALGFLVMALVTSLGGPTGPALNPARDLGPRLLHAFLPKSVLGEHKGDSKWWYSWVPVVVPIAAAIAAVAVFKFLYL
GCF_000506645.1_Spn.str27_v1.0_protein.faa.out	WP_016397397.1	289	R6_1344	289	1	289	1	289	289	98.27	MDFTWALKYATEFLGTAILIILGNGAVANVELKGTKGHQSGWIVIAVGYGMGVMIPALMFGNVSGNHINPAFTLGLAVSGLFPWAQVVPYIIAQVLGAIFGQALVVATYRPFYLKTENPNNILGTFSTISSIDHGTKESRYAATVNGLINEFVGSFVLFFAALGLTKNFFGAEVLQYMKQTAIQAGQTVDFSDLAIKAQVAPHTASGLSVAHLALGFLVMALVTSLGGPTGPALNPARDLGPRLLHAFLPKSVLGEHKGDSKWWYSWVPVVVPIAAAIAAVAVFKFLYL
GCF_000685585.1_ASVL_JC_0001v1_protein.faa.out	WP_000348125.1	289	R6_1344	289	1	289	1	289	289	99.654	MDFTWALKYATEFLGTAILIILGNGAVANVELKGTKGHQSGWIVIAVGYGMGVMIPALMFGNVSGNHINPAFTLGLAVSGLFPWAQVVPYIIAQVLGAIFGQALVVATYRPFYLKTENPNNILGTFSTISSIDHGTKESRYAATVNGLINEFVGSFVLFFAALGLTKNFFGAEVLQFMKQKAIEAGQTVDFSDLAIKAQVAPHTASGLSVAHLALGFLVMALVTSLGGPTGPALNPARDLGPRLLHAFLPKSVLGEHKGDSKWWYSWVPVVAPIAAAIAAVAVFKFLYL
GCF_000688895.1_DAR831_protein.faa.out	WP_000348122.1	289	R6_1344	289	1	289	1	289	289	99.308	MDFTWALKYATEFLGTAILIILGNGAVANVELKGTKGHQSGWIVIAVGYGMGVMIPALMFGNVSGNHINPAFTLGLAVSGLFPWAQVVPYIIAQVLGAIFGQALVVATYRPFYLKTEKPNNILGTFSTISSIDHGTKESRYAATVNGLINEFVGSFVLFFAALGLTKNFFGAEVLQFMKQKAIEAGQTVDFSDLAIKAQVAPHTASGLSVAHLALGFLVMALVTSLGGPTGPALNPARDLGPRLLHAFLPKSVLGEHKGDSKWWYSWVPVVAPIAAAIAAVAVFKFLYL
GCF_000689155.1_DAR3264_protein.faa.out	WP_000348122.1	289	R6_1344	289	1	289	1	289	289	99.308	MDFTWALKYATEFLGTAILIILGNGAVANVELKGTKGHQSGWIVIAVGYGMGVMIPALMFGNVSGNHINPAFTLGLAVSGLFPWAQVVPYIIAQVLGAIFGQALVVATYRPFYLKTEKPNNILGTFSTISSIDHGTKESRYAATVNGLINEFVGSFVLFFAALGLTKNFFGAEVLQFMKQKAIEAGQTVDFSDLAIKAQVAPHTASGLSVAHLALGFLVMALVTSLGGPTGPALNPARDLGPRLLHAFLPKSVLGEHKGDSKWWYSWVPVVAPIAAAIAAVAVFKFLYL
GCF_000692035.1_Spn.str2298_v1.0_protein.faa.out	WP_016397397.1	289	R6_1344	289	1	289	1	289	289	98.27	MDFTWALKYATEFLGTAILIILGNGAVANVELKGTKGHQSGWIVIAVGYGMGVMIPALMFGNVSGNHINPAFTLGLAVSGLFPWAQVVPYIIAQVLGAIFGQALVVATYRPFYLKTENPNNILGTFSTISSIDHGTKESRYAATVNGLINEFVGSFVLFFAALGLTKNFFGAEVLQYMKQTAIQAGQTVDFSDLAIKAQVAPHTASGLSVAHLALGFLVMALVTSLGGPTGPALNPARDLGPRLLHAFLPKSVLGEHKGDSKWWYSWVPVVVPIAAAIAAVAVFKFLYL
GCF_000762425.1_EC_3510.v1.0_protein.faa.out	WP_016397397.1	289	R6_1344	289	1	289	1	289	289	98.27	MDFTWALKYATEFLGTAILIILGNGAVANVELKGTKGHQSGWIVIAVGYGMGVMIPALMFGNVSGNHINPAFTLGLAVSGLFPWAQVVPYIIAQVLGAIFGQALVVATYRPFYLKTENPNNILGTFSTISSIDHGTKESRYAATVNGLINEFVGSFVLFFAALGLTKNFFGAEVLQYMKQTAIQAGQTVDFSDLAIKAQVAPHTASGLSVAHLALGFLVMALVTSLGGPTGPALNPARDLGPRLLHAFLPKSVLGEHKGDSKWWYSWVPVVVPIAAAIAAVAVFKFLYL
GCF_000762445.1_Sp_3504.v1.0_protein.faa.out	WP_016397397.1	289	R6_1344	289	1	289	1	289	289	98.27	MDFTWALKYATEFLGTAILIILGNGAVANVELKGTKGHQSGWIVIAVGYGMGVMIPALMFGNVSGNHINPAFTLGLAVSGLFPWAQVVPYIIAQVLGAIFGQALVVATYRPFYLKTENPNNILGTFSTISSIDHGTKESRYAATVNGLINEFVGSFVLFFAALGLTKNFFGAEVLQYMKQTAIQAGQTVDFSDLAIKAQVAPHTASGLSVAHLALGFLVMALVTSLGGPTGPALNPARDLGPRLLHAFLPKSVLGEHKGDSKWWYSWVPVVVPIAAAIAAVAVFKFLYL
GCF_000762465.1_Sp_3517.v1.0_protein.faa.out	WP_016397397.1	289	R6_1344	289	1	289	1	289	289	98.27	MDFTWALKYATEFLGTAILIILGNGAVANVELKGTKGHQSGWIVIAVGYGMGVMIPALMFGNVSGNHINPAFTLGLAVSGLFPWAQVVPYIIAQVLGAIFGQALVVATYRPFYLKTENPNNILGTFSTISSIDHGTKESRYAATVNGLINEFVGSFVLFFAALGLTKNFFGAEVLQYMKQTAIQAGQTVDFSDLAIKAQVAPHTASGLSVAHLALGFLVMALVTSLGGPTGPALNPARDLGPRLLHAFLPKSVLGEHKGDSKWWYSWVPVVVPIAAAIAAVAVFKFLYL
GCF_000762485.1_Sp_3526.v1.0_protein.faa.out	WP_000348126.1	289	R6_1344	289	1	289	1	289	289	99.308	MDFTWALKYATEFLGTAILIILGNGAVANVELKGTKGHQSGWIVIAVGYGMGVMIPALMFGNVSGNHINPAFTLGLAVSGLFPWAQVVPYIIAQVLGAIFGQALVVATYRPFYLKTENPNNILGTFSTISSIDHGTKESRYAATVNGLINEFVGSFVLFFAALGLTKNFFGAEVLQFMKQKAIEAGQTVDFSDLAIKAQVAPHTASGLSVAHLALGFLVMALVTSLGGPTGPALNPARDLGPRLLHAFLPKSVLGEHKGDSKWWYSWVPVVAPIVAAIAAVAVFKFLYL
GCF_000762505.1_Sp_0072.v1.0_protein.faa.out	WP_016397397.1	289	R6_1344	289	1	289	1	289	289	98.27	MDFTWALKYATEFLGTAILIILGNGAVANVELKGTKGHQSGWIVIAVGYGMGVMIPALMFGNVSGNHINPAFTLGLAVSGLFPWAQVVPYIIAQVLGAIFGQALVVATYRPFYLKTENPNNILGTFSTISSIDHGTKESRYAATVNGLINEFVGSFVLFFAALGLTKNFFGAEVLQYMKQTAIQAGQTVDFSDLAIKAQVAPHTASGLSVAHLALGFLVMALVTSLGGPTGPALNPARDLGPRLLHAFLPKSVLGEHKGDSKWWYSWVPVVVPIAAAIAAVAVFKFLYL
GCF_000762525.1_Sp_0083.v1.0_protein.faa.out	WP_016397397.1	289	R6_1344	289	1	289	1	289	289	98.27	MDFTWALKYATEFLGTAILIILGNGAVANVELKGTKGHQSGWIVIAVGYGMGVMIPALMFGNVSGNHINPAFTLGLAVSGLFPWAQVVPYIIAQVLGAIFGQALVVATYRPFYLKTENPNNILGTFSTISSIDHGTKESRYAATVNGLINEFVGSFVLFFAALGLTKNFFGAEVLQYMKQTAIQAGQTVDFSDLAIKAQVAPHTASGLSVAHLALGFLVMALVTSLGGPTGPALNPARDLGPRLLHAFLPKSVLGEHKGDSKWWYSWVPVVVPIAAAIAAVAVFKFLYL
GCF_000762545.1_Sp_1910.v1.0_protein.faa.out	WP_016397397.1	289	R6_1344	289	1	289	1	289	289	98.27	MDFTWALKYATEFLGTAILIILGNGAVANVELKGTKGHQSGWIVIAVGYGMGVMIPALMFGNVSGNHINPAFTLGLAVSGLFPWAQVVPYIIAQVLGAIFGQALVVATYRPFYLKTENPNNILGTFSTISSIDHGTKESRYAATVNGLINEFVGSFVLFFAALGLTKNFFGAEVLQYMKQTAIQAGQTVDFSDLAIKAQVAPHTASGLSVAHLALGFLVMALVTSLGGPTGPALNPARDLGPRLLHAFLPKSVLGEHKGDSKWWYSWVPVVVPIAAAIAAVAVFKFLYL
GCF_000762565.1_Sp_2440.v1.0_protein.faa.out	WP_016397397.1	289	R6_1344	289	1	289	1	289	289	98.27	MDFTWALKYATEFLGTAILIILGNGAVANVELKGTKGHQSGWIVIAVGYGMGVMIPALMFGNVSGNHINPAFTLGLAVSGLFPWAQVVPYIIAQVLGAIFGQALVVATYRPFYLKTENPNNILGTFSTISSIDHGTKESRYAATVNGLINEFVGSFVLFFAALGLTKNFFGAEVLQYMKQTAIQAGQTVDFSDLAIKAQVAPHTASGLSVAHLALGFLVMALVTSLGGPTGPALNPARDLGPRLLHAFLPKSVLGEHKGDSKWWYSWVPVVVPIAAAIAAVAVFKFLYL
GCF_000762585.1_Sp_3540.v1.0_protein.faa.out	WP_016397397.1	289	R6_1344	289	1	289	1	289	289	98.27	MDFTWALKYATEFLGTAILIILGNGAVANVELKGTKGHQSGWIVIAVGYGMGVMIPALMFGNVSGNHINPAFTLGLAVSGLFPWAQVVPYIIAQVLGAIFGQALVVATYRPFYLKTENPNNILGTFSTISSIDHGTKESRYAATVNGLINEFVGSFVLFFAALGLTKNFFGAEVLQYMKQTAIQAGQTVDFSDLAIKAQVAPHTASGLSVAHLALGFLVMALVTSLGGPTGPALNPARDLGPRLLHAFLPKSVLGEHKGDSKWWYSWVPVVVPIAAAIAAVAVFKFLYL
GCF_000762605.1_Sp_3435.v1.0_protein.faa.out	WP_016397397.1	289	R6_1344	289	1	289	1	289	289	98.27	MDFTWALKYATEFLGTAILIILGNGAVANVELKGTKGHQSGWIVIAVGYGMGVMIPALMFGNVSGNHINPAFTLGLAVSGLFPWAQVVPYIIAQVLGAIFGQALVVATYRPFYLKTENPNNILGTFSTISSIDHGTKESRYAATVNGLINEFVGSFVLFFAALGLTKNFFGAEVLQYMKQTAIQAGQTVDFSDLAIKAQVAPHTASGLSVAHLALGFLVMALVTSLGGPTGPALNPARDLGPRLLHAFLPKSVLGEHKGDSKWWYSWVPVVVPIAAAIAAVAVFKFLYL
GCF_000762625.1_Sp_3431.v1.0_protein.faa.out	WP_016397397.1	289	R6_1344	289	1	289	1	289	289	98.27	MDFTWALKYATEFLGTAILIILGNGAVANVELKGTKGHQSGWIVIAVGYGMGVMIPALMFGNVSGNHINPAFTLGLAVSGLFPWAQVVPYIIAQVLGAIFGQALVVATYRPFYLKTENPNNILGTFSTISSIDHGTKESRYAATVNGLINEFVGSFVLFFAALGLTKNFFGAEVLQYMKQTAIQAGQTVDFSDLAIKAQVAPHTASGLSVAHLALGFLVMALVTSLGGPTGPALNPARDLGPRLLHAFLPKSVLGEHKGDSKWWYSWVPVVVPIAAAIAAVAVFKFLYL
GCF_000762645.1_Sp_3502.v1.0_protein.faa.out	WP_016397397.1	289	R6_1344	289	1	289	1	289	289	98.27	MDFTWALKYATEFLGTAILIILGNGAVANVELKGTKGHQSGWIVIAVGYGMGVMIPALMFGNVSGNHINPAFTLGLAVSGLFPWAQVVPYIIAQVLGAIFGQALVVATYRPFYLKTENPNNILGTFSTISSIDHGTKESRYAATVNGLINEFVGSFVLFFAALGLTKNFFGAEVLQYMKQTAIQAGQTVDFSDLAIKAQVAPHTASGLSVAHLALGFLVMALVTSLGGPTGPALNPARDLGPRLLHAFLPKSVLGEHKGDSKWWYSWVPVVVPIAAAIAAVAVFKFLYL
GCF_000762665.1_Sp_3511.v1.0_protein.faa.out	WP_000348126.1	289	R6_1344	289	1	289	1	289	289	99.308	MDFTWALKYATEFLGTAILIILGNGAVANVELKGTKGHQSGWIVIAVGYGMGVMIPALMFGNVSGNHINPAFTLGLAVSGLFPWAQVVPYIIAQVLGAIFGQALVVATYRPFYLKTENPNNILGTFSTISSIDHGTKESRYAATVNGLINEFVGSFVLFFAALGLTKNFFGAEVLQFMKQKAIEAGQTVDFSDLAIKAQVAPHTASGLSVAHLALGFLVMALVTSLGGPTGPALNPARDLGPRLLHAFLPKSVLGEHKGDSKWWYSWVPVVAPIVAAIAAVAVFKFLYL
GCF_000762685.1_Sp_0391.v1.0_protein.faa.out	WP_000348126.1	289	R6_1344	289	1	289	1	289	289	99.308	MDFTWALKYATEFLGTAILIILGNGAVANVELKGTKGHQSGWIVIAVGYGMGVMIPALMFGNVSGNHINPAFTLGLAVSGLFPWAQVVPYIIAQVLGAIFGQALVVATYRPFYLKTENPNNILGTFSTISSIDHGTKESRYAATVNGLINEFVGSFVLFFAALGLTKNFFGAEVLQFMKQKAIEAGQTVDFSDLAIKAQVAPHTASGLSVAHLALGFLVMALVTSLGGPTGPALNPARDLGPRLLHAFLPKSVLGEHKGDSKWWYSWVPVVAPIVAAIAAVAVFKFLYL
GCF_000762705.1_Sp_2441.v1.0_protein.faa.out	WP_000348123.1	289	R6_1344	289	1	289	1	289	289	98.962	MDFTWALKYATEFLGTAILIILGNGAVANVELKGTKGHQSGWIVIAVGYGMGVMIPALMFGNVSGNHINPAFTLGLAVSGLFPWAQVVPYIIAQVLGAIFGQALVVATYRPFYLKTEKPNNILGTFSTISSIDHGTKESRYTATVNGLINEFVGSFVLFFAALGLTKNFFGAEVLQFMKQKAIEAGQTVDFSDLAIKAQVAPHTASGLSVAHLALGFLVMALVTSLGGPTGPALNPARDLGPRLLHAFLPKSVLGEHKGDSKWWYSWVPVVAPIAAAIAAVAVFKFLYL
GCF_000762725.1_Sp_3452.v1.0_protein.faa.out	WP_016397397.1	289	R6_1344	289	1	289	1	289	289	98.27	MDFTWALKYATEFLGTAILIILGNGAVANVELKGTKGHQSGWIVIAVGYGMGVMIPALMFGNVSGNHINPAFTLGLAVSGLFPWAQVVPYIIAQVLGAIFGQALVVATYRPFYLKTENPNNILGTFSTISSIDHGTKESRYAATVNGLINEFVGSFVLFFAALGLTKNFFGAEVLQYMKQTAIQAGQTVDFSDLAIKAQVAPHTASGLSVAHLALGFLVMALVTSLGGPTGPALNPARDLGPRLLHAFLPKSVLGEHKGDSKWWYSWVPVVVPIAAAIAAVAVFKFLYL
GCF_000762745.1_Sp_3507.v1.0_protein.faa.out	WP_016397397.1	289	R6_1344	289	1	289	1	289	289	98.27	MDFTWALKYATEFLGTAILIILGNGAVANVELKGTKGHQSGWIVIAVGYGMGVMIPALMFGNVSGNHINPAFTLGLAVSGLFPWAQVVPYIIAQVLGAIFGQALVVATYRPFYLKTENPNNILGTFSTISSIDHGTKESRYAATVNGLINEFVGSFVLFFAALGLTKNFFGAEVLQYMKQTAIQAGQTVDFSDLAIKAQVAPHTASGLSVAHLALGFLVMALVTSLGGPTGPALNPARDLGPRLLHAFLPKSVLGEHKGDSKWWYSWVPVVVPIAAAIAAVAVFKFLYL
GCF_000762765.1_Sp_1854.v1.0_protein.faa.out	WP_016397397.1	289	R6_1344	289	1	289	1	289	289	98.27	MDFTWALKYATEFLGTAILIILGNGAVANVELKGTKGHQSGWIVIAVGYGMGVMIPALMFGNVSGNHINPAFTLGLAVSGLFPWAQVVPYIIAQVLGAIFGQALVVATYRPFYLKTENPNNILGTFSTISSIDHGTKESRYAATVNGLINEFVGSFVLFFAALGLTKNFFGAEVLQYMKQTAIQAGQTVDFSDLAIKAQVAPHTASGLSVAHLALGFLVMALVTSLGGPTGPALNPARDLGPRLLHAFLPKSVLGEHKGDSKWWYSWVPVVVPIAAAIAAVAVFKFLYL
GCF_000762785.1_Sp_2439.v1.0_protein.faa.out	WP_016397397.1	289	R6_1344	289	1	289	1	289	289	98.27	MDFTWALKYATEFLGTAILIILGNGAVANVELKGTKGHQSGWIVIAVGYGMGVMIPALMFGNVSGNHINPAFTLGLAVSGLFPWAQVVPYIIAQVLGAIFGQALVVATYRPFYLKTENPNNILGTFSTISSIDHGTKESRYAATVNGLINEFVGSFVLFFAALGLTKNFFGAEVLQYMKQTAIQAGQTVDFSDLAIKAQVAPHTASGLSVAHLALGFLVMALVTSLGGPTGPALNPARDLGPRLLHAFLPKSVLGEHKGDSKWWYSWVPVVVPIAAAIAAVAVFKFLYL
GCF_000762805.1_Sp_3508.v1.0_protein.faa.out	WP_016397397.1	289	R6_1344	289	1	289	1	289	289	98.27	MDFTWALKYATEFLGTAILIILGNGAVANVELKGTKGHQSGWIVIAVGYGMGVMIPALMFGNVSGNHINPAFTLGLAVSGLFPWAQVVPYIIAQVLGAIFGQALVVATYRPFYLKTENPNNILGTFSTISSIDHGTKESRYAATVNGLINEFVGSFVLFFAALGLTKNFFGAEVLQYMKQTAIQAGQTVDFSDLAIKAQVAPHTASGLSVAHLALGFLVMALVTSLGGPTGPALNPARDLGPRLLHAFLPKSVLGEHKGDSKWWYSWVPVVVPIAAAIAAVAVFKFLYL
GCF_000762825.1_Sp_0381.v1.0_protein.faa.out	WP_000348126.1	289	R6_1344	289	1	289	1	289	289	99.308	MDFTWALKYATEFLGTAILIILGNGAVANVELKGTKGHQSGWIVIAVGYGMGVMIPALMFGNVSGNHINPAFTLGLAVSGLFPWAQVVPYIIAQVLGAIFGQALVVATYRPFYLKTENPNNILGTFSTISSIDHGTKESRYAATVNGLINEFVGSFVLFFAALGLTKNFFGAEVLQFMKQKAIEAGQTVDFSDLAIKAQVAPHTASGLSVAHLALGFLVMALVTSLGGPTGPALNPARDLGPRLLHAFLPKSVLGEHKGDSKWWYSWVPVVAPIVAAIAAVAVFKFLYL
GCF_000817005.1_ASM81700v1_protein.faa.out	WP_016397397.1	289	R6_1344	289	1	289	1	289	289	98.27	MDFTWALKYATEFLGTAILIILGNGAVANVELKGTKGHQSGWIVIAVGYGMGVMIPALMFGNVSGNHINPAFTLGLAVSGLFPWAQVVPYIIAQVLGAIFGQALVVATYRPFYLKTENPNNILGTFSTISSIDHGTKESRYAATVNGLINEFVGSFVLFFAALGLTKNFFGAEVLQYMKQTAIQAGQTVDFSDLAIKAQVAPHTASGLSVAHLALGFLVMALVTSLGGPTGPALNPARDLGPRLLHAFLPKSVLGEHKGDSKWWYSWVPVVVPIAAAIAAVAVFKFLYL
GCF_000832325.1_6714_8_8_protein.faa.out	WP_000348125.1	289	R6_1344	289	1	289	1	289	289	99.654	MDFTWALKYATEFLGTAILIILGNGAVANVELKGTKGHQSGWIVIAVGYGMGVMIPALMFGNVSGNHINPAFTLGLAVSGLFPWAQVVPYIIAQVLGAIFGQALVVATYRPFYLKTENPNNILGTFSTISSIDHGTKESRYAATVNGLINEFVGSFVLFFAALGLTKNFFGAEVLQFMKQKAIEAGQTVDFSDLAIKAQVAPHTASGLSVAHLALGFLVMALVTSLGGPTGPALNPARDLGPRLLHAFLPKSVLGEHKGDSKWWYSWVPVVAPIAAAIAAVAVFKFLYL
GCF_000939355.1_6714_8_5_protein.faa.out	WP_000348122.1	289	R6_1344	289	1	289	1	289	289	99.308	MDFTWALKYATEFLGTAILIILGNGAVANVELKGTKGHQSGWIVIAVGYGMGVMIPALMFGNVSGNHINPAFTLGLAVSGLFPWAQVVPYIIAQVLGAIFGQALVVATYRPFYLKTEKPNNILGTFSTISSIDHGTKESRYAATVNGLINEFVGSFVLFFAALGLTKNFFGAEVLQFMKQKAIEAGQTVDFSDLAIKAQVAPHTASGLSVAHLALGFLVMALVTSLGGPTGPALNPARDLGPRLLHAFLPKSVLGEHKGDSKWWYSWVPVVAPIAAAIAAVAVFKFLYL
GCF_000941155.1_6714_8_11_protein.faa.out	WP_000348122.1	289	R6_1344	289	1	289	1	289	289	99.308	MDFTWALKYATEFLGTAILIILGNGAVANVELKGTKGHQSGWIVIAVGYGMGVMIPALMFGNVSGNHINPAFTLGLAVSGLFPWAQVVPYIIAQVLGAIFGQALVVATYRPFYLKTEKPNNILGTFSTISSIDHGTKESRYAATVNGLINEFVGSFVLFFAALGLTKNFFGAEVLQFMKQKAIEAGQTVDFSDLAIKAQVAPHTASGLSVAHLALGFLVMALVTSLGGPTGPALNPARDLGPRLLHAFLPKSVLGEHKGDSKWWYSWVPVVAPIAAAIAAVAVFKFLYL
GCF_000942775.1_6714_8_2_protein.faa.out	WP_000348125.1	289	R6_1344	289	1	289	1	289	289	99.654	MDFTWALKYATEFLGTAILIILGNGAVANVELKGTKGHQSGWIVIAVGYGMGVMIPALMFGNVSGNHINPAFTLGLAVSGLFPWAQVVPYIIAQVLGAIFGQALVVATYRPFYLKTENPNNILGTFSTISSIDHGTKESRYAATVNGLINEFVGSFVLFFAALGLTKNFFGAEVLQFMKQKAIEAGQTVDFSDLAIKAQVAPHTASGLSVAHLALGFLVMALVTSLGGPTGPALNPARDLGPRLLHAFLPKSVLGEHKGDSKWWYSWVPVVAPIAAAIAAVAVFKFLYL
GCF_000944255.1_6714_8_10_protein.faa.out	WP_000348128.1	289	R6_1344	289	1	289	1	289	289	100	MDFTWALKYATEFLGTAILIILGNGAVANVELKGTKGHQSGWIVIAVGYGMGVMIPALMFGNVSGNHINPAFTLGLAVSGLFPWAQVVPYIIAQVLGAIFGQALVVATYRPFYLKTENPNNILGTFSTISSIDHGTKESRYAATVNGLINEFVGSFVLFFAALGLTKNFFGAEVLQFMKQKATEAGQTVDFSDLAIKAQVAPHTASGLSVAHLALGFLVMALVTSLGGPTGPALNPARDLGPRLLHAFLPKSVLGEHKGDSKWWYSWVPVVAPIAAAIAAVAVFKFLYL
GCF_000945715.1_6714_8_4_protein.faa.out	WP_000348125.1	289	R6_1344	289	1	289	1	289	289	99.654	MDFTWALKYATEFLGTAILIILGNGAVANVELKGTKGHQSGWIVIAVGYGMGVMIPALMFGNVSGNHINPAFTLGLAVSGLFPWAQVVPYIIAQVLGAIFGQALVVATYRPFYLKTENPNNILGTFSTISSIDHGTKESRYAATVNGLINEFVGSFVLFFAALGLTKNFFGAEVLQFMKQKAIEAGQTVDFSDLAIKAQVAPHTASGLSVAHLALGFLVMALVTSLGGPTGPALNPARDLGPRLLHAFLPKSVLGEHKGDSKWWYSWVPVVAPIAAAIAAVAVFKFLYL
GCF_000946055.1_6714_8_6_protein.faa.out	WP_000348125.1	289	R6_1344	289	1	289	1	289	289	99.654	MDFTWALKYATEFLGTAILIILGNGAVANVELKGTKGHQSGWIVIAVGYGMGVMIPALMFGNVSGNHINPAFTLGLAVSGLFPWAQVVPYIIAQVLGAIFGQALVVATYRPFYLKTENPNNILGTFSTISSIDHGTKESRYAATVNGLINEFVGSFVLFFAALGLTKNFFGAEVLQFMKQKAIEAGQTVDFSDLAIKAQVAPHTASGLSVAHLALGFLVMALVTSLGGPTGPALNPARDLGPRLLHAFLPKSVLGEHKGDSKWWYSWVPVVAPIAAAIAAVAVFKFLYL
GCF_000946895.1_6714_8_9_protein.faa.out	WP_000348122.1	289	R6_1344	289	1	289	1	289	289	99.308	MDFTWALKYATEFLGTAILIILGNGAVANVELKGTKGHQSGWIVIAVGYGMGVMIPALMFGNVSGNHINPAFTLGLAVSGLFPWAQVVPYIIAQVLGAIFGQALVVATYRPFYLKTEKPNNILGTFSTISSIDHGTKESRYAATVNGLINEFVGSFVLFFAALGLTKNFFGAEVLQFMKQKAIEAGQTVDFSDLAIKAQVAPHTASGLSVAHLALGFLVMALVTSLGGPTGPALNPARDLGPRLLHAFLPKSVLGEHKGDSKWWYSWVPVVAPIAAAIAAVAVFKFLYL
GCF_000947295.1_6714_8_7_protein.faa.out	WP_000348122.1	289	R6_1344	289	1	289	1	289	289	99.308	MDFTWALKYATEFLGTAILIILGNGAVANVELKGTKGHQSGWIVIAVGYGMGVMIPALMFGNVSGNHINPAFTLGLAVSGLFPWAQVVPYIIAQVLGAIFGQALVVATYRPFYLKTEKPNNILGTFSTISSIDHGTKESRYAATVNGLINEFVGSFVLFFAALGLTKNFFGAEVLQFMKQKAIEAGQTVDFSDLAIKAQVAPHTASGLSVAHLALGFLVMALVTSLGGPTGPALNPARDLGPRLLHAFLPKSVLGEHKGDSKWWYSWVPVVAPIAAAIAAVAVFKFLYL
GCF_000983075.1_9803_7_79_protein.faa.out	WP_000348122.1	289	R6_1344	289	1	289	1	289	289	99.308	MDFTWALKYATEFLGTAILIILGNGAVANVELKGTKGHQSGWIVIAVGYGMGVMIPALMFGNVSGNHINPAFTLGLAVSGLFPWAQVVPYIIAQVLGAIFGQALVVATYRPFYLKTEKPNNILGTFSTISSIDHGTKESRYAATVNGLINEFVGSFVLFFAALGLTKNFFGAEVLQFMKQKAIEAGQTVDFSDLAIKAQVAPHTASGLSVAHLALGFLVMALVTSLGGPTGPALNPARDLGPRLLHAFLPKSVLGEHKGDSKWWYSWVPVVAPIAAAIAAVAVFKFLYL
GCF_001005565.1_ASM100556v1_protein.faa.out	WP_000348122.1	289	R6_1344	289	1	289	1	289	289	99.308	MDFTWALKYATEFLGTAILIILGNGAVANVELKGTKGHQSGWIVIAVGYGMGVMIPALMFGNVSGNHINPAFTLGLAVSGLFPWAQVVPYIIAQVLGAIFGQALVVATYRPFYLKTEKPNNILGTFSTISSIDHGTKESRYAATVNGLINEFVGSFVLFFAALGLTKNFFGAEVLQFMKQKAIEAGQTVDFSDLAIKAQVAPHTASGLSVAHLALGFLVMALVTSLGGPTGPALNPARDLGPRLLHAFLPKSVLGEHKGDSKWWYSWVPVVAPIAAAIAAVAVFKFLYL
GCF_001071595.1_ASM107159v1_protein.faa.out	WP_000348122.1	289	R6_1344	289	1	289	1	289	289	99.308	MDFTWALKYATEFLGTAILIILGNGAVANVELKGTKGHQSGWIVIAVGYGMGVMIPALMFGNVSGNHINPAFTLGLAVSGLFPWAQVVPYIIAQVLGAIFGQALVVATYRPFYLKTEKPNNILGTFSTISSIDHGTKESRYAATVNGLINEFVGSFVLFFAALGLTKNFFGAEVLQFMKQKAIEAGQTVDFSDLAIKAQVAPHTASGLSVAHLALGFLVMALVTSLGGPTGPALNPARDLGPRLLHAFLPKSVLGEHKGDSKWWYSWVPVVAPIAAAIAAVAVFKFLYL
GCF_001072305.1_ASM107230v1_protein.faa.out	WP_000348126.1	289	R6_1344	289	1	289	1	289	289	99.308	MDFTWALKYATEFLGTAILIILGNGAVANVELKGTKGHQSGWIVIAVGYGMGVMIPALMFGNVSGNHINPAFTLGLAVSGLFPWAQVVPYIIAQVLGAIFGQALVVATYRPFYLKTENPNNILGTFSTISSIDHGTKESRYAATVNGLINEFVGSFVLFFAALGLTKNFFGAEVLQFMKQKAIEAGQTVDFSDLAIKAQVAPHTASGLSVAHLALGFLVMALVTSLGGPTGPALNPARDLGPRLLHAFLPKSVLGEHKGDSKWWYSWVPVVAPIVAAIAAVAVFKFLYL
GCF_001072515.1_ASM107251v1_protein.faa.out	WP_000348123.1	289	R6_1344	289	1	289	1	289	289	98.962	MDFTWALKYATEFLGTAILIILGNGAVANVELKGTKGHQSGWIVIAVGYGMGVMIPALMFGNVSGNHINPAFTLGLAVSGLFPWAQVVPYIIAQVLGAIFGQALVVATYRPFYLKTEKPNNILGTFSTISSIDHGTKESRYTATVNGLINEFVGSFVLFFAALGLTKNFFGAEVLQFMKQKAIEAGQTVDFSDLAIKAQVAPHTASGLSVAHLALGFLVMALVTSLGGPTGPALNPARDLGPRLLHAFLPKSVLGEHKGDSKWWYSWVPVVAPIAAAIAAVAVFKFLYL
GCF_001074475.1_ASM107447v1_protein.faa.out	WP_000348122.1	289	R6_1344	289	1	289	1	289	289	99.308	MDFTWALKYATEFLGTAILIILGNGAVANVELKGTKGHQSGWIVIAVGYGMGVMIPALMFGNVSGNHINPAFTLGLAVSGLFPWAQVVPYIIAQVLGAIFGQALVVATYRPFYLKTEKPNNILGTFSTISSIDHGTKESRYAATVNGLINEFVGSFVLFFAALGLTKNFFGAEVLQFMKQKAIEAGQTVDFSDLAIKAQVAPHTASGLSVAHLALGFLVMALVTSLGGPTGPALNPARDLGPRLLHAFLPKSVLGEHKGDSKWWYSWVPVVAPIAAAIAAVAVFKFLYL
GCF_001078685.1_6714_8_3_protein.faa.out	WP_000348125.1	289	R6_1344	289	1	289	1	289	289	99.654	MDFTWALKYATEFLGTAILIILGNGAVANVELKGTKGHQSGWIVIAVGYGMGVMIPALMFGNVSGNHINPAFTLGLAVSGLFPWAQVVPYIIAQVLGAIFGQALVVATYRPFYLKTENPNNILGTFSTISSIDHGTKESRYAATVNGLINEFVGSFVLFFAALGLTKNFFGAEVLQFMKQKAIEAGQTVDFSDLAIKAQVAPHTASGLSVAHLALGFLVMALVTSLGGPTGPALNPARDLGPRLLHAFLPKSVLGEHKGDSKWWYSWVPVVAPIAAAIAAVAVFKFLYL
GCF_001082985.1_6999_1_19_protein.faa.out	WP_000348123.1	289	R6_1344	289	1	289	1	289	289	98.962	MDFTWALKYATEFLGTAILIILGNGAVANVELKGTKGHQSGWIVIAVGYGMGVMIPALMFGNVSGNHINPAFTLGLAVSGLFPWAQVVPYIIAQVLGAIFGQALVVATYRPFYLKTEKPNNILGTFSTISSIDHGTKESRYTATVNGLINEFVGSFVLFFAALGLTKNFFGAEVLQFMKQKAIEAGQTVDFSDLAIKAQVAPHTASGLSVAHLALGFLVMALVTSLGGPTGPALNPARDLGPRLLHAFLPKSVLGEHKGDSKWWYSWVPVVAPIAAAIAAVAVFKFLYL
GCF_001083025.1_7004_5_7_protein.faa.out	WP_000348126.1	289	R6_1344	289	1	289	1	289	289	99.308	MDFTWALKYATEFLGTAILIILGNGAVANVELKGTKGHQSGWIVIAVGYGMGVMIPALMFGNVSGNHINPAFTLGLAVSGLFPWAQVVPYIIAQVLGAIFGQALVVATYRPFYLKTENPNNILGTFSTISSIDHGTKESRYAATVNGLINEFVGSFVLFFAALGLTKNFFGAEVLQFMKQKAIEAGQTVDFSDLAIKAQVAPHTASGLSVAHLALGFLVMALVTSLGGPTGPALNPARDLGPRLLHAFLPKSVLGEHKGDSKWWYSWVPVVAPIVAAIAAVAVFKFLYL
GCF_001083045.1_7622_3_64_protein.faa.out	WP_000348125.1	289	R6_1344	289	1	289	1	289	289	99.654	MDFTWALKYATEFLGTAILIILGNGAVANVELKGTKGHQSGWIVIAVGYGMGVMIPALMFGNVSGNHINPAFTLGLAVSGLFPWAQVVPYIIAQVLGAIFGQALVVATYRPFYLKTENPNNILGTFSTISSIDHGTKESRYAATVNGLINEFVGSFVLFFAALGLTKNFFGAEVLQFMKQKAIEAGQTVDFSDLAIKAQVAPHTASGLSVAHLALGFLVMALVTSLGGPTGPALNPARDLGPRLLHAFLPKSVLGEHKGDSKWWYSWVPVVAPIAAAIAAVAVFKFLYL
GCF_001083125.1_6972_5_8_protein.faa.out	WP_000348122.1	289	R6_1344	289	1	289	1	289	289	99.308	MDFTWALKYATEFLGTAILIILGNGAVANVELKGTKGHQSGWIVIAVGYGMGVMIPALMFGNVSGNHINPAFTLGLAVSGLFPWAQVVPYIIAQVLGAIFGQALVVATYRPFYLKTEKPNNILGTFSTISSIDHGTKESRYAATVNGLINEFVGSFVLFFAALGLTKNFFGAEVLQFMKQKAIEAGQTVDFSDLAIKAQVAPHTASGLSVAHLALGFLVMALVTSLGGPTGPALNPARDLGPRLLHAFLPKSVLGEHKGDSKWWYSWVPVVAPIAAAIAAVAVFKFLYL
GCF_001083145.1_7038_7_19_protein.faa.out	WP_000348122.1	289	R6_1344	289	1	289	1	289	289	99.308	MDFTWALKYATEFLGTAILIILGNGAVANVELKGTKGHQSGWIVIAVGYGMGVMIPALMFGNVSGNHINPAFTLGLAVSGLFPWAQVVPYIIAQVLGAIFGQALVVATYRPFYLKTEKPNNILGTFSTISSIDHGTKESRYAATVNGLINEFVGSFVLFFAALGLTKNFFGAEVLQFMKQKAIEAGQTVDFSDLAIKAQVAPHTASGLSVAHLALGFLVMALVTSLGGPTGPALNPARDLGPRLLHAFLPKSVLGEHKGDSKWWYSWVPVVAPIAAAIAAVAVFKFLYL
GCF_001083205.1_6938_7_16_protein.faa.out	WP_000348122.1	289	R6_1344	289	1	289	1	289	289	99.308	MDFTWALKYATEFLGTAILIILGNGAVANVELKGTKGHQSGWIVIAVGYGMGVMIPALMFGNVSGNHINPAFTLGLAVSGLFPWAQVVPYIIAQVLGAIFGQALVVATYRPFYLKTEKPNNILGTFSTISSIDHGTKESRYAATVNGLINEFVGSFVLFFAALGLTKNFFGAEVLQFMKQKAIEAGQTVDFSDLAIKAQVAPHTASGLSVAHLALGFLVMALVTSLGGPTGPALNPARDLGPRLLHAFLPKSVLGEHKGDSKWWYSWVPVVAPIAAAIAAVAVFKFLYL
GCF_001083225.1_7444_8_91_protein.faa.out	WP_050264513.1	289	R6_1344	289	1	289	1	289	289	99.308	MDFTWALKYATEFLGTAILIILGNGAVANVELKGTKGHQSGWIVIAVGYGMGVMIPALMFGNVSGNHINPAFTLGLAVSGLFPWAQVVPYIIAQVLGAIFGQALVVATYRPFYLKTENPNNILGTFSTISSIDHGTKESRYAATVNGLINEFVGSFVLFFAALGLTKNFFGAEVLQFMKQKAIEAGQTVDFSDLAIKAQVAPHTASGLSVAHLALGFLVMALVTSLGGPTGPALNPARDLGPRLLHAFLPKSVLGEHKGDSKWRYSWVPVVAPIAAAIAAVAVFKFLYL
GCF_001083245.1_7054_5_21_protein.faa.out	WP_000348122.1	289	R6_1344	289	1	289	1	289	289	99.308	MDFTWALKYATEFLGTAILIILGNGAVANVELKGTKGHQSGWIVIAVGYGMGVMIPALMFGNVSGNHINPAFTLGLAVSGLFPWAQVVPYIIAQVLGAIFGQALVVATYRPFYLKTEKPNNILGTFSTISSIDHGTKESRYAATVNGLINEFVGSFVLFFAALGLTKNFFGAEVLQFMKQKAIEAGQTVDFSDLAIKAQVAPHTASGLSVAHLALGFLVMALVTSLGGPTGPALNPARDLGPRLLHAFLPKSVLGEHKGDSKWWYSWVPVVAPIAAAIAAVAVFKFLYL
GCF_001083265.1_7553_4_47_protein.faa.out	WP_000348126.1	289	R6_1344	289	1	289	1	289	289	99.308	MDFTWALKYATEFLGTAILIILGNGAVANVELKGTKGHQSGWIVIAVGYGMGVMIPALMFGNVSGNHINPAFTLGLAVSGLFPWAQVVPYIIAQVLGAIFGQALVVATYRPFYLKTENPNNILGTFSTISSIDHGTKESRYAATVNGLINEFVGSFVLFFAALGLTKNFFGAEVLQFMKQKAIEAGQTVDFSDLAIKAQVAPHTASGLSVAHLALGFLVMALVTSLGGPTGPALNPARDLGPRLLHAFLPKSVLGEHKGDSKWWYSWVPVVAPIVAAIAAVAVFKFLYL
GCF_001083285.1_9803_7_37_protein.faa.out	WP_000348122.1	289	R6_1344	289	1	289	1	289	289	99.308	MDFTWALKYATEFLGTAILIILGNGAVANVELKGTKGHQSGWIVIAVGYGMGVMIPALMFGNVSGNHINPAFTLGLAVSGLFPWAQVVPYIIAQVLGAIFGQALVVATYRPFYLKTEKPNNILGTFSTISSIDHGTKESRYAATVNGLINEFVGSFVLFFAALGLTKNFFGAEVLQFMKQKAIEAGQTVDFSDLAIKAQVAPHTASGLSVAHLALGFLVMALVTSLGGPTGPALNPARDLGPRLLHAFLPKSVLGEHKGDSKWWYSWVPVVAPIAAAIAAVAVFKFLYL
GCF_001083345.1_9803_7_31_protein.faa.out	WP_000348122.1	289	R6_1344	289	1	289	1	289	289	99.308	MDFTWALKYATEFLGTAILIILGNGAVANVELKGTKGHQSGWIVIAVGYGMGVMIPALMFGNVSGNHINPAFTLGLAVSGLFPWAQVVPYIIAQVLGAIFGQALVVATYRPFYLKTEKPNNILGTFSTISSIDHGTKESRYAATVNGLINEFVGSFVLFFAALGLTKNFFGAEVLQFMKQKAIEAGQTVDFSDLAIKAQVAPHTASGLSVAHLALGFLVMALVTSLGGPTGPALNPARDLGPRLLHAFLPKSVLGEHKGDSKWWYSWVPVVAPIAAAIAAVAVFKFLYL
GCF_001083365.1_6983_4_87_protein.faa.out	WP_000348122.1	289	R6_1344	289	1	289	1	289	289	99.308	MDFTWALKYATEFLGTAILIILGNGAVANVELKGTKGHQSGWIVIAVGYGMGVMIPALMFGNVSGNHINPAFTLGLAVSGLFPWAQVVPYIIAQVLGAIFGQALVVATYRPFYLKTEKPNNILGTFSTISSIDHGTKESRYAATVNGLINEFVGSFVLFFAALGLTKNFFGAEVLQFMKQKAIEAGQTVDFSDLAIKAQVAPHTASGLSVAHLALGFLVMALVTSLGGPTGPALNPARDLGPRLLHAFLPKSVLGEHKGDSKWWYSWVPVVAPIAAAIAAVAVFKFLYL
GCF_001083385.1_6972_2_17_protein.faa.out	WP_000348122.1	289	R6_1344	289	1	289	1	289	289	99.308	MDFTWALKYATEFLGTAILIILGNGAVANVELKGTKGHQSGWIVIAVGYGMGVMIPALMFGNVSGNHINPAFTLGLAVSGLFPWAQVVPYIIAQVLGAIFGQALVVATYRPFYLKTEKPNNILGTFSTISSIDHGTKESRYAATVNGLINEFVGSFVLFFAALGLTKNFFGAEVLQFMKQKAIEAGQTVDFSDLAIKAQVAPHTASGLSVAHLALGFLVMALVTSLGGPTGPALNPARDLGPRLLHAFLPKSVLGEHKGDSKWWYSWVPVVAPIAAAIAAVAVFKFLYL
GCF_001083405.1_7622_5_93_protein.faa.out	WP_000348122.1	289	R6_1344	289	1	289	1	289	289	99.308	MDFTWALKYATEFLGTAILIILGNGAVANVELKGTKGHQSGWIVIAVGYGMGVMIPALMFGNVSGNHINPAFTLGLAVSGLFPWAQVVPYIIAQVLGAIFGQALVVATYRPFYLKTEKPNNILGTFSTISSIDHGTKESRYAATVNGLINEFVGSFVLFFAALGLTKNFFGAEVLQFMKQKAIEAGQTVDFSDLAIKAQVAPHTASGLSVAHLALGFLVMALVTSLGGPTGPALNPARDLGPRLLHAFLPKSVLGEHKGDSKWWYSWVPVVAPIAAAIAAVAVFKFLYL
GCF_001083425.1_7004_5_10_protein.faa.out	WP_000348122.1	289	R6_1344	289	1	289	1	289	289	99.308	MDFTWALKYATEFLGTAILIILGNGAVANVELKGTKGHQSGWIVIAVGYGMGVMIPALMFGNVSGNHINPAFTLGLAVSGLFPWAQVVPYIIAQVLGAIFGQALVVATYRPFYLKTEKPNNILGTFSTISSIDHGTKESRYAATVNGLINEFVGSFVLFFAALGLTKNFFGAEVLQFMKQKAIEAGQTVDFSDLAIKAQVAPHTASGLSVAHLALGFLVMALVTSLGGPTGPALNPARDLGPRLLHAFLPKSVLGEHKGDSKWWYSWVPVVAPIAAAIAAVAVFKFLYL
GCF_001083445.1_7038_5_20_protein.faa.out	WP_000348125.1	289	R6_1344	289	1	289	1	289	289	99.654	MDFTWALKYATEFLGTAILIILGNGAVANVELKGTKGHQSGWIVIAVGYGMGVMIPALMFGNVSGNHINPAFTLGLAVSGLFPWAQVVPYIIAQVLGAIFGQALVVATYRPFYLKTENPNNILGTFSTISSIDHGTKESRYAATVNGLINEFVGSFVLFFAALGLTKNFFGAEVLQFMKQKAIEAGQTVDFSDLAIKAQVAPHTASGLSVAHLALGFLVMALVTSLGGPTGPALNPARDLGPRLLHAFLPKSVLGEHKGDSKWWYSWVPVVAPIAAAIAAVAVFKFLYL
GCF_001083465.1_6680_6_19_protein.faa.out	WP_000348125.1	289	R6_1344	289	1	289	1	289	289	99.654	MDFTWALKYATEFLGTAILIILGNGAVANVELKGTKGHQSGWIVIAVGYGMGVMIPALMFGNVSGNHINPAFTLGLAVSGLFPWAQVVPYIIAQVLGAIFGQALVVATYRPFYLKTENPNNILGTFSTISSIDHGTKESRYAATVNGLINEFVGSFVLFFAALGLTKNFFGAEVLQFMKQKAIEAGQTVDFSDLAIKAQVAPHTASGLSVAHLALGFLVMALVTSLGGPTGPALNPARDLGPRLLHAFLPKSVLGEHKGDSKWWYSWVPVVAPIAAAIAAVAVFKFLYL
GCF_001083485.1_7444_8_53_protein.faa.out	WP_000348125.1	289	R6_1344	289	1	289	1	289	289	99.654	MDFTWALKYATEFLGTAILIILGNGAVANVELKGTKGHQSGWIVIAVGYGMGVMIPALMFGNVSGNHINPAFTLGLAVSGLFPWAQVVPYIIAQVLGAIFGQALVVATYRPFYLKTENPNNILGTFSTISSIDHGTKESRYAATVNGLINEFVGSFVLFFAALGLTKNFFGAEVLQFMKQKAIEAGQTVDFSDLAIKAQVAPHTASGLSVAHLALGFLVMALVTSLGGPTGPALNPARDLGPRLLHAFLPKSVLGEHKGDSKWWYSWVPVVAPIAAAIAAVAVFKFLYL
GCF_001083505.1_6925_7_6_protein.faa.out	WP_000348125.1	289	R6_1344	289	1	289	1	289	289	99.654	MDFTWALKYATEFLGTAILIILGNGAVANVELKGTKGHQSGWIVIAVGYGMGVMIPALMFGNVSGNHINPAFTLGLAVSGLFPWAQVVPYIIAQVLGAIFGQALVVATYRPFYLKTENPNNILGTFSTISSIDHGTKESRYAATVNGLINEFVGSFVLFFAALGLTKNFFGAEVLQFMKQKAIEAGQTVDFSDLAIKAQVAPHTASGLSVAHLALGFLVMALVTSLGGPTGPALNPARDLGPRLLHAFLPKSVLGEHKGDSKWWYSWVPVVAPIAAAIAAVAVFKFLYL
GCF_001083525.1_6972_4_7_protein.faa.out	WP_000348125.1	289	R6_1344	289	1	289	1	289	289	99.654	MDFTWALKYATEFLGTAILIILGNGAVANVELKGTKGHQSGWIVIAVGYGMGVMIPALMFGNVSGNHINPAFTLGLAVSGLFPWAQVVPYIIAQVLGAIFGQALVVATYRPFYLKTENPNNILGTFSTISSIDHGTKESRYAATVNGLINEFVGSFVLFFAALGLTKNFFGAEVLQFMKQKAIEAGQTVDFSDLAIKAQVAPHTASGLSVAHLALGFLVMALVTSLGGPTGPALNPARDLGPRLLHAFLPKSVLGEHKGDSKWWYSWVPVVAPIAAAIAAVAVFKFLYL
GCF_001083585.1_7054_4_16_protein.faa.out	WP_000348125.1	289	R6_1344	289	1	289	1	289	289	99.654	MDFTWALKYATEFLGTAILIILGNGAVANVELKGTKGHQSGWIVIAVGYGMGVMIPALMFGNVSGNHINPAFTLGLAVSGLFPWAQVVPYIIAQVLGAIFGQALVVATYRPFYLKTENPNNILGTFSTISSIDHGTKESRYAATVNGLINEFVGSFVLFFAALGLTKNFFGAEVLQFMKQKAIEAGQTVDFSDLAIKAQVAPHTASGLSVAHLALGFLVMALVTSLGGPTGPALNPARDLGPRLLHAFLPKSVLGEHKGDSKWWYSWVPVVAPIAAAIAAVAVFKFLYL
GCF_001083625.1_9803_8_40_protein.faa.out	WP_000348122.1	289	R6_1344	289	1	289	1	289	289	99.308	MDFTWALKYATEFLGTAILIILGNGAVANVELKGTKGHQSGWIVIAVGYGMGVMIPALMFGNVSGNHINPAFTLGLAVSGLFPWAQVVPYIIAQVLGAIFGQALVVATYRPFYLKTEKPNNILGTFSTISSIDHGTKESRYAATVNGLINEFVGSFVLFFAALGLTKNFFGAEVLQFMKQKAIEAGQTVDFSDLAIKAQVAPHTASGLSVAHLALGFLVMALVTSLGGPTGPALNPARDLGPRLLHAFLPKSVLGEHKGDSKWWYSWVPVVAPIAAAIAAVAVFKFLYL
GCF_001083645.1_9803_8_14_protein.faa.out	WP_000348122.1	289	R6_1344	289	1	289	1	289	289	99.308	MDFTWALKYATEFLGTAILIILGNGAVANVELKGTKGHQSGWIVIAVGYGMGVMIPALMFGNVSGNHINPAFTLGLAVSGLFPWAQVVPYIIAQVLGAIFGQALVVATYRPFYLKTEKPNNILGTFSTISSIDHGTKESRYAATVNGLINEFVGSFVLFFAALGLTKNFFGAEVLQFMKQKAIEAGQTVDFSDLAIKAQVAPHTASGLSVAHLALGFLVMALVTSLGGPTGPALNPARDLGPRLLHAFLPKSVLGEHKGDSKWWYSWVPVVAPIAAAIAAVAVFKFLYL
GCF_001083685.1_5159_6_6_protein.faa.out	WP_000348123.1	289	R6_1344	289	1	289	1	289	289	98.962	MDFTWALKYATEFLGTAILIILGNGAVANVELKGTKGHQSGWIVIAVGYGMGVMIPALMFGNVSGNHINPAFTLGLAVSGLFPWAQVVPYIIAQVLGAIFGQALVVATYRPFYLKTEKPNNILGTFSTISSIDHGTKESRYTATVNGLINEFVGSFVLFFAALGLTKNFFGAEVLQFMKQKAIEAGQTVDFSDLAIKAQVAPHTASGLSVAHLALGFLVMALVTSLGGPTGPALNPARDLGPRLLHAFLPKSVLGEHKGDSKWWYSWVPVVAPIAAAIAAVAVFKFLYL
GCF_001083705.1_6999_6_21_protein.faa.out	WP_000348122.1	289	R6_1344	289	1	289	1	289	289	99.308	MDFTWALKYATEFLGTAILIILGNGAVANVELKGTKGHQSGWIVIAVGYGMGVMIPALMFGNVSGNHINPAFTLGLAVSGLFPWAQVVPYIIAQVLGAIFGQALVVATYRPFYLKTEKPNNILGTFSTISSIDHGTKESRYAATVNGLINEFVGSFVLFFAALGLTKNFFGAEVLQFMKQKAIEAGQTVDFSDLAIKAQVAPHTASGLSVAHLALGFLVMALVTSLGGPTGPALNPARDLGPRLLHAFLPKSVLGEHKGDSKWWYSWVPVVAPIAAAIAAVAVFKFLYL
GCF_001083725.1_6841_7_17_protein.faa.out	WP_000348128.1	289	R6_1344	289	1	289	1	289	289	100	MDFTWALKYATEFLGTAILIILGNGAVANVELKGTKGHQSGWIVIAVGYGMGVMIPALMFGNVSGNHINPAFTLGLAVSGLFPWAQVVPYIIAQVLGAIFGQALVVATYRPFYLKTENPNNILGTFSTISSIDHGTKESRYAATVNGLINEFVGSFVLFFAALGLTKNFFGAEVLQFMKQKATEAGQTVDFSDLAIKAQVAPHTASGLSVAHLALGFLVMALVTSLGGPTGPALNPARDLGPRLLHAFLPKSVLGEHKGDSKWWYSWVPVVAPIAAAIAAVAVFKFLYL
GCF_001083905.1_6680_4_6_protein.faa.out	WP_000348122.1	289	R6_1344	289	1	289	1	289	289	99.308	MDFTWALKYATEFLGTAILIILGNGAVANVELKGTKGHQSGWIVIAVGYGMGVMIPALMFGNVSGNHINPAFTLGLAVSGLFPWAQVVPYIIAQVLGAIFGQALVVATYRPFYLKTEKPNNILGTFSTISSIDHGTKESRYAATVNGLINEFVGSFVLFFAALGLTKNFFGAEVLQFMKQKAIEAGQTVDFSDLAIKAQVAPHTASGLSVAHLALGFLVMALVTSLGGPTGPALNPARDLGPRLLHAFLPKSVLGEHKGDSKWWYSWVPVVAPIAAAIAAVAVFKFLYL
GCF_001083945.1_7038_5_10_protein.faa.out	WP_000348122.1	289	R6_1344	289	1	289	1	289	289	99.308	MDFTWALKYATEFLGTAILIILGNGAVANVELKGTKGHQSGWIVIAVGYGMGVMIPALMFGNVSGNHINPAFTLGLAVSGLFPWAQVVPYIIAQVLGAIFGQALVVATYRPFYLKTEKPNNILGTFSTISSIDHGTKESRYAATVNGLINEFVGSFVLFFAALGLTKNFFGAEVLQFMKQKAIEAGQTVDFSDLAIKAQVAPHTASGLSVAHLALGFLVMALVTSLGGPTGPALNPARDLGPRLLHAFLPKSVLGEHKGDSKWWYSWVPVVAPIAAAIAAVAVFKFLYL
GCF_001083965.1_6949_2_19_protein.faa.out	WP_000348122.1	289	R6_1344	289	1	289	1	289	289	99.308	MDFTWALKYATEFLGTAILIILGNGAVANVELKGTKGHQSGWIVIAVGYGMGVMIPALMFGNVSGNHINPAFTLGLAVSGLFPWAQVVPYIIAQVLGAIFGQALVVATYRPFYLKTEKPNNILGTFSTISSIDHGTKESRYAATVNGLINEFVGSFVLFFAALGLTKNFFGAEVLQFMKQKAIEAGQTVDFSDLAIKAQVAPHTASGLSVAHLALGFLVMALVTSLGGPTGPALNPARDLGPRLLHAFLPKSVLGEHKGDSKWWYSWVPVVAPIAAAIAAVAVFKFLYL
GCF_001083985.1_6841_7_6_protein.faa.out	WP_000348125.1	289	R6_1344	289	1	289	1	289	289	99.654	MDFTWALKYATEFLGTAILIILGNGAVANVELKGTKGHQSGWIVIAVGYGMGVMIPALMFGNVSGNHINPAFTLGLAVSGLFPWAQVVPYIIAQVLGAIFGQALVVATYRPFYLKTENPNNILGTFSTISSIDHGTKESRYAATVNGLINEFVGSFVLFFAALGLTKNFFGAEVLQFMKQKAIEAGQTVDFSDLAIKAQVAPHTASGLSVAHLALGFLVMALVTSLGGPTGPALNPARDLGPRLLHAFLPKSVLGEHKGDSKWWYSWVPVVAPIAAAIAAVAVFKFLYL
GCF_001084025.1_9803_7_18_protein.faa.out	WP_000348122.1	289	R6_1344	289	1	289	1	289	289	99.308	MDFTWALKYATEFLGTAILIILGNGAVANVELKGTKGHQSGWIVIAVGYGMGVMIPALMFGNVSGNHINPAFTLGLAVSGLFPWAQVVPYIIAQVLGAIFGQALVVATYRPFYLKTEKPNNILGTFSTISSIDHGTKESRYAATVNGLINEFVGSFVLFFAALGLTKNFFGAEVLQFMKQKAIEAGQTVDFSDLAIKAQVAPHTASGLSVAHLALGFLVMALVTSLGGPTGPALNPARDLGPRLLHAFLPKSVLGEHKGDSKWWYSWVPVVAPIAAAIAAVAVFKFLYL
GCF_001084045.1_7038_4_8_protein.faa.out	WP_000348122.1	289	R6_1344	289	1	289	1	289	289	99.308	MDFTWALKYATEFLGTAILIILGNGAVANVELKGTKGHQSGWIVIAVGYGMGVMIPALMFGNVSGNHINPAFTLGLAVSGLFPWAQVVPYIIAQVLGAIFGQALVVATYRPFYLKTEKPNNILGTFSTISSIDHGTKESRYAATVNGLINEFVGSFVLFFAALGLTKNFFGAEVLQFMKQKAIEAGQTVDFSDLAIKAQVAPHTASGLSVAHLALGFLVMALVTSLGGPTGPALNPARDLGPRLLHAFLPKSVLGEHKGDSKWWYSWVPVVAPIAAAIAAVAVFKFLYL
GCF_001084065.1_9803_7_16_protein.faa.out	WP_000348125.1	289	R6_1344	289	1	289	1	289	289	99.654	MDFTWALKYATEFLGTAILIILGNGAVANVELKGTKGHQSGWIVIAVGYGMGVMIPALMFGNVSGNHINPAFTLGLAVSGLFPWAQVVPYIIAQVLGAIFGQALVVATYRPFYLKTENPNNILGTFSTISSIDHGTKESRYAATVNGLINEFVGSFVLFFAALGLTKNFFGAEVLQFMKQKAIEAGQTVDFSDLAIKAQVAPHTASGLSVAHLALGFLVMALVTSLGGPTGPALNPARDLGPRLLHAFLPKSVLGEHKGDSKWWYSWVPVVAPIAAAIAAVAVFKFLYL
GCF_001084105.1_6925_7_13_protein.faa.out	WP_000348122.1	289	R6_1344	289	1	289	1	289	289	99.308	MDFTWALKYATEFLGTAILIILGNGAVANVELKGTKGHQSGWIVIAVGYGMGVMIPALMFGNVSGNHINPAFTLGLAVSGLFPWAQVVPYIIAQVLGAIFGQALVVATYRPFYLKTEKPNNILGTFSTISSIDHGTKESRYAATVNGLINEFVGSFVLFFAALGLTKNFFGAEVLQFMKQKAIEAGQTVDFSDLAIKAQVAPHTASGLSVAHLALGFLVMALVTSLGGPTGPALNPARDLGPRLLHAFLPKSVLGEHKGDSKWWYSWVPVVAPIAAAIAAVAVFKFLYL
GCF_001084145.1_6680_6_24_protein.faa.out	WP_000348125.1	289	R6_1344	289	1	289	1	289	289	99.654	MDFTWALKYATEFLGTAILIILGNGAVANVELKGTKGHQSGWIVIAVGYGMGVMIPALMFGNVSGNHINPAFTLGLAVSGLFPWAQVVPYIIAQVLGAIFGQALVVATYRPFYLKTENPNNILGTFSTISSIDHGTKESRYAATVNGLINEFVGSFVLFFAALGLTKNFFGAEVLQFMKQKAIEAGQTVDFSDLAIKAQVAPHTASGLSVAHLALGFLVMALVTSLGGPTGPALNPARDLGPRLLHAFLPKSVLGEHKGDSKWWYSWVPVVAPIAAAIAAVAVFKFLYL
GCF_001084185.1_6972_4_12_protein.faa.out	WP_000348122.1	289	R6_1344	289	1	289	1	289	289	99.308	MDFTWALKYATEFLGTAILIILGNGAVANVELKGTKGHQSGWIVIAVGYGMGVMIPALMFGNVSGNHINPAFTLGLAVSGLFPWAQVVPYIIAQVLGAIFGQALVVATYRPFYLKTEKPNNILGTFSTISSIDHGTKESRYAATVNGLINEFVGSFVLFFAALGLTKNFFGAEVLQFMKQKAIEAGQTVDFSDLAIKAQVAPHTASGLSVAHLALGFLVMALVTSLGGPTGPALNPARDLGPRLLHAFLPKSVLGEHKGDSKWWYSWVPVVAPIAAAIAAVAVFKFLYL
GCF_001084265.1_6938_6_11_protein.faa.out	WP_000348125.1	289	R6_1344	289	1	289	1	289	289	99.654	MDFTWALKYATEFLGTAILIILGNGAVANVELKGTKGHQSGWIVIAVGYGMGVMIPALMFGNVSGNHINPAFTLGLAVSGLFPWAQVVPYIIAQVLGAIFGQALVVATYRPFYLKTENPNNILGTFSTISSIDHGTKESRYAATVNGLINEFVGSFVLFFAALGLTKNFFGAEVLQFMKQKAIEAGQTVDFSDLAIKAQVAPHTASGLSVAHLALGFLVMALVTSLGGPTGPALNPARDLGPRLLHAFLPKSVLGEHKGDSKWWYSWVPVVAPIAAAIAAVAVFKFLYL
GCF_001084285.1_6983_8_82_protein.faa.out	WP_000348122.1	289	R6_1344	289	1	289	1	289	289	99.308	MDFTWALKYATEFLGTAILIILGNGAVANVELKGTKGHQSGWIVIAVGYGMGVMIPALMFGNVSGNHINPAFTLGLAVSGLFPWAQVVPYIIAQVLGAIFGQALVVATYRPFYLKTEKPNNILGTFSTISSIDHGTKESRYAATVNGLINEFVGSFVLFFAALGLTKNFFGAEVLQFMKQKAIEAGQTVDFSDLAIKAQVAPHTASGLSVAHLALGFLVMALVTSLGGPTGPALNPARDLGPRLLHAFLPKSVLGEHKGDSKWWYSWVPVVAPIAAAIAAVAVFKFLYL
GCF_001084305.1_6593_4_17_protein.faa.out	WP_000348122.1	289	R6_1344	289	1	289	1	289	289	99.308	MDFTWALKYATEFLGTAILIILGNGAVANVELKGTKGHQSGWIVIAVGYGMGVMIPALMFGNVSGNHINPAFTLGLAVSGLFPWAQVVPYIIAQVLGAIFGQALVVATYRPFYLKTEKPNNILGTFSTISSIDHGTKESRYAATVNGLINEFVGSFVLFFAALGLTKNFFGAEVLQFMKQKAIEAGQTVDFSDLAIKAQVAPHTASGLSVAHLALGFLVMALVTSLGGPTGPALNPARDLGPRLLHAFLPKSVLGEHKGDSKWWYSWVPVVAPIAAAIAAVAVFKFLYL
GCF_001084365.1_6841_7_24_protein.faa.out	WP_050220572.1	289	R6_1344	289	1	289	1	289	289	98.962	MDFTWALKYATEFLGTAILIILGNGAVANVELKGTKGHQSGWIVIAVGYGMGVMIPALMFGNVSGNHINPAFTLGLAVSGFFPWAQVVPYIIAQVLGAIFGQALVVATYRPFYLKTEKPNNILGTFSTISSIDHGTKESRYAATVNGLINEFVGSFVLFFAALGLTKNFFGAEVLQFMKQKAIEAGQTVDFSDLAIKAQVAPHTASGLSVAHLALGFLVMALVTSLGGPTGPALNPARDLGPRLLHAFLPKSVLGEHKGDSKWWYSWVPVVAPIAAAIAAVAVFKFLYL
GCF_001084385.1_6949_4_7_protein.faa.out	WP_000348125.1	289	R6_1344	289	1	289	1	289	289	99.654	MDFTWALKYATEFLGTAILIILGNGAVANVELKGTKGHQSGWIVIAVGYGMGVMIPALMFGNVSGNHINPAFTLGLAVSGLFPWAQVVPYIIAQVLGAIFGQALVVATYRPFYLKTENPNNILGTFSTISSIDHGTKESRYAATVNGLINEFVGSFVLFFAALGLTKNFFGAEVLQFMKQKAIEAGQTVDFSDLAIKAQVAPHTASGLSVAHLALGFLVMALVTSLGGPTGPALNPARDLGPRLLHAFLPKSVLGEHKGDSKWWYSWVPVVAPIAAAIAAVAVFKFLYL
GCF_001084405.1_6983_3_72_protein.faa.out	WP_000348122.1	289	R6_1344	289	1	289	1	289	289	99.308	MDFTWALKYATEFLGTAILIILGNGAVANVELKGTKGHQSGWIVIAVGYGMGVMIPALMFGNVSGNHINPAFTLGLAVSGLFPWAQVVPYIIAQVLGAIFGQALVVATYRPFYLKTEKPNNILGTFSTISSIDHGTKESRYAATVNGLINEFVGSFVLFFAALGLTKNFFGAEVLQFMKQKAIEAGQTVDFSDLAIKAQVAPHTASGLSVAHLALGFLVMALVTSLGGPTGPALNPARDLGPRLLHAFLPKSVLGEHKGDSKWWYSWVPVVAPIAAAIAAVAVFKFLYL
GCF_001084425.1_6999_1_23_protein.faa.out	WP_000348126.1	289	R6_1344	289	1	289	1	289	289	99.308	MDFTWALKYATEFLGTAILIILGNGAVANVELKGTKGHQSGWIVIAVGYGMGVMIPALMFGNVSGNHINPAFTLGLAVSGLFPWAQVVPYIIAQVLGAIFGQALVVATYRPFYLKTENPNNILGTFSTISSIDHGTKESRYAATVNGLINEFVGSFVLFFAALGLTKNFFGAEVLQFMKQKAIEAGQTVDFSDLAIKAQVAPHTASGLSVAHLALGFLVMALVTSLGGPTGPALNPARDLGPRLLHAFLPKSVLGEHKGDSKWWYSWVPVVAPIVAAIAAVAVFKFLYL
GCF_001084445.1_6593_5_19_protein.faa.out	WP_000348125.1	289	R6_1344	289	1	289	1	289	289	99.654	MDFTWALKYATEFLGTAILIILGNGAVANVELKGTKGHQSGWIVIAVGYGMGVMIPALMFGNVSGNHINPAFTLGLAVSGLFPWAQVVPYIIAQVLGAIFGQALVVATYRPFYLKTENPNNILGTFSTISSIDHGTKESRYAATVNGLINEFVGSFVLFFAALGLTKNFFGAEVLQFMKQKAIEAGQTVDFSDLAIKAQVAPHTASGLSVAHLALGFLVMALVTSLGGPTGPALNPARDLGPRLLHAFLPKSVLGEHKGDSKWWYSWVPVVAPIAAAIAAVAVFKFLYL
GCF_001084465.1_6631_3_14_protein.faa.out	WP_000348125.1	289	R6_1344	289	1	289	1	289	289	99.654	MDFTWALKYATEFLGTAILIILGNGAVANVELKGTKGHQSGWIVIAVGYGMGVMIPALMFGNVSGNHINPAFTLGLAVSGLFPWAQVVPYIIAQVLGAIFGQALVVATYRPFYLKTENPNNILGTFSTISSIDHGTKESRYAATVNGLINEFVGSFVLFFAALGLTKNFFGAEVLQFMKQKAIEAGQTVDFSDLAIKAQVAPHTASGLSVAHLALGFLVMALVTSLGGPTGPALNPARDLGPRLLHAFLPKSVLGEHKGDSKWWYSWVPVVAPIAAAIAAVAVFKFLYL
GCF_001084485.1_6899_5_23_protein.faa.out	WP_000348122.1	289	R6_1344	289	1	289	1	289	289	99.308	MDFTWALKYATEFLGTAILIILGNGAVANVELKGTKGHQSGWIVIAVGYGMGVMIPALMFGNVSGNHINPAFTLGLAVSGLFPWAQVVPYIIAQVLGAIFGQALVVATYRPFYLKTEKPNNILGTFSTISSIDHGTKESRYAATVNGLINEFVGSFVLFFAALGLTKNFFGAEVLQFMKQKAIEAGQTVDFSDLAIKAQVAPHTASGLSVAHLALGFLVMALVTSLGGPTGPALNPARDLGPRLLHAFLPKSVLGEHKGDSKWWYSWVPVVAPIAAAIAAVAVFKFLYL
GCF_001084505.1_6999_3_9_protein.faa.out	WP_000348122.1	289	R6_1344	289	1	289	1	289	289	99.308	MDFTWALKYATEFLGTAILIILGNGAVANVELKGTKGHQSGWIVIAVGYGMGVMIPALMFGNVSGNHINPAFTLGLAVSGLFPWAQVVPYIIAQVLGAIFGQALVVATYRPFYLKTEKPNNILGTFSTISSIDHGTKESRYAATVNGLINEFVGSFVLFFAALGLTKNFFGAEVLQFMKQKAIEAGQTVDFSDLAIKAQVAPHTASGLSVAHLALGFLVMALVTSLGGPTGPALNPARDLGPRLLHAFLPKSVLGEHKGDSKWWYSWVPVVAPIAAAIAAVAVFKFLYL
GCF_001084545.1_6938_5_10_protein.faa.out	WP_000348122.1	289	R6_1344	289	1	289	1	289	289	99.308	MDFTWALKYATEFLGTAILIILGNGAVANVELKGTKGHQSGWIVIAVGYGMGVMIPALMFGNVSGNHINPAFTLGLAVSGLFPWAQVVPYIIAQVLGAIFGQALVVATYRPFYLKTEKPNNILGTFSTISSIDHGTKESRYAATVNGLINEFVGSFVLFFAALGLTKNFFGAEVLQFMKQKAIEAGQTVDFSDLAIKAQVAPHTASGLSVAHLALGFLVMALVTSLGGPTGPALNPARDLGPRLLHAFLPKSVLGEHKGDSKWWYSWVPVVAPIAAAIAAVAVFKFLYL
GCF_001084565.1_6983_5_20_protein.faa.out	WP_000348122.1	289	R6_1344	289	1	289	1	289	289	99.308	MDFTWALKYATEFLGTAILIILGNGAVANVELKGTKGHQSGWIVIAVGYGMGVMIPALMFGNVSGNHINPAFTLGLAVSGLFPWAQVVPYIIAQVLGAIFGQALVVATYRPFYLKTEKPNNILGTFSTISSIDHGTKESRYAATVNGLINEFVGSFVLFFAALGLTKNFFGAEVLQFMKQKAIEAGQTVDFSDLAIKAQVAPHTASGLSVAHLALGFLVMALVTSLGGPTGPALNPARDLGPRLLHAFLPKSVLGEHKGDSKWWYSWVPVVAPIAAAIAAVAVFKFLYL
GCF_001084605.1_9803_8_35_protein.faa.out	WP_000348122.1	289	R6_1344	289	1	289	1	289	289	99.308	MDFTWALKYATEFLGTAILIILGNGAVANVELKGTKGHQSGWIVIAVGYGMGVMIPALMFGNVSGNHINPAFTLGLAVSGLFPWAQVVPYIIAQVLGAIFGQALVVATYRPFYLKTEKPNNILGTFSTISSIDHGTKESRYAATVNGLINEFVGSFVLFFAALGLTKNFFGAEVLQFMKQKAIEAGQTVDFSDLAIKAQVAPHTASGLSVAHLALGFLVMALVTSLGGPTGPALNPARDLGPRLLHAFLPKSVLGEHKGDSKWWYSWVPVVAPIAAAIAAVAVFKFLYL
GCF_001084625.1_6949_3_15_protein.faa.out	WP_000348122.1	289	R6_1344	289	1	289	1	289	289	99.308	MDFTWALKYATEFLGTAILIILGNGAVANVELKGTKGHQSGWIVIAVGYGMGVMIPALMFGNVSGNHINPAFTLGLAVSGLFPWAQVVPYIIAQVLGAIFGQALVVATYRPFYLKTEKPNNILGTFSTISSIDHGTKESRYAATVNGLINEFVGSFVLFFAALGLTKNFFGAEVLQFMKQKAIEAGQTVDFSDLAIKAQVAPHTASGLSVAHLALGFLVMALVTSLGGPTGPALNPARDLGPRLLHAFLPKSVLGEHKGDSKWWYSWVPVVAPIAAAIAAVAVFKFLYL
GCF_001084645.1_9803_8_3_protein.faa.out	WP_000348122.1	289	R6_1344	289	1	289	1	289	289	99.308	MDFTWALKYATEFLGTAILIILGNGAVANVELKGTKGHQSGWIVIAVGYGMGVMIPALMFGNVSGNHINPAFTLGLAVSGLFPWAQVVPYIIAQVLGAIFGQALVVATYRPFYLKTEKPNNILGTFSTISSIDHGTKESRYAATVNGLINEFVGSFVLFFAALGLTKNFFGAEVLQFMKQKAIEAGQTVDFSDLAIKAQVAPHTASGLSVAHLALGFLVMALVTSLGGPTGPALNPARDLGPRLLHAFLPKSVLGEHKGDSKWWYSWVPVVAPIAAAIAAVAVFKFLYL
GCF_001084665.1_6938_8_5_protein.faa.out	WP_000348125.1	289	R6_1344	289	1	289	1	289	289	99.654	MDFTWALKYATEFLGTAILIILGNGAVANVELKGTKGHQSGWIVIAVGYGMGVMIPALMFGNVSGNHINPAFTLGLAVSGLFPWAQVVPYIIAQVLGAIFGQALVVATYRPFYLKTENPNNILGTFSTISSIDHGTKESRYAATVNGLINEFVGSFVLFFAALGLTKNFFGAEVLQFMKQKAIEAGQTVDFSDLAIKAQVAPHTASGLSVAHLALGFLVMALVTSLGGPTGPALNPARDLGPRLLHAFLPKSVLGEHKGDSKWWYSWVPVVAPIAAAIAAVAVFKFLYL
GCF_001084705.1_6999_5_16_protein.faa.out	WP_000348125.1	289	R6_1344	289	1	289	1	289	289	99.654	MDFTWALKYATEFLGTAILIILGNGAVANVELKGTKGHQSGWIVIAVGYGMGVMIPALMFGNVSGNHINPAFTLGLAVSGLFPWAQVVPYIIAQVLGAIFGQALVVATYRPFYLKTENPNNILGTFSTISSIDHGTKESRYAATVNGLINEFVGSFVLFFAALGLTKNFFGAEVLQFMKQKAIEAGQTVDFSDLAIKAQVAPHTASGLSVAHLALGFLVMALVTSLGGPTGPALNPARDLGPRLLHAFLPKSVLGEHKGDSKWWYSWVPVVAPIAAAIAAVAVFKFLYL
GCF_001084725.1_7622_3_55_protein.faa.out	WP_000348126.1	289	R6_1344	289	1	289	1	289	289	99.308	MDFTWALKYATEFLGTAILIILGNGAVANVELKGTKGHQSGWIVIAVGYGMGVMIPALMFGNVSGNHINPAFTLGLAVSGLFPWAQVVPYIIAQVLGAIFGQALVVATYRPFYLKTENPNNILGTFSTISSIDHGTKESRYAATVNGLINEFVGSFVLFFAALGLTKNFFGAEVLQFMKQKAIEAGQTVDFSDLAIKAQVAPHTASGLSVAHLALGFLVMALVTSLGGPTGPALNPARDLGPRLLHAFLPKSVLGEHKGDSKWWYSWVPVVAPIVAAIAAVAVFKFLYL
GCF_001084745.1_6999_4_22_protein.faa.out	WP_000348125.1	289	R6_1344	289	1	289	1	289	289	99.654	MDFTWALKYATEFLGTAILIILGNGAVANVELKGTKGHQSGWIVIAVGYGMGVMIPALMFGNVSGNHINPAFTLGLAVSGLFPWAQVVPYIIAQVLGAIFGQALVVATYRPFYLKTENPNNILGTFSTISSIDHGTKESRYAATVNGLINEFVGSFVLFFAALGLTKNFFGAEVLQFMKQKAIEAGQTVDFSDLAIKAQVAPHTASGLSVAHLALGFLVMALVTSLGGPTGPALNPARDLGPRLLHAFLPKSVLGEHKGDSKWWYSWVPVVAPIAAAIAAVAVFKFLYL
GCF_001084765.1_6999_5_19_protein.faa.out	WP_000348122.1	289	R6_1344	289	1	289	1	289	289	99.308	MDFTWALKYATEFLGTAILIILGNGAVANVELKGTKGHQSGWIVIAVGYGMGVMIPALMFGNVSGNHINPAFTLGLAVSGLFPWAQVVPYIIAQVLGAIFGQALVVATYRPFYLKTEKPNNILGTFSTISSIDHGTKESRYAATVNGLINEFVGSFVLFFAALGLTKNFFGAEVLQFMKQKAIEAGQTVDFSDLAIKAQVAPHTASGLSVAHLALGFLVMALVTSLGGPTGPALNPARDLGPRLLHAFLPKSVLGEHKGDSKWWYSWVPVVAPIAAAIAAVAVFKFLYL
GCF_001084785.1_7553_5_55_protein.faa.out	WP_000348122.1	289	R6_1344	289	1	289	1	289	289	99.308	MDFTWALKYATEFLGTAILIILGNGAVANVELKGTKGHQSGWIVIAVGYGMGVMIPALMFGNVSGNHINPAFTLGLAVSGLFPWAQVVPYIIAQVLGAIFGQALVVATYRPFYLKTEKPNNILGTFSTISSIDHGTKESRYAATVNGLINEFVGSFVLFFAALGLTKNFFGAEVLQFMKQKAIEAGQTVDFSDLAIKAQVAPHTASGLSVAHLALGFLVMALVTSLGGPTGPALNPARDLGPRLLHAFLPKSVLGEHKGDSKWWYSWVPVVAPIAAAIAAVAVFKFLYL
GCF_001084805.1_9803_8_65_protein.faa.out	WP_000348122.1	289	R6_1344	289	1	289	1	289	289	99.308	MDFTWALKYATEFLGTAILIILGNGAVANVELKGTKGHQSGWIVIAVGYGMGVMIPALMFGNVSGNHINPAFTLGLAVSGLFPWAQVVPYIIAQVLGAIFGQALVVATYRPFYLKTEKPNNILGTFSTISSIDHGTKESRYAATVNGLINEFVGSFVLFFAALGLTKNFFGAEVLQFMKQKAIEAGQTVDFSDLAIKAQVAPHTASGLSVAHLALGFLVMALVTSLGGPTGPALNPARDLGPRLLHAFLPKSVLGEHKGDSKWWYSWVPVVAPIAAAIAAVAVFKFLYL
GCF_001084825.1_6631_1_2_protein.faa.out	WP_000348122.1	289	R6_1344	289	1	289	1	289	289	99.308	MDFTWALKYATEFLGTAILIILGNGAVANVELKGTKGHQSGWIVIAVGYGMGVMIPALMFGNVSGNHINPAFTLGLAVSGLFPWAQVVPYIIAQVLGAIFGQALVVATYRPFYLKTEKPNNILGTFSTISSIDHGTKESRYAATVNGLINEFVGSFVLFFAALGLTKNFFGAEVLQFMKQKAIEAGQTVDFSDLAIKAQVAPHTASGLSVAHLALGFLVMALVTSLGGPTGPALNPARDLGPRLLHAFLPKSVLGEHKGDSKWWYSWVPVVAPIAAAIAAVAVFKFLYL
GCF_001084865.1_6952_4_15_protein.faa.out	WP_000348125.1	289	R6_1344	289	1	289	1	289	289	99.654	MDFTWALKYATEFLGTAILIILGNGAVANVELKGTKGHQSGWIVIAVGYGMGVMIPALMFGNVSGNHINPAFTLGLAVSGLFPWAQVVPYIIAQVLGAIFGQALVVATYRPFYLKTENPNNILGTFSTISSIDHGTKESRYAATVNGLINEFVGSFVLFFAALGLTKNFFGAEVLQFMKQKAIEAGQTVDFSDLAIKAQVAPHTASGLSVAHLALGFLVMALVTSLGGPTGPALNPARDLGPRLLHAFLPKSVLGEHKGDSKWWYSWVPVVAPIAAAIAAVAVFKFLYL
GCF_001084905.1_7622_2_19_protein.faa.out	WP_000348122.1	289	R6_1344	289	1	289	1	289	289	99.308	MDFTWALKYATEFLGTAILIILGNGAVANVELKGTKGHQSGWIVIAVGYGMGVMIPALMFGNVSGNHINPAFTLGLAVSGLFPWAQVVPYIIAQVLGAIFGQALVVATYRPFYLKTEKPNNILGTFSTISSIDHGTKESRYAATVNGLINEFVGSFVLFFAALGLTKNFFGAEVLQFMKQKAIEAGQTVDFSDLAIKAQVAPHTASGLSVAHLALGFLVMALVTSLGGPTGPALNPARDLGPRLLHAFLPKSVLGEHKGDSKWWYSWVPVVAPIAAAIAAVAVFKFLYL
GCF_001084925.1_6823_6_12_protein.faa.out	WP_000348122.1	289	R6_1344	289	1	289	1	289	289	99.308	MDFTWALKYATEFLGTAILIILGNGAVANVELKGTKGHQSGWIVIAVGYGMGVMIPALMFGNVSGNHINPAFTLGLAVSGLFPWAQVVPYIIAQVLGAIFGQALVVATYRPFYLKTEKPNNILGTFSTISSIDHGTKESRYAATVNGLINEFVGSFVLFFAALGLTKNFFGAEVLQFMKQKAIEAGQTVDFSDLAIKAQVAPHTASGLSVAHLALGFLVMALVTSLGGPTGPALNPARDLGPRLLHAFLPKSVLGEHKGDSKWWYSWVPVVAPIAAAIAAVAVFKFLYL
GCF_001085005.1_6938_8_7_protein.faa.out	WP_050200716.1	289	R6_1344	289	1	289	1	289	289	98.962	MDFTWALKYATEFLGTAILIILGNGAVANVELKGTKGHQSGWIVIAVGYGMGVMIPALMFGNVSGNHINPAFTLGLAVSGLFPWAQVVPYIIAQVLGAIFGQAVVVATYRPFYLKTEKPNNILGTFSTISSIDHGTKESRYAATVNGLINEFVGSFVLFFAALGLTKNFFGAEVLQFMKQKAIEAGQTVDFSDLAIKAQVAPHTASGLSVAHLALGFLVMALVTSLGGPTGPALNPARDLGPRLLHAFLPKSVLGEHKGDSKWWYSWVPVVAPIAAAIAAVAVFKFLYL
GCF_001085045.1_7004_6_39_protein.faa.out	WP_000348122.1	289	R6_1344	289	1	289	1	289	289	99.308	MDFTWALKYATEFLGTAILIILGNGAVANVELKGTKGHQSGWIVIAVGYGMGVMIPALMFGNVSGNHINPAFTLGLAVSGLFPWAQVVPYIIAQVLGAIFGQALVVATYRPFYLKTEKPNNILGTFSTISSIDHGTKESRYAATVNGLINEFVGSFVLFFAALGLTKNFFGAEVLQFMKQKAIEAGQTVDFSDLAIKAQVAPHTASGLSVAHLALGFLVMALVTSLGGPTGPALNPARDLGPRLLHAFLPKSVLGEHKGDSKWWYSWVPVVAPIAAAIAAVAVFKFLYL
GCF_001085065.1_6823_2_1_protein.faa.out	WP_000348122.1	289	R6_1344	289	1	289	1	289	289	99.308	MDFTWALKYATEFLGTAILIILGNGAVANVELKGTKGHQSGWIVIAVGYGMGVMIPALMFGNVSGNHINPAFTLGLAVSGLFPWAQVVPYIIAQVLGAIFGQALVVATYRPFYLKTEKPNNILGTFSTISSIDHGTKESRYAATVNGLINEFVGSFVLFFAALGLTKNFFGAEVLQFMKQKAIEAGQTVDFSDLAIKAQVAPHTASGLSVAHLALGFLVMALVTSLGGPTGPALNPARDLGPRLLHAFLPKSVLGEHKGDSKWWYSWVPVVAPIAAAIAAVAVFKFLYL
GCF_001085085.1_6949_1_8_protein.faa.out	WP_000348128.1	289	R6_1344	289	1	289	1	289	289	100	MDFTWALKYATEFLGTAILIILGNGAVANVELKGTKGHQSGWIVIAVGYGMGVMIPALMFGNVSGNHINPAFTLGLAVSGLFPWAQVVPYIIAQVLGAIFGQALVVATYRPFYLKTENPNNILGTFSTISSIDHGTKESRYAATVNGLINEFVGSFVLFFAALGLTKNFFGAEVLQFMKQKATEAGQTVDFSDLAIKAQVAPHTASGLSVAHLALGFLVMALVTSLGGPTGPALNPARDLGPRLLHAFLPKSVLGEHKGDSKWWYSWVPVVAPIAAAIAAVAVFKFLYL
GCF_001085105.1_6949_3_7_protein.faa.out	WP_000348125.1	289	R6_1344	289	1	289	1	289	289	99.654	MDFTWALKYATEFLGTAILIILGNGAVANVELKGTKGHQSGWIVIAVGYGMGVMIPALMFGNVSGNHINPAFTLGLAVSGLFPWAQVVPYIIAQVLGAIFGQALVVATYRPFYLKTENPNNILGTFSTISSIDHGTKESRYAATVNGLINEFVGSFVLFFAALGLTKNFFGAEVLQFMKQKAIEAGQTVDFSDLAIKAQVAPHTASGLSVAHLALGFLVMALVTSLGGPTGPALNPARDLGPRLLHAFLPKSVLGEHKGDSKWWYSWVPVVAPIAAAIAAVAVFKFLYL
GCF_001085165.1_7038_6_14_protein.faa.out	WP_000348125.1	289	R6_1344	289	1	289	1	289	289	99.654	MDFTWALKYATEFLGTAILIILGNGAVANVELKGTKGHQSGWIVIAVGYGMGVMIPALMFGNVSGNHINPAFTLGLAVSGLFPWAQVVPYIIAQVLGAIFGQALVVATYRPFYLKTENPNNILGTFSTISSIDHGTKESRYAATVNGLINEFVGSFVLFFAALGLTKNFFGAEVLQFMKQKAIEAGQTVDFSDLAIKAQVAPHTASGLSVAHLALGFLVMALVTSLGGPTGPALNPARDLGPRLLHAFLPKSVLGEHKGDSKWWYSWVPVVAPIAAAIAAVAVFKFLYL
GCF_001085285.1_7004_7_70_protein.faa.out	WP_000348125.1	289	R6_1344	289	1	289	1	289	289	99.654	MDFTWALKYATEFLGTAILIILGNGAVANVELKGTKGHQSGWIVIAVGYGMGVMIPALMFGNVSGNHINPAFTLGLAVSGLFPWAQVVPYIIAQVLGAIFGQALVVATYRPFYLKTENPNNILGTFSTISSIDHGTKESRYAATVNGLINEFVGSFVLFFAALGLTKNFFGAEVLQFMKQKAIEAGQTVDFSDLAIKAQVAPHTASGLSVAHLALGFLVMALVTSLGGPTGPALNPARDLGPRLLHAFLPKSVLGEHKGDSKWWYSWVPVVAPIAAAIAAVAVFKFLYL
GCF_001085305.1_7038_7_2_protein.faa.out	WP_000348122.1	289	R6_1344	289	1	289	1	289	289	99.308	MDFTWALKYATEFLGTAILIILGNGAVANVELKGTKGHQSGWIVIAVGYGMGVMIPALMFGNVSGNHINPAFTLGLAVSGLFPWAQVVPYIIAQVLGAIFGQALVVATYRPFYLKTEKPNNILGTFSTISSIDHGTKESRYAATVNGLINEFVGSFVLFFAALGLTKNFFGAEVLQFMKQKAIEAGQTVDFSDLAIKAQVAPHTASGLSVAHLALGFLVMALVTSLGGPTGPALNPARDLGPRLLHAFLPKSVLGEHKGDSKWWYSWVPVVAPIAAAIAAVAVFKFLYL
GCF_001085345.1_6983_8_90_protein.faa.out	WP_000348122.1	289	R6_1344	289	1	289	1	289	289	99.308	MDFTWALKYATEFLGTAILIILGNGAVANVELKGTKGHQSGWIVIAVGYGMGVMIPALMFGNVSGNHINPAFTLGLAVSGLFPWAQVVPYIIAQVLGAIFGQALVVATYRPFYLKTEKPNNILGTFSTISSIDHGTKESRYAATVNGLINEFVGSFVLFFAALGLTKNFFGAEVLQFMKQKAIEAGQTVDFSDLAIKAQVAPHTASGLSVAHLALGFLVMALVTSLGGPTGPALNPARDLGPRLLHAFLPKSVLGEHKGDSKWWYSWVPVVAPIAAAIAAVAVFKFLYL
GCF_001085385.1_7011_5_21_protein.faa.out	WP_000348122.1	289	R6_1344	289	1	289	1	289	289	99.308	MDFTWALKYATEFLGTAILIILGNGAVANVELKGTKGHQSGWIVIAVGYGMGVMIPALMFGNVSGNHINPAFTLGLAVSGLFPWAQVVPYIIAQVLGAIFGQALVVATYRPFYLKTEKPNNILGTFSTISSIDHGTKESRYAATVNGLINEFVGSFVLFFAALGLTKNFFGAEVLQFMKQKAIEAGQTVDFSDLAIKAQVAPHTASGLSVAHLALGFLVMALVTSLGGPTGPALNPARDLGPRLLHAFLPKSVLGEHKGDSKWWYSWVPVVAPIAAAIAAVAVFKFLYL
GCF_001085405.1_6823_5_11_protein.faa.out	WP_000348122.1	289	R6_1344	289	1	289	1	289	289	99.308	MDFTWALKYATEFLGTAILIILGNGAVANVELKGTKGHQSGWIVIAVGYGMGVMIPALMFGNVSGNHINPAFTLGLAVSGLFPWAQVVPYIIAQVLGAIFGQALVVATYRPFYLKTEKPNNILGTFSTISSIDHGTKESRYAATVNGLINEFVGSFVLFFAALGLTKNFFGAEVLQFMKQKAIEAGQTVDFSDLAIKAQVAPHTASGLSVAHLALGFLVMALVTSLGGPTGPALNPARDLGPRLLHAFLPKSVLGEHKGDSKWWYSWVPVVAPIAAAIAAVAVFKFLYL
GCF_001085425.1_6983_5_14_protein.faa.out	WP_000348122.1	289	R6_1344	289	1	289	1	289	289	99.308	MDFTWALKYATEFLGTAILIILGNGAVANVELKGTKGHQSGWIVIAVGYGMGVMIPALMFGNVSGNHINPAFTLGLAVSGLFPWAQVVPYIIAQVLGAIFGQALVVATYRPFYLKTEKPNNILGTFSTISSIDHGTKESRYAATVNGLINEFVGSFVLFFAALGLTKNFFGAEVLQFMKQKAIEAGQTVDFSDLAIKAQVAPHTASGLSVAHLALGFLVMALVTSLGGPTGPALNPARDLGPRLLHAFLPKSVLGEHKGDSKWWYSWVPVVAPIAAAIAAVAVFKFLYL
GCF_001085445.1_7622_2_38_protein.faa.out	WP_000348122.1	289	R6_1344	289	1	289	1	289	289	99.308	MDFTWALKYATEFLGTAILIILGNGAVANVELKGTKGHQSGWIVIAVGYGMGVMIPALMFGNVSGNHINPAFTLGLAVSGLFPWAQVVPYIIAQVLGAIFGQALVVATYRPFYLKTEKPNNILGTFSTISSIDHGTKESRYAATVNGLINEFVGSFVLFFAALGLTKNFFGAEVLQFMKQKAIEAGQTVDFSDLAIKAQVAPHTASGLSVAHLALGFLVMALVTSLGGPTGPALNPARDLGPRLLHAFLPKSVLGEHKGDSKWWYSWVPVVAPIAAAIAAVAVFKFLYL
GCF_001085465.1_6925_8_18_protein.faa.out	WP_000348125.1	289	R6_1344	289	1	289	1	289	289	99.654	MDFTWALKYATEFLGTAILIILGNGAVANVELKGTKGHQSGWIVIAVGYGMGVMIPALMFGNVSGNHINPAFTLGLAVSGLFPWAQVVPYIIAQVLGAIFGQALVVATYRPFYLKTENPNNILGTFSTISSIDHGTKESRYAATVNGLINEFVGSFVLFFAALGLTKNFFGAEVLQFMKQKAIEAGQTVDFSDLAIKAQVAPHTASGLSVAHLALGFLVMALVTSLGGPTGPALNPARDLGPRLLHAFLPKSVLGEHKGDSKWWYSWVPVVAPIAAAIAAVAVFKFLYL
GCF_001085505.1_5750_2_4_protein.faa.out	WP_016397397.1	289	R6_1344	289	1	289	1	289	289	98.27	MDFTWALKYATEFLGTAILIILGNGAVANVELKGTKGHQSGWIVIAVGYGMGVMIPALMFGNVSGNHINPAFTLGLAVSGLFPWAQVVPYIIAQVLGAIFGQALVVATYRPFYLKTENPNNILGTFSTISSIDHGTKESRYAATVNGLINEFVGSFVLFFAALGLTKNFFGAEVLQYMKQTAIQAGQTVDFSDLAIKAQVAPHTASGLSVAHLALGFLVMALVTSLGGPTGPALNPARDLGPRLLHAFLPKSVLGEHKGDSKWWYSWVPVVVPIAAAIAAVAVFKFLYL
GCF_001085545.1_6938_8_23_protein.faa.out	WP_000348125.1	289	R6_1344	289	1	289	1	289	289	99.654	MDFTWALKYATEFLGTAILIILGNGAVANVELKGTKGHQSGWIVIAVGYGMGVMIPALMFGNVSGNHINPAFTLGLAVSGLFPWAQVVPYIIAQVLGAIFGQALVVATYRPFYLKTENPNNILGTFSTISSIDHGTKESRYAATVNGLINEFVGSFVLFFAALGLTKNFFGAEVLQFMKQKAIEAGQTVDFSDLAIKAQVAPHTASGLSVAHLALGFLVMALVTSLGGPTGPALNPARDLGPRLLHAFLPKSVLGEHKGDSKWWYSWVPVVAPIAAAIAAVAVFKFLYL
GCF_001085565.1_6983_4_73_protein.faa.out	WP_000348125.1	289	R6_1344	289	1	289	1	289	289	99.654	MDFTWALKYATEFLGTAILIILGNGAVANVELKGTKGHQSGWIVIAVGYGMGVMIPALMFGNVSGNHINPAFTLGLAVSGLFPWAQVVPYIIAQVLGAIFGQALVVATYRPFYLKTENPNNILGTFSTISSIDHGTKESRYAATVNGLINEFVGSFVLFFAALGLTKNFFGAEVLQFMKQKAIEAGQTVDFSDLAIKAQVAPHTASGLSVAHLALGFLVMALVTSLGGPTGPALNPARDLGPRLLHAFLPKSVLGEHKGDSKWWYSWVPVVAPIAAAIAAVAVFKFLYL
GCF_001085585.1_6949_2_16_protein.faa.out	WP_000348122.1	289	R6_1344	289	1	289	1	289	289	99.308	MDFTWALKYATEFLGTAILIILGNGAVANVELKGTKGHQSGWIVIAVGYGMGVMIPALMFGNVSGNHINPAFTLGLAVSGLFPWAQVVPYIIAQVLGAIFGQALVVATYRPFYLKTEKPNNILGTFSTISSIDHGTKESRYAATVNGLINEFVGSFVLFFAALGLTKNFFGAEVLQFMKQKAIEAGQTVDFSDLAIKAQVAPHTASGLSVAHLALGFLVMALVTSLGGPTGPALNPARDLGPRLLHAFLPKSVLGEHKGDSKWWYSWVPVVAPIAAAIAAVAVFKFLYL
GCF_001085645.1_6999_3_7_protein.faa.out	WP_000348125.1	289	R6_1344	289	1	289	1	289	289	99.654	MDFTWALKYATEFLGTAILIILGNGAVANVELKGTKGHQSGWIVIAVGYGMGVMIPALMFGNVSGNHINPAFTLGLAVSGLFPWAQVVPYIIAQVLGAIFGQALVVATYRPFYLKTENPNNILGTFSTISSIDHGTKESRYAATVNGLINEFVGSFVLFFAALGLTKNFFGAEVLQFMKQKAIEAGQTVDFSDLAIKAQVAPHTASGLSVAHLALGFLVMALVTSLGGPTGPALNPARDLGPRLLHAFLPKSVLGEHKGDSKWWYSWVPVVAPIAAAIAAVAVFKFLYL
GCF_001085665.1_6631_2_24_protein.faa.out	WP_000348122.1	289	R6_1344	289	1	289	1	289	289	99.308	MDFTWALKYATEFLGTAILIILGNGAVANVELKGTKGHQSGWIVIAVGYGMGVMIPALMFGNVSGNHINPAFTLGLAVSGLFPWAQVVPYIIAQVLGAIFGQALVVATYRPFYLKTEKPNNILGTFSTISSIDHGTKESRYAATVNGLINEFVGSFVLFFAALGLTKNFFGAEVLQFMKQKAIEAGQTVDFSDLAIKAQVAPHTASGLSVAHLALGFLVMALVTSLGGPTGPALNPARDLGPRLLHAFLPKSVLGEHKGDSKWWYSWVPVVAPIAAAIAAVAVFKFLYL
GCF_001085705.1_6631_3_20_protein.faa.out	WP_000348122.1	289	R6_1344	289	1	289	1	289	289	99.308	MDFTWALKYATEFLGTAILIILGNGAVANVELKGTKGHQSGWIVIAVGYGMGVMIPALMFGNVSGNHINPAFTLGLAVSGLFPWAQVVPYIIAQVLGAIFGQALVVATYRPFYLKTEKPNNILGTFSTISSIDHGTKESRYAATVNGLINEFVGSFVLFFAALGLTKNFFGAEVLQFMKQKAIEAGQTVDFSDLAIKAQVAPHTASGLSVAHLALGFLVMALVTSLGGPTGPALNPARDLGPRLLHAFLPKSVLGEHKGDSKWWYSWVPVVAPIAAAIAAVAVFKFLYL
GCF_001085785.1_6972_3_8_protein.faa.out	WP_000348122.1	289	R6_1344	289	1	289	1	289	289	99.308	MDFTWALKYATEFLGTAILIILGNGAVANVELKGTKGHQSGWIVIAVGYGMGVMIPALMFGNVSGNHINPAFTLGLAVSGLFPWAQVVPYIIAQVLGAIFGQALVVATYRPFYLKTEKPNNILGTFSTISSIDHGTKESRYAATVNGLINEFVGSFVLFFAALGLTKNFFGAEVLQFMKQKAIEAGQTVDFSDLAIKAQVAPHTASGLSVAHLALGFLVMALVTSLGGPTGPALNPARDLGPRLLHAFLPKSVLGEHKGDSKWWYSWVPVVAPIAAAIAAVAVFKFLYL
GCF_001085805.1_6938_5_8_protein.faa.out	WP_000348122.1	289	R6_1344	289	1	289	1	289	289	99.308	MDFTWALKYATEFLGTAILIILGNGAVANVELKGTKGHQSGWIVIAVGYGMGVMIPALMFGNVSGNHINPAFTLGLAVSGLFPWAQVVPYIIAQVLGAIFGQALVVATYRPFYLKTEKPNNILGTFSTISSIDHGTKESRYAATVNGLINEFVGSFVLFFAALGLTKNFFGAEVLQFMKQKAIEAGQTVDFSDLAIKAQVAPHTASGLSVAHLALGFLVMALVTSLGGPTGPALNPARDLGPRLLHAFLPKSVLGEHKGDSKWWYSWVPVVAPIAAAIAAVAVFKFLYL
GCF_001085825.1_6983_2_6_protein.faa.out	WP_000348122.1	289	R6_1344	289	1	289	1	289	289	99.308	MDFTWALKYATEFLGTAILIILGNGAVANVELKGTKGHQSGWIVIAVGYGMGVMIPALMFGNVSGNHINPAFTLGLAVSGLFPWAQVVPYIIAQVLGAIFGQALVVATYRPFYLKTEKPNNILGTFSTISSIDHGTKESRYAATVNGLINEFVGSFVLFFAALGLTKNFFGAEVLQFMKQKAIEAGQTVDFSDLAIKAQVAPHTASGLSVAHLALGFLVMALVTSLGGPTGPALNPARDLGPRLLHAFLPKSVLGEHKGDSKWWYSWVPVVAPIAAAIAAVAVFKFLYL
GCF_001085845.1_9803_8_67_protein.faa.out	WP_000348122.1	289	R6_1344	289	1	289	1	289	289	99.308	MDFTWALKYATEFLGTAILIILGNGAVANVELKGTKGHQSGWIVIAVGYGMGVMIPALMFGNVSGNHINPAFTLGLAVSGLFPWAQVVPYIIAQVLGAIFGQALVVATYRPFYLKTEKPNNILGTFSTISSIDHGTKESRYAATVNGLINEFVGSFVLFFAALGLTKNFFGAEVLQFMKQKAIEAGQTVDFSDLAIKAQVAPHTASGLSVAHLALGFLVMALVTSLGGPTGPALNPARDLGPRLLHAFLPKSVLGEHKGDSKWWYSWVPVVAPIAAAIAAVAVFKFLYL
GCF_001085885.1_6570_3_13_protein.faa.out	WP_000348125.1	289	R6_1344	289	1	289	1	289	289	99.654	MDFTWALKYATEFLGTAILIILGNGAVANVELKGTKGHQSGWIVIAVGYGMGVMIPALMFGNVSGNHINPAFTLGLAVSGLFPWAQVVPYIIAQVLGAIFGQALVVATYRPFYLKTENPNNILGTFSTISSIDHGTKESRYAATVNGLINEFVGSFVLFFAALGLTKNFFGAEVLQFMKQKAIEAGQTVDFSDLAIKAQVAPHTASGLSVAHLALGFLVMALVTSLGGPTGPALNPARDLGPRLLHAFLPKSVLGEHKGDSKWWYSWVPVVAPIAAAIAAVAVFKFLYL
GCF_001085945.1_6807_3_11_protein.faa.out	WP_000348128.1	289	R6_1344	289	1	289	1	289	289	100	MDFTWALKYATEFLGTAILIILGNGAVANVELKGTKGHQSGWIVIAVGYGMGVMIPALMFGNVSGNHINPAFTLGLAVSGLFPWAQVVPYIIAQVLGAIFGQALVVATYRPFYLKTENPNNILGTFSTISSIDHGTKESRYAATVNGLINEFVGSFVLFFAALGLTKNFFGAEVLQFMKQKATEAGQTVDFSDLAIKAQVAPHTASGLSVAHLALGFLVMALVTSLGGPTGPALNPARDLGPRLLHAFLPKSVLGEHKGDSKWWYSWVPVVAPIAAAIAAVAVFKFLYL
GCF_001085965.1_7553_4_23_protein.faa.out	WP_000348122.1	289	R6_1344	289	1	289	1	289	289	99.308	MDFTWALKYATEFLGTAILIILGNGAVANVELKGTKGHQSGWIVIAVGYGMGVMIPALMFGNVSGNHINPAFTLGLAVSGLFPWAQVVPYIIAQVLGAIFGQALVVATYRPFYLKTEKPNNILGTFSTISSIDHGTKESRYAATVNGLINEFVGSFVLFFAALGLTKNFFGAEVLQFMKQKAIEAGQTVDFSDLAIKAQVAPHTASGLSVAHLALGFLVMALVTSLGGPTGPALNPARDLGPRLLHAFLPKSVLGEHKGDSKWWYSWVPVVAPIAAAIAAVAVFKFLYL
GCF_001085985.1_6680_5_2_protein.faa.out	WP_000348122.1	289	R6_1344	289	1	289	1	289	289	99.308	MDFTWALKYATEFLGTAILIILGNGAVANVELKGTKGHQSGWIVIAVGYGMGVMIPALMFGNVSGNHINPAFTLGLAVSGLFPWAQVVPYIIAQVLGAIFGQALVVATYRPFYLKTEKPNNILGTFSTISSIDHGTKESRYAATVNGLINEFVGSFVLFFAALGLTKNFFGAEVLQFMKQKAIEAGQTVDFSDLAIKAQVAPHTASGLSVAHLALGFLVMALVTSLGGPTGPALNPARDLGPRLLHAFLPKSVLGEHKGDSKWWYSWVPVVAPIAAAIAAVAVFKFLYL
GCF_001086005.1_7622_5_62_protein.faa.out	WP_000348122.1	289	R6_1344	289	1	289	1	289	289	99.308	MDFTWALKYATEFLGTAILIILGNGAVANVELKGTKGHQSGWIVIAVGYGMGVMIPALMFGNVSGNHINPAFTLGLAVSGLFPWAQVVPYIIAQVLGAIFGQALVVATYRPFYLKTEKPNNILGTFSTISSIDHGTKESRYAATVNGLINEFVGSFVLFFAALGLTKNFFGAEVLQFMKQKAIEAGQTVDFSDLAIKAQVAPHTASGLSVAHLALGFLVMALVTSLGGPTGPALNPARDLGPRLLHAFLPKSVLGEHKGDSKWWYSWVPVVAPIAAAIAAVAVFKFLYL
GCF_001086045.1_9803_7_25_protein.faa.out	WP_000348121.1	289	R6_1344	289	1	289	1	289	289	98.27	MDFTWALKYATEFLGTAILIILGNGAVANVELKGTKGHQSGWIVIAVGYGMGVMIPALMFGNVSGNHINPAFTLGLAVSGLFPWAQVVPYIIAQVLGAIFGQALVVATHRPFYLKTENSNNILGTFSTISSIDHGTKESRYAATVNGLINEFVGSFVLFFAALGLTKNFFGAEVLQYMKQMATQAGQTVDFSDLAIKAQVAPHTASGLSVAHLALGFLVMALVTSLGGPTGPALNPARDLGPRLLHAFLPKSVLGEHKGDSKWWYSWVPVVAPIAAAIAAVAVFKFLYL
GCF_001086065.1_6983_4_77_protein.faa.out	WP_000348122.1	289	R6_1344	289	1	289	1	289	289	99.308	MDFTWALKYATEFLGTAILIILGNGAVANVELKGTKGHQSGWIVIAVGYGMGVMIPALMFGNVSGNHINPAFTLGLAVSGLFPWAQVVPYIIAQVLGAIFGQALVVATYRPFYLKTEKPNNILGTFSTISSIDHGTKESRYAATVNGLINEFVGSFVLFFAALGLTKNFFGAEVLQFMKQKAIEAGQTVDFSDLAIKAQVAPHTASGLSVAHLALGFLVMALVTSLGGPTGPALNPARDLGPRLLHAFLPKSVLGEHKGDSKWWYSWVPVVAPIAAAIAAVAVFKFLYL
GCF_001086085.1_6823_2_8_protein.faa.out	WP_000348126.1	289	R6_1344	289	1	289	1	289	289	99.308	MDFTWALKYATEFLGTAILIILGNGAVANVELKGTKGHQSGWIVIAVGYGMGVMIPALMFGNVSGNHINPAFTLGLAVSGLFPWAQVVPYIIAQVLGAIFGQALVVATYRPFYLKTENPNNILGTFSTISSIDHGTKESRYAATVNGLINEFVGSFVLFFAALGLTKNFFGAEVLQFMKQKAIEAGQTVDFSDLAIKAQVAPHTASGLSVAHLALGFLVMALVTSLGGPTGPALNPARDLGPRLLHAFLPKSVLGEHKGDSKWWYSWVPVVAPIVAAIAAVAVFKFLYL
GCF_001086125.1_6680_6_2_protein.faa.out	WP_000348122.1	289	R6_1344	289	1	289	1	289	289	99.308	MDFTWALKYATEFLGTAILIILGNGAVANVELKGTKGHQSGWIVIAVGYGMGVMIPALMFGNVSGNHINPAFTLGLAVSGLFPWAQVVPYIIAQVLGAIFGQALVVATYRPFYLKTEKPNNILGTFSTISSIDHGTKESRYAATVNGLINEFVGSFVLFFAALGLTKNFFGAEVLQFMKQKAIEAGQTVDFSDLAIKAQVAPHTASGLSVAHLALGFLVMALVTSLGGPTGPALNPARDLGPRLLHAFLPKSVLGEHKGDSKWWYSWVPVVAPIAAAIAAVAVFKFLYL
GCF_001086145.1_6649_8_11_protein.faa.out	WP_000348122.1	289	R6_1344	289	1	289	1	289	289	99.308	MDFTWALKYATEFLGTAILIILGNGAVANVELKGTKGHQSGWIVIAVGYGMGVMIPALMFGNVSGNHINPAFTLGLAVSGLFPWAQVVPYIIAQVLGAIFGQALVVATYRPFYLKTEKPNNILGTFSTISSIDHGTKESRYAATVNGLINEFVGSFVLFFAALGLTKNFFGAEVLQFMKQKAIEAGQTVDFSDLAIKAQVAPHTASGLSVAHLALGFLVMALVTSLGGPTGPALNPARDLGPRLLHAFLPKSVLGEHKGDSKWWYSWVPVVAPIAAAIAAVAVFKFLYL
GCF_001086165.1_6999_2_13_protein.faa.out	WP_000348125.1	289	R6_1344	289	1	289	1	289	289	99.654	MDFTWALKYATEFLGTAILIILGNGAVANVELKGTKGHQSGWIVIAVGYGMGVMIPALMFGNVSGNHINPAFTLGLAVSGLFPWAQVVPYIIAQVLGAIFGQALVVATYRPFYLKTENPNNILGTFSTISSIDHGTKESRYAATVNGLINEFVGSFVLFFAALGLTKNFFGAEVLQFMKQKAIEAGQTVDFSDLAIKAQVAPHTASGLSVAHLALGFLVMALVTSLGGPTGPALNPARDLGPRLLHAFLPKSVLGEHKGDSKWWYSWVPVVAPIAAAIAAVAVFKFLYL
GCF_001086205.1_5392_5_4_protein.faa.out	WP_000348125.1	289	R6_1344	289	1	289	1	289	289	99.654	MDFTWALKYATEFLGTAILIILGNGAVANVELKGTKGHQSGWIVIAVGYGMGVMIPALMFGNVSGNHINPAFTLGLAVSGLFPWAQVVPYIIAQVLGAIFGQALVVATYRPFYLKTENPNNILGTFSTISSIDHGTKESRYAATVNGLINEFVGSFVLFFAALGLTKNFFGAEVLQFMKQKAIEAGQTVDFSDLAIKAQVAPHTASGLSVAHLALGFLVMALVTSLGGPTGPALNPARDLGPRLLHAFLPKSVLGEHKGDSKWWYSWVPVVAPIAAAIAAVAVFKFLYL
GCF_001086225.1_6972_3_9_protein.faa.out	WP_000348122.1	289	R6_1344	289	1	289	1	289	289	99.308	MDFTWALKYATEFLGTAILIILGNGAVANVELKGTKGHQSGWIVIAVGYGMGVMIPALMFGNVSGNHINPAFTLGLAVSGLFPWAQVVPYIIAQVLGAIFGQALVVATYRPFYLKTEKPNNILGTFSTISSIDHGTKESRYAATVNGLINEFVGSFVLFFAALGLTKNFFGAEVLQFMKQKAIEAGQTVDFSDLAIKAQVAPHTASGLSVAHLALGFLVMALVTSLGGPTGPALNPARDLGPRLLHAFLPKSVLGEHKGDSKWWYSWVPVVAPIAAAIAAVAVFKFLYL
GCF_001086245.1_6680_7_7_protein.faa.out	WP_000348125.1	289	R6_1344	289	1	289	1	289	289	99.654	MDFTWALKYATEFLGTAILIILGNGAVANVELKGTKGHQSGWIVIAVGYGMGVMIPALMFGNVSGNHINPAFTLGLAVSGLFPWAQVVPYIIAQVLGAIFGQALVVATYRPFYLKTENPNNILGTFSTISSIDHGTKESRYAATVNGLINEFVGSFVLFFAALGLTKNFFGAEVLQFMKQKAIEAGQTVDFSDLAIKAQVAPHTASGLSVAHLALGFLVMALVTSLGGPTGPALNPARDLGPRLLHAFLPKSVLGEHKGDSKWWYSWVPVVAPIAAAIAAVAVFKFLYL
GCF_001086385.1_6823_7_19_protein.faa.out	WP_000348122.1	289	R6_1344	289	1	289	1	289	289	99.308	MDFTWALKYATEFLGTAILIILGNGAVANVELKGTKGHQSGWIVIAVGYGMGVMIPALMFGNVSGNHINPAFTLGLAVSGLFPWAQVVPYIIAQVLGAIFGQALVVATYRPFYLKTEKPNNILGTFSTISSIDHGTKESRYAATVNGLINEFVGSFVLFFAALGLTKNFFGAEVLQFMKQKAIEAGQTVDFSDLAIKAQVAPHTASGLSVAHLALGFLVMALVTSLGGPTGPALNPARDLGPRLLHAFLPKSVLGEHKGDSKWWYSWVPVVAPIAAAIAAVAVFKFLYL
GCF_001086445.1_6631_6_21_protein.faa.out	WP_000348122.1	289	R6_1344	289	1	289	1	289	289	99.308	MDFTWALKYATEFLGTAILIILGNGAVANVELKGTKGHQSGWIVIAVGYGMGVMIPALMFGNVSGNHINPAFTLGLAVSGLFPWAQVVPYIIAQVLGAIFGQALVVATYRPFYLKTEKPNNILGTFSTISSIDHGTKESRYAATVNGLINEFVGSFVLFFAALGLTKNFFGAEVLQFMKQKAIEAGQTVDFSDLAIKAQVAPHTASGLSVAHLALGFLVMALVTSLGGPTGPALNPARDLGPRLLHAFLPKSVLGEHKGDSKWWYSWVPVVAPIAAAIAAVAVFKFLYL
GCF_001086465.1_6949_3_12_protein.faa.out	WP_000348125.1	289	R6_1344	289	1	289	1	289	289	99.654	MDFTWALKYATEFLGTAILIILGNGAVANVELKGTKGHQSGWIVIAVGYGMGVMIPALMFGNVSGNHINPAFTLGLAVSGLFPWAQVVPYIIAQVLGAIFGQALVVATYRPFYLKTENPNNILGTFSTISSIDHGTKESRYAATVNGLINEFVGSFVLFFAALGLTKNFFGAEVLQFMKQKAIEAGQTVDFSDLAIKAQVAPHTASGLSVAHLALGFLVMALVTSLGGPTGPALNPARDLGPRLLHAFLPKSVLGEHKGDSKWWYSWVPVVAPIAAAIAAVAVFKFLYL
GCF_001086505.1_9803_7_30_protein.faa.out	WP_000348126.1	289	R6_1344	289	1	289	1	289	289	99.308	MDFTWALKYATEFLGTAILIILGNGAVANVELKGTKGHQSGWIVIAVGYGMGVMIPALMFGNVSGNHINPAFTLGLAVSGLFPWAQVVPYIIAQVLGAIFGQALVVATYRPFYLKTENPNNILGTFSTISSIDHGTKESRYAATVNGLINEFVGSFVLFFAALGLTKNFFGAEVLQFMKQKAIEAGQTVDFSDLAIKAQVAPHTASGLSVAHLALGFLVMALVTSLGGPTGPALNPARDLGPRLLHAFLPKSVLGEHKGDSKWWYSWVPVVAPIVAAIAAVAVFKFLYL
GCF_001086545.1_6983_3_56_protein.faa.out	WP_000348125.1	289	R6_1344	289	1	289	1	289	289	99.654	MDFTWALKYATEFLGTAILIILGNGAVANVELKGTKGHQSGWIVIAVGYGMGVMIPALMFGNVSGNHINPAFTLGLAVSGLFPWAQVVPYIIAQVLGAIFGQALVVATYRPFYLKTENPNNILGTFSTISSIDHGTKESRYAATVNGLINEFVGSFVLFFAALGLTKNFFGAEVLQFMKQKAIEAGQTVDFSDLAIKAQVAPHTASGLSVAHLALGFLVMALVTSLGGPTGPALNPARDLGPRLLHAFLPKSVLGEHKGDSKWWYSWVPVVAPIAAAIAAVAVFKFLYL
GCF_001086565.1_7038_4_5_protein.faa.out	WP_000348125.1	289	R6_1344	289	1	289	1	289	289	99.654	MDFTWALKYATEFLGTAILIILGNGAVANVELKGTKGHQSGWIVIAVGYGMGVMIPALMFGNVSGNHINPAFTLGLAVSGLFPWAQVVPYIIAQVLGAIFGQALVVATYRPFYLKTENPNNILGTFSTISSIDHGTKESRYAATVNGLINEFVGSFVLFFAALGLTKNFFGAEVLQFMKQKAIEAGQTVDFSDLAIKAQVAPHTASGLSVAHLALGFLVMALVTSLGGPTGPALNPARDLGPRLLHAFLPKSVLGEHKGDSKWWYSWVPVVAPIAAAIAAVAVFKFLYL
GCF_001086585.1_7553_5_76_protein.faa.out	WP_000348125.1	289	R6_1344	289	1	289	1	289	289	99.654	MDFTWALKYATEFLGTAILIILGNGAVANVELKGTKGHQSGWIVIAVGYGMGVMIPALMFGNVSGNHINPAFTLGLAVSGLFPWAQVVPYIIAQVLGAIFGQALVVATYRPFYLKTENPNNILGTFSTISSIDHGTKESRYAATVNGLINEFVGSFVLFFAALGLTKNFFGAEVLQFMKQKAIEAGQTVDFSDLAIKAQVAPHTASGLSVAHLALGFLVMALVTSLGGPTGPALNPARDLGPRLLHAFLPKSVLGEHKGDSKWWYSWVPVVAPIAAAIAAVAVFKFLYL
GCF_001086605.1_6925_4_23_protein.faa.out	WP_000348125.1	289	R6_1344	289	1	289	1	289	289	99.654	MDFTWALKYATEFLGTAILIILGNGAVANVELKGTKGHQSGWIVIAVGYGMGVMIPALMFGNVSGNHINPAFTLGLAVSGLFPWAQVVPYIIAQVLGAIFGQALVVATYRPFYLKTENPNNILGTFSTISSIDHGTKESRYAATVNGLINEFVGSFVLFFAALGLTKNFFGAEVLQFMKQKAIEAGQTVDFSDLAIKAQVAPHTASGLSVAHLALGFLVMALVTSLGGPTGPALNPARDLGPRLLHAFLPKSVLGEHKGDSKWWYSWVPVVAPIAAAIAAVAVFKFLYL
GCF_001086665.1_6823_7_24_protein.faa.out	WP_000348122.1	289	R6_1344	289	1	289	1	289	289	99.308	MDFTWALKYATEFLGTAILIILGNGAVANVELKGTKGHQSGWIVIAVGYGMGVMIPALMFGNVSGNHINPAFTLGLAVSGLFPWAQVVPYIIAQVLGAIFGQALVVATYRPFYLKTEKPNNILGTFSTISSIDHGTKESRYAATVNGLINEFVGSFVLFFAALGLTKNFFGAEVLQFMKQKAIEAGQTVDFSDLAIKAQVAPHTASGLSVAHLALGFLVMALVTSLGGPTGPALNPARDLGPRLLHAFLPKSVLGEHKGDSKWWYSWVPVVAPIAAAIAAVAVFKFLYL
GCF_001086865.1_7038_8_41_protein.faa.out	WP_000348122.1	289	R6_1344	289	1	289	1	289	289	99.308	MDFTWALKYATEFLGTAILIILGNGAVANVELKGTKGHQSGWIVIAVGYGMGVMIPALMFGNVSGNHINPAFTLGLAVSGLFPWAQVVPYIIAQVLGAIFGQALVVATYRPFYLKTEKPNNILGTFSTISSIDHGTKESRYAATVNGLINEFVGSFVLFFAALGLTKNFFGAEVLQFMKQKAIEAGQTVDFSDLAIKAQVAPHTASGLSVAHLALGFLVMALVTSLGGPTGPALNPARDLGPRLLHAFLPKSVLGEHKGDSKWWYSWVPVVAPIAAAIAAVAVFKFLYL
GCF_001086905.1_6938_6_22_protein.faa.out	WP_000348125.1	289	R6_1344	289	1	289	1	289	289	99.654	MDFTWALKYATEFLGTAILIILGNGAVANVELKGTKGHQSGWIVIAVGYGMGVMIPALMFGNVSGNHINPAFTLGLAVSGLFPWAQVVPYIIAQVLGAIFGQALVVATYRPFYLKTENPNNILGTFSTISSIDHGTKESRYAATVNGLINEFVGSFVLFFAALGLTKNFFGAEVLQFMKQKAIEAGQTVDFSDLAIKAQVAPHTASGLSVAHLALGFLVMALVTSLGGPTGPALNPARDLGPRLLHAFLPKSVLGEHKGDSKWWYSWVPVVAPIAAAIAAVAVFKFLYL
GCF_001086925.1_6972_3_23_protein.faa.out	WP_000348126.1	289	R6_1344	289	1	289	1	289	289	99.308	MDFTWALKYATEFLGTAILIILGNGAVANVELKGTKGHQSGWIVIAVGYGMGVMIPALMFGNVSGNHINPAFTLGLAVSGLFPWAQVVPYIIAQVLGAIFGQALVVATYRPFYLKTENPNNILGTFSTISSIDHGTKESRYAATVNGLINEFVGSFVLFFAALGLTKNFFGAEVLQFMKQKAIEAGQTVDFSDLAIKAQVAPHTASGLSVAHLALGFLVMALVTSLGGPTGPALNPARDLGPRLLHAFLPKSVLGEHKGDSKWWYSWVPVVAPIVAAIAAVAVFKFLYL
GCF_001086965.1_6949_3_9_protein.faa.out	WP_000348122.1	289	R6_1344	289	1	289	1	289	289	99.308	MDFTWALKYATEFLGTAILIILGNGAVANVELKGTKGHQSGWIVIAVGYGMGVMIPALMFGNVSGNHINPAFTLGLAVSGLFPWAQVVPYIIAQVLGAIFGQALVVATYRPFYLKTEKPNNILGTFSTISSIDHGTKESRYAATVNGLINEFVGSFVLFFAALGLTKNFFGAEVLQFMKQKAIEAGQTVDFSDLAIKAQVAPHTASGLSVAHLALGFLVMALVTSLGGPTGPALNPARDLGPRLLHAFLPKSVLGEHKGDSKWWYSWVPVVAPIAAAIAAVAVFKFLYL
GCF_001087025.1_6983_4_82_protein.faa.out	WP_000348122.1	289	R6_1344	289	1	289	1	289	289	99.308	MDFTWALKYATEFLGTAILIILGNGAVANVELKGTKGHQSGWIVIAVGYGMGVMIPALMFGNVSGNHINPAFTLGLAVSGLFPWAQVVPYIIAQVLGAIFGQALVVATYRPFYLKTEKPNNILGTFSTISSIDHGTKESRYAATVNGLINEFVGSFVLFFAALGLTKNFFGAEVLQFMKQKAIEAGQTVDFSDLAIKAQVAPHTASGLSVAHLALGFLVMALVTSLGGPTGPALNPARDLGPRLLHAFLPKSVLGEHKGDSKWWYSWVPVVAPIAAAIAAVAVFKFLYL
GCF_001087045.1_6680_5_12_protein.faa.out	WP_000348122.1	289	R6_1344	289	1	289	1	289	289	99.308	MDFTWALKYATEFLGTAILIILGNGAVANVELKGTKGHQSGWIVIAVGYGMGVMIPALMFGNVSGNHINPAFTLGLAVSGLFPWAQVVPYIIAQVLGAIFGQALVVATYRPFYLKTEKPNNILGTFSTISSIDHGTKESRYAATVNGLINEFVGSFVLFFAALGLTKNFFGAEVLQFMKQKAIEAGQTVDFSDLAIKAQVAPHTASGLSVAHLALGFLVMALVTSLGGPTGPALNPARDLGPRLLHAFLPKSVLGEHKGDSKWWYSWVPVVAPIAAAIAAVAVFKFLYL
GCF_001087085.1_6999_3_11_protein.faa.out	WP_000348128.1	289	R6_1344	289	1	289	1	289	289	100	MDFTWALKYATEFLGTAILIILGNGAVANVELKGTKGHQSGWIVIAVGYGMGVMIPALMFGNVSGNHINPAFTLGLAVSGLFPWAQVVPYIIAQVLGAIFGQALVVATYRPFYLKTENPNNILGTFSTISSIDHGTKESRYAATVNGLINEFVGSFVLFFAALGLTKNFFGAEVLQFMKQKATEAGQTVDFSDLAIKAQVAPHTASGLSVAHLALGFLVMALVTSLGGPTGPALNPARDLGPRLLHAFLPKSVLGEHKGDSKWWYSWVPVVAPIAAAIAAVAVFKFLYL
GCF_001087125.1_6949_3_18_protein.faa.out	WP_000348122.1	289	R6_1344	289	1	289	1	289	289	99.308	MDFTWALKYATEFLGTAILIILGNGAVANVELKGTKGHQSGWIVIAVGYGMGVMIPALMFGNVSGNHINPAFTLGLAVSGLFPWAQVVPYIIAQVLGAIFGQALVVATYRPFYLKTEKPNNILGTFSTISSIDHGTKESRYAATVNGLINEFVGSFVLFFAALGLTKNFFGAEVLQFMKQKAIEAGQTVDFSDLAIKAQVAPHTASGLSVAHLALGFLVMALVTSLGGPTGPALNPARDLGPRLLHAFLPKSVLGEHKGDSKWWYSWVPVVAPIAAAIAAVAVFKFLYL
GCF_001087145.1_7553_6_8_protein.faa.out	WP_000348122.1	289	R6_1344	289	1	289	1	289	289	99.308	MDFTWALKYATEFLGTAILIILGNGAVANVELKGTKGHQSGWIVIAVGYGMGVMIPALMFGNVSGNHINPAFTLGLAVSGLFPWAQVVPYIIAQVLGAIFGQALVVATYRPFYLKTEKPNNILGTFSTISSIDHGTKESRYAATVNGLINEFVGSFVLFFAALGLTKNFFGAEVLQFMKQKAIEAGQTVDFSDLAIKAQVAPHTASGLSVAHLALGFLVMALVTSLGGPTGPALNPARDLGPRLLHAFLPKSVLGEHKGDSKWWYSWVPVVAPIAAAIAAVAVFKFLYL
GCF_001087185.1_6631_4_18_protein.faa.out	WP_000348122.1	289	R6_1344	289	1	289	1	289	289	99.308	MDFTWALKYATEFLGTAILIILGNGAVANVELKGTKGHQSGWIVIAVGYGMGVMIPALMFGNVSGNHINPAFTLGLAVSGLFPWAQVVPYIIAQVLGAIFGQALVVATYRPFYLKTEKPNNILGTFSTISSIDHGTKESRYAATVNGLINEFVGSFVLFFAALGLTKNFFGAEVLQFMKQKAIEAGQTVDFSDLAIKAQVAPHTASGLSVAHLALGFLVMALVTSLGGPTGPALNPARDLGPRLLHAFLPKSVLGEHKGDSKWWYSWVPVVAPIAAAIAAVAVFKFLYL
GCF_001087225.1_6899_4_24_protein.faa.out	WP_000348122.1	289	R6_1344	289	1	289	1	289	289	99.308	MDFTWALKYATEFLGTAILIILGNGAVANVELKGTKGHQSGWIVIAVGYGMGVMIPALMFGNVSGNHINPAFTLGLAVSGLFPWAQVVPYIIAQVLGAIFGQALVVATYRPFYLKTEKPNNILGTFSTISSIDHGTKESRYAATVNGLINEFVGSFVLFFAALGLTKNFFGAEVLQFMKQKAIEAGQTVDFSDLAIKAQVAPHTASGLSVAHLALGFLVMALVTSLGGPTGPALNPARDLGPRLLHAFLPKSVLGEHKGDSKWWYSWVPVVAPIAAAIAAVAVFKFLYL
GCF_001087265.1_6925_1_71_protein.faa.out	WP_000348122.1	289	R6_1344	289	1	289	1	289	289	99.308	MDFTWALKYATEFLGTAILIILGNGAVANVELKGTKGHQSGWIVIAVGYGMGVMIPALMFGNVSGNHINPAFTLGLAVSGLFPWAQVVPYIIAQVLGAIFGQALVVATYRPFYLKTEKPNNILGTFSTISSIDHGTKESRYAATVNGLINEFVGSFVLFFAALGLTKNFFGAEVLQFMKQKAIEAGQTVDFSDLAIKAQVAPHTASGLSVAHLALGFLVMALVTSLGGPTGPALNPARDLGPRLLHAFLPKSVLGEHKGDSKWWYSWVPVVAPIAAAIAAVAVFKFLYL
GCF_001087285.1_6938_8_21_protein.faa.out	WP_000348122.1	289	R6_1344	289	1	289	1	289	289	99.308	MDFTWALKYATEFLGTAILIILGNGAVANVELKGTKGHQSGWIVIAVGYGMGVMIPALMFGNVSGNHINPAFTLGLAVSGLFPWAQVVPYIIAQVLGAIFGQALVVATYRPFYLKTEKPNNILGTFSTISSIDHGTKESRYAATVNGLINEFVGSFVLFFAALGLTKNFFGAEVLQFMKQKAIEAGQTVDFSDLAIKAQVAPHTASGLSVAHLALGFLVMALVTSLGGPTGPALNPARDLGPRLLHAFLPKSVLGEHKGDSKWWYSWVPVVAPIAAAIAAVAVFKFLYL
GCF_001087305.1_6823_5_1_protein.faa.out	WP_000348122.1	289	R6_1344	289	1	289	1	289	289	99.308	MDFTWALKYATEFLGTAILIILGNGAVANVELKGTKGHQSGWIVIAVGYGMGVMIPALMFGNVSGNHINPAFTLGLAVSGLFPWAQVVPYIIAQVLGAIFGQALVVATYRPFYLKTEKPNNILGTFSTISSIDHGTKESRYAATVNGLINEFVGSFVLFFAALGLTKNFFGAEVLQFMKQKAIEAGQTVDFSDLAIKAQVAPHTASGLSVAHLALGFLVMALVTSLGGPTGPALNPARDLGPRLLHAFLPKSVLGEHKGDSKWWYSWVPVVAPIAAAIAAVAVFKFLYL
GCF_001087325.1_5737_2_8_protein.faa.out	WP_000348122.1	289	R6_1344	289	1	289	1	289	289	99.308	MDFTWALKYATEFLGTAILIILGNGAVANVELKGTKGHQSGWIVIAVGYGMGVMIPALMFGNVSGNHINPAFTLGLAVSGLFPWAQVVPYIIAQVLGAIFGQALVVATYRPFYLKTEKPNNILGTFSTISSIDHGTKESRYAATVNGLINEFVGSFVLFFAALGLTKNFFGAEVLQFMKQKAIEAGQTVDFSDLAIKAQVAPHTASGLSVAHLALGFLVMALVTSLGGPTGPALNPARDLGPRLLHAFLPKSVLGEHKGDSKWWYSWVPVVAPIAAAIAAVAVFKFLYL
GCF_001087365.1_6938_6_23_protein.faa.out	WP_000348125.1	289	R6_1344	289	1	289	1	289	289	99.654	MDFTWALKYATEFLGTAILIILGNGAVANVELKGTKGHQSGWIVIAVGYGMGVMIPALMFGNVSGNHINPAFTLGLAVSGLFPWAQVVPYIIAQVLGAIFGQALVVATYRPFYLKTENPNNILGTFSTISSIDHGTKESRYAATVNGLINEFVGSFVLFFAALGLTKNFFGAEVLQFMKQKAIEAGQTVDFSDLAIKAQVAPHTASGLSVAHLALGFLVMALVTSLGGPTGPALNPARDLGPRLLHAFLPKSVLGEHKGDSKWWYSWVPVVAPIAAAIAAVAVFKFLYL
GCF_001087385.1_6972_2_23_protein.faa.out	WP_000348125.1	289	R6_1344	289	1	289	1	289	289	99.654	MDFTWALKYATEFLGTAILIILGNGAVANVELKGTKGHQSGWIVIAVGYGMGVMIPALMFGNVSGNHINPAFTLGLAVSGLFPWAQVVPYIIAQVLGAIFGQALVVATYRPFYLKTENPNNILGTFSTISSIDHGTKESRYAATVNGLINEFVGSFVLFFAALGLTKNFFGAEVLQFMKQKAIEAGQTVDFSDLAIKAQVAPHTASGLSVAHLALGFLVMALVTSLGGPTGPALNPARDLGPRLLHAFLPKSVLGEHKGDSKWWYSWVPVVAPIAAAIAAVAVFKFLYL
GCF_001087405.1_7011_4_21_protein.faa.out	WP_000348122.1	289	R6_1344	289	1	289	1	289	289	99.308	MDFTWALKYATEFLGTAILIILGNGAVANVELKGTKGHQSGWIVIAVGYGMGVMIPALMFGNVSGNHINPAFTLGLAVSGLFPWAQVVPYIIAQVLGAIFGQALVVATYRPFYLKTEKPNNILGTFSTISSIDHGTKESRYAATVNGLINEFVGSFVLFFAALGLTKNFFGAEVLQFMKQKAIEAGQTVDFSDLAIKAQVAPHTASGLSVAHLALGFLVMALVTSLGGPTGPALNPARDLGPRLLHAFLPKSVLGEHKGDSKWWYSWVPVVAPIAAAIAAVAVFKFLYL
GCF_001087445.1_6732_1_8_protein.faa.out	WP_000348125.1	289	R6_1344	289	1	289	1	289	289	99.654	MDFTWALKYATEFLGTAILIILGNGAVANVELKGTKGHQSGWIVIAVGYGMGVMIPALMFGNVSGNHINPAFTLGLAVSGLFPWAQVVPYIIAQVLGAIFGQALVVATYRPFYLKTENPNNILGTFSTISSIDHGTKESRYAATVNGLINEFVGSFVLFFAALGLTKNFFGAEVLQFMKQKAIEAGQTVDFSDLAIKAQVAPHTASGLSVAHLALGFLVMALVTSLGGPTGPALNPARDLGPRLLHAFLPKSVLGEHKGDSKWWYSWVPVVAPIAAAIAAVAVFKFLYL
GCF_001087465.1_6899_4_19_protein.faa.out	WP_000348126.1	289	R6_1344	289	1	289	1	289	289	99.308	MDFTWALKYATEFLGTAILIILGNGAVANVELKGTKGHQSGWIVIAVGYGMGVMIPALMFGNVSGNHINPAFTLGLAVSGLFPWAQVVPYIIAQVLGAIFGQALVVATYRPFYLKTENPNNILGTFSTISSIDHGTKESRYAATVNGLINEFVGSFVLFFAALGLTKNFFGAEVLQFMKQKAIEAGQTVDFSDLAIKAQVAPHTASGLSVAHLALGFLVMALVTSLGGPTGPALNPARDLGPRLLHAFLPKSVLGEHKGDSKWWYSWVPVVAPIVAAIAAVAVFKFLYL
GCF_001087485.1_6949_1_20_protein.faa.out	WP_000348125.1	289	R6_1344	289	1	289	1	289	289	99.654	MDFTWALKYATEFLGTAILIILGNGAVANVELKGTKGHQSGWIVIAVGYGMGVMIPALMFGNVSGNHINPAFTLGLAVSGLFPWAQVVPYIIAQVLGAIFGQALVVATYRPFYLKTENPNNILGTFSTISSIDHGTKESRYAATVNGLINEFVGSFVLFFAALGLTKNFFGAEVLQFMKQKAIEAGQTVDFSDLAIKAQVAPHTASGLSVAHLALGFLVMALVTSLGGPTGPALNPARDLGPRLLHAFLPKSVLGEHKGDSKWWYSWVPVVAPIAAAIAAVAVFKFLYL
GCF_001087505.1_7553_4_33_protein.faa.out	WP_000348122.1	289	R6_1344	289	1	289	1	289	289	99.308	MDFTWALKYATEFLGTAILIILGNGAVANVELKGTKGHQSGWIVIAVGYGMGVMIPALMFGNVSGNHINPAFTLGLAVSGLFPWAQVVPYIIAQVLGAIFGQALVVATYRPFYLKTEKPNNILGTFSTISSIDHGTKESRYAATVNGLINEFVGSFVLFFAALGLTKNFFGAEVLQFMKQKAIEAGQTVDFSDLAIKAQVAPHTASGLSVAHLALGFLVMALVTSLGGPTGPALNPARDLGPRLLHAFLPKSVLGEHKGDSKWWYSWVPVVAPIAAAIAAVAVFKFLYL
GCF_001087525.1_7622_5_73_protein.faa.out	WP_000348122.1	289	R6_1344	289	1	289	1	289	289	99.308	MDFTWALKYATEFLGTAILIILGNGAVANVELKGTKGHQSGWIVIAVGYGMGVMIPALMFGNVSGNHINPAFTLGLAVSGLFPWAQVVPYIIAQVLGAIFGQALVVATYRPFYLKTEKPNNILGTFSTISSIDHGTKESRYAATVNGLINEFVGSFVLFFAALGLTKNFFGAEVLQFMKQKAIEAGQTVDFSDLAIKAQVAPHTASGLSVAHLALGFLVMALVTSLGGPTGPALNPARDLGPRLLHAFLPKSVLGEHKGDSKWWYSWVPVVAPIAAAIAAVAVFKFLYL
GCF_001087565.1_6631_1_11_protein.faa.out	WP_000348122.1	289	R6_1344	289	1	289	1	289	289	99.308	MDFTWALKYATEFLGTAILIILGNGAVANVELKGTKGHQSGWIVIAVGYGMGVMIPALMFGNVSGNHINPAFTLGLAVSGLFPWAQVVPYIIAQVLGAIFGQALVVATYRPFYLKTEKPNNILGTFSTISSIDHGTKESRYAATVNGLINEFVGSFVLFFAALGLTKNFFGAEVLQFMKQKAIEAGQTVDFSDLAIKAQVAPHTASGLSVAHLALGFLVMALVTSLGGPTGPALNPARDLGPRLLHAFLPKSVLGEHKGDSKWWYSWVPVVAPIAAAIAAVAVFKFLYL
GCF_001087585.1_6938_6_3_protein.faa.out	WP_000348125.1	289	R6_1344	289	1	289	1	289	289	99.654	MDFTWALKYATEFLGTAILIILGNGAVANVELKGTKGHQSGWIVIAVGYGMGVMIPALMFGNVSGNHINPAFTLGLAVSGLFPWAQVVPYIIAQVLGAIFGQALVVATYRPFYLKTENPNNILGTFSTISSIDHGTKESRYAATVNGLINEFVGSFVLFFAALGLTKNFFGAEVLQFMKQKAIEAGQTVDFSDLAIKAQVAPHTASGLSVAHLALGFLVMALVTSLGGPTGPALNPARDLGPRLLHAFLPKSVLGEHKGDSKWWYSWVPVVAPIAAAIAAVAVFKFLYL
GCF_001087645.1_6187_7_10_protein.faa.out	WP_000348125.1	289	R6_1344	289	1	289	1	289	289	99.654	MDFTWALKYATEFLGTAILIILGNGAVANVELKGTKGHQSGWIVIAVGYGMGVMIPALMFGNVSGNHINPAFTLGLAVSGLFPWAQVVPYIIAQVLGAIFGQALVVATYRPFYLKTENPNNILGTFSTISSIDHGTKESRYAATVNGLINEFVGSFVLFFAALGLTKNFFGAEVLQFMKQKAIEAGQTVDFSDLAIKAQVAPHTASGLSVAHLALGFLVMALVTSLGGPTGPALNPARDLGPRLLHAFLPKSVLGEHKGDSKWWYSWVPVVAPIAAAIAAVAVFKFLYL
GCF_001087665.1_6680_7_4_protein.faa.out	WP_000348122.1	289	R6_1344	289	1	289	1	289	289	99.308	MDFTWALKYATEFLGTAILIILGNGAVANVELKGTKGHQSGWIVIAVGYGMGVMIPALMFGNVSGNHINPAFTLGLAVSGLFPWAQVVPYIIAQVLGAIFGQALVVATYRPFYLKTEKPNNILGTFSTISSIDHGTKESRYAATVNGLINEFVGSFVLFFAALGLTKNFFGAEVLQFMKQKAIEAGQTVDFSDLAIKAQVAPHTASGLSVAHLALGFLVMALVTSLGGPTGPALNPARDLGPRLLHAFLPKSVLGEHKGDSKWWYSWVPVVAPIAAAIAAVAVFKFLYL
GCF_001087705.1_7001_1_12_protein.faa.out	WP_000348128.1	289	R6_1344	289	1	289	1	289	289	100	MDFTWALKYATEFLGTAILIILGNGAVANVELKGTKGHQSGWIVIAVGYGMGVMIPALMFGNVSGNHINPAFTLGLAVSGLFPWAQVVPYIIAQVLGAIFGQALVVATYRPFYLKTENPNNILGTFSTISSIDHGTKESRYAATVNGLINEFVGSFVLFFAALGLTKNFFGAEVLQFMKQKATEAGQTVDFSDLAIKAQVAPHTASGLSVAHLALGFLVMALVTSLGGPTGPALNPARDLGPRLLHAFLPKSVLGEHKGDSKWWYSWVPVVAPIAAAIAAVAVFKFLYL
GCF_001087745.1_7622_5_60_protein.faa.out	WP_000348123.1	289	R6_1344	289	1	289	1	289	289	98.962	MDFTWALKYATEFLGTAILIILGNGAVANVELKGTKGHQSGWIVIAVGYGMGVMIPALMFGNVSGNHINPAFTLGLAVSGLFPWAQVVPYIIAQVLGAIFGQALVVATYRPFYLKTEKPNNILGTFSTISSIDHGTKESRYTATVNGLINEFVGSFVLFFAALGLTKNFFGAEVLQFMKQKAIEAGQTVDFSDLAIKAQVAPHTASGLSVAHLALGFLVMALVTSLGGPTGPALNPARDLGPRLLHAFLPKSVLGEHKGDSKWWYSWVPVVAPIAAAIAAVAVFKFLYL
GCF_001087765.1_6631_5_24_protein.faa.out	WP_000348125.1	289	R6_1344	289	1	289	1	289	289	99.654	MDFTWALKYATEFLGTAILIILGNGAVANVELKGTKGHQSGWIVIAVGYGMGVMIPALMFGNVSGNHINPAFTLGLAVSGLFPWAQVVPYIIAQVLGAIFGQALVVATYRPFYLKTENPNNILGTFSTISSIDHGTKESRYAATVNGLINEFVGSFVLFFAALGLTKNFFGAEVLQFMKQKAIEAGQTVDFSDLAIKAQVAPHTASGLSVAHLALGFLVMALVTSLGGPTGPALNPARDLGPRLLHAFLPKSVLGEHKGDSKWWYSWVPVVAPIAAAIAAVAVFKFLYL
GCF_001087785.1_6938_8_22_protein.faa.out	WP_000348122.1	289	R6_1344	289	1	289	1	289	289	99.308	MDFTWALKYATEFLGTAILIILGNGAVANVELKGTKGHQSGWIVIAVGYGMGVMIPALMFGNVSGNHINPAFTLGLAVSGLFPWAQVVPYIIAQVLGAIFGQALVVATYRPFYLKTEKPNNILGTFSTISSIDHGTKESRYAATVNGLINEFVGSFVLFFAALGLTKNFFGAEVLQFMKQKAIEAGQTVDFSDLAIKAQVAPHTASGLSVAHLALGFLVMALVTSLGGPTGPALNPARDLGPRLLHAFLPKSVLGEHKGDSKWWYSWVPVVAPIAAAIAAVAVFKFLYL
GCF_001087825.1_7011_6_12_protein.faa.out	WP_000348125.1	289	R6_1344	289	1	289	1	289	289	99.654	MDFTWALKYATEFLGTAILIILGNGAVANVELKGTKGHQSGWIVIAVGYGMGVMIPALMFGNVSGNHINPAFTLGLAVSGLFPWAQVVPYIIAQVLGAIFGQALVVATYRPFYLKTENPNNILGTFSTISSIDHGTKESRYAATVNGLINEFVGSFVLFFAALGLTKNFFGAEVLQFMKQKAIEAGQTVDFSDLAIKAQVAPHTASGLSVAHLALGFLVMALVTSLGGPTGPALNPARDLGPRLLHAFLPKSVLGEHKGDSKWWYSWVPVVAPIAAAIAAVAVFKFLYL
GCF_001087845.1_6631_6_7_protein.faa.out	WP_000348125.1	289	R6_1344	289	1	289	1	289	289	99.654	MDFTWALKYATEFLGTAILIILGNGAVANVELKGTKGHQSGWIVIAVGYGMGVMIPALMFGNVSGNHINPAFTLGLAVSGLFPWAQVVPYIIAQVLGAIFGQALVVATYRPFYLKTENPNNILGTFSTISSIDHGTKESRYAATVNGLINEFVGSFVLFFAALGLTKNFFGAEVLQFMKQKAIEAGQTVDFSDLAIKAQVAPHTASGLSVAHLALGFLVMALVTSLGGPTGPALNPARDLGPRLLHAFLPKSVLGEHKGDSKWWYSWVPVVAPIAAAIAAVAVFKFLYL
GCF_001087865.1_7001_3_13_protein.faa.out	WP_000348126.1	289	R6_1344	289	1	289	1	289	289	99.308	MDFTWALKYATEFLGTAILIILGNGAVANVELKGTKGHQSGWIVIAVGYGMGVMIPALMFGNVSGNHINPAFTLGLAVSGLFPWAQVVPYIIAQVLGAIFGQALVVATYRPFYLKTENPNNILGTFSTISSIDHGTKESRYAATVNGLINEFVGSFVLFFAALGLTKNFFGAEVLQFMKQKAIEAGQTVDFSDLAIKAQVAPHTASGLSVAHLALGFLVMALVTSLGGPTGPALNPARDLGPRLLHAFLPKSVLGEHKGDSKWWYSWVPVVAPIVAAIAAVAVFKFLYL
GCF_001087885.1_6871_1_21_protein.faa.out	WP_000348125.1	289	R6_1344	289	1	289	1	289	289	99.654	MDFTWALKYATEFLGTAILIILGNGAVANVELKGTKGHQSGWIVIAVGYGMGVMIPALMFGNVSGNHINPAFTLGLAVSGLFPWAQVVPYIIAQVLGAIFGQALVVATYRPFYLKTENPNNILGTFSTISSIDHGTKESRYAATVNGLINEFVGSFVLFFAALGLTKNFFGAEVLQFMKQKAIEAGQTVDFSDLAIKAQVAPHTASGLSVAHLALGFLVMALVTSLGGPTGPALNPARDLGPRLLHAFLPKSVLGEHKGDSKWWYSWVPVVAPIAAAIAAVAVFKFLYL
GCF_001087925.1_6930_7_8_protein.faa.out	WP_000348122.1	289	R6_1344	289	1	289	1	289	289	99.308	MDFTWALKYATEFLGTAILIILGNGAVANVELKGTKGHQSGWIVIAVGYGMGVMIPALMFGNVSGNHINPAFTLGLAVSGLFPWAQVVPYIIAQVLGAIFGQALVVATYRPFYLKTEKPNNILGTFSTISSIDHGTKESRYAATVNGLINEFVGSFVLFFAALGLTKNFFGAEVLQFMKQKAIEAGQTVDFSDLAIKAQVAPHTASGLSVAHLALGFLVMALVTSLGGPTGPALNPARDLGPRLLHAFLPKSVLGEHKGDSKWWYSWVPVVAPIAAAIAAVAVFKFLYL
GCF_001087945.1_6680_8_2_protein.faa.out	WP_000348122.1	289	R6_1344	289	1	289	1	289	289	99.308	MDFTWALKYATEFLGTAILIILGNGAVANVELKGTKGHQSGWIVIAVGYGMGVMIPALMFGNVSGNHINPAFTLGLAVSGLFPWAQVVPYIIAQVLGAIFGQALVVATYRPFYLKTEKPNNILGTFSTISSIDHGTKESRYAATVNGLINEFVGSFVLFFAALGLTKNFFGAEVLQFMKQKAIEAGQTVDFSDLAIKAQVAPHTASGLSVAHLALGFLVMALVTSLGGPTGPALNPARDLGPRLLHAFLPKSVLGEHKGDSKWWYSWVPVVAPIAAAIAAVAVFKFLYL
GCF_001087965.1_6983_7_62_protein.faa.out	WP_000348125.1	289	R6_1344	289	1	289	1	289	289	99.654	MDFTWALKYATEFLGTAILIILGNGAVANVELKGTKGHQSGWIVIAVGYGMGVMIPALMFGNVSGNHINPAFTLGLAVSGLFPWAQVVPYIIAQVLGAIFGQALVVATYRPFYLKTENPNNILGTFSTISSIDHGTKESRYAATVNGLINEFVGSFVLFFAALGLTKNFFGAEVLQFMKQKAIEAGQTVDFSDLAIKAQVAPHTASGLSVAHLALGFLVMALVTSLGGPTGPALNPARDLGPRLLHAFLPKSVLGEHKGDSKWWYSWVPVVAPIAAAIAAVAVFKFLYL
GCF_001088025.1_6983_2_2_protein.faa.out	WP_000348125.1	289	R6_1344	289	1	289	1	289	289	99.654	MDFTWALKYATEFLGTAILIILGNGAVANVELKGTKGHQSGWIVIAVGYGMGVMIPALMFGNVSGNHINPAFTLGLAVSGLFPWAQVVPYIIAQVLGAIFGQALVVATYRPFYLKTENPNNILGTFSTISSIDHGTKESRYAATVNGLINEFVGSFVLFFAALGLTKNFFGAEVLQFMKQKAIEAGQTVDFSDLAIKAQVAPHTASGLSVAHLALGFLVMALVTSLGGPTGPALNPARDLGPRLLHAFLPKSVLGEHKGDSKWWYSWVPVVAPIAAAIAAVAVFKFLYL
GCF_001088045.1_6983_8_96_protein.faa.out	WP_000348122.1	289	R6_1344	289	1	289	1	289	289	99.308	MDFTWALKYATEFLGTAILIILGNGAVANVELKGTKGHQSGWIVIAVGYGMGVMIPALMFGNVSGNHINPAFTLGLAVSGLFPWAQVVPYIIAQVLGAIFGQALVVATYRPFYLKTEKPNNILGTFSTISSIDHGTKESRYAATVNGLINEFVGSFVLFFAALGLTKNFFGAEVLQFMKQKAIEAGQTVDFSDLAIKAQVAPHTASGLSVAHLALGFLVMALVTSLGGPTGPALNPARDLGPRLLHAFLPKSVLGEHKGDSKWWYSWVPVVAPIAAAIAAVAVFKFLYL
GCF_001088125.1_6823_5_10_protein.faa.out	WP_000348122.1	289	R6_1344	289	1	289	1	289	289	99.308	MDFTWALKYATEFLGTAILIILGNGAVANVELKGTKGHQSGWIVIAVGYGMGVMIPALMFGNVSGNHINPAFTLGLAVSGLFPWAQVVPYIIAQVLGAIFGQALVVATYRPFYLKTEKPNNILGTFSTISSIDHGTKESRYAATVNGLINEFVGSFVLFFAALGLTKNFFGAEVLQFMKQKAIEAGQTVDFSDLAIKAQVAPHTASGLSVAHLALGFLVMALVTSLGGPTGPALNPARDLGPRLLHAFLPKSVLGEHKGDSKWWYSWVPVVAPIAAAIAAVAVFKFLYL
GCF_001088165.1_6840_3_15_protein.faa.out	WP_000348122.1	289	R6_1344	289	1	289	1	289	289	99.308	MDFTWALKYATEFLGTAILIILGNGAVANVELKGTKGHQSGWIVIAVGYGMGVMIPALMFGNVSGNHINPAFTLGLAVSGLFPWAQVVPYIIAQVLGAIFGQALVVATYRPFYLKTEKPNNILGTFSTISSIDHGTKESRYAATVNGLINEFVGSFVLFFAALGLTKNFFGAEVLQFMKQKAIEAGQTVDFSDLAIKAQVAPHTASGLSVAHLALGFLVMALVTSLGGPTGPALNPARDLGPRLLHAFLPKSVLGEHKGDSKWWYSWVPVVAPIAAAIAAVAVFKFLYL
GCF_001088185.1_6930_8_12_protein.faa.out	WP_000348125.1	289	R6_1344	289	1	289	1	289	289	99.654	MDFTWALKYATEFLGTAILIILGNGAVANVELKGTKGHQSGWIVIAVGYGMGVMIPALMFGNVSGNHINPAFTLGLAVSGLFPWAQVVPYIIAQVLGAIFGQALVVATYRPFYLKTENPNNILGTFSTISSIDHGTKESRYAATVNGLINEFVGSFVLFFAALGLTKNFFGAEVLQFMKQKAIEAGQTVDFSDLAIKAQVAPHTASGLSVAHLALGFLVMALVTSLGGPTGPALNPARDLGPRLLHAFLPKSVLGEHKGDSKWWYSWVPVVAPIAAAIAAVAVFKFLYL
GCF_001088205.1_6999_6_5_protein.faa.out	WP_000348125.1	289	R6_1344	289	1	289	1	289	289	99.654	MDFTWALKYATEFLGTAILIILGNGAVANVELKGTKGHQSGWIVIAVGYGMGVMIPALMFGNVSGNHINPAFTLGLAVSGLFPWAQVVPYIIAQVLGAIFGQALVVATYRPFYLKTENPNNILGTFSTISSIDHGTKESRYAATVNGLINEFVGSFVLFFAALGLTKNFFGAEVLQFMKQKAIEAGQTVDFSDLAIKAQVAPHTASGLSVAHLALGFLVMALVTSLGGPTGPALNPARDLGPRLLHAFLPKSVLGEHKGDSKWWYSWVPVVAPIAAAIAAVAVFKFLYL
GCF_001088245.1_6406_5_6_protein.faa.out	WP_016397397.1	289	R6_1344	289	1	289	1	289	289	98.27	MDFTWALKYATEFLGTAILIILGNGAVANVELKGTKGHQSGWIVIAVGYGMGVMIPALMFGNVSGNHINPAFTLGLAVSGLFPWAQVVPYIIAQVLGAIFGQALVVATYRPFYLKTENPNNILGTFSTISSIDHGTKESRYAATVNGLINEFVGSFVLFFAALGLTKNFFGAEVLQYMKQTAIQAGQTVDFSDLAIKAQVAPHTASGLSVAHLALGFLVMALVTSLGGPTGPALNPARDLGPRLLHAFLPKSVLGEHKGDSKWWYSWVPVVVPIAAAIAAVAVFKFLYL
GCF_001088265.1_6925_4_20_protein.faa.out	WP_000348122.1	289	R6_1344	289	1	289	1	289	289	99.308	MDFTWALKYATEFLGTAILIILGNGAVANVELKGTKGHQSGWIVIAVGYGMGVMIPALMFGNVSGNHINPAFTLGLAVSGLFPWAQVVPYIIAQVLGAIFGQALVVATYRPFYLKTEKPNNILGTFSTISSIDHGTKESRYAATVNGLINEFVGSFVLFFAALGLTKNFFGAEVLQFMKQKAIEAGQTVDFSDLAIKAQVAPHTASGLSVAHLALGFLVMALVTSLGGPTGPALNPARDLGPRLLHAFLPKSVLGEHKGDSKWWYSWVPVVAPIAAAIAAVAVFKFLYL
GCF_001088325.1_6649_8_1_protein.faa.out	WP_000348122.1	289	R6_1344	289	1	289	1	289	289	99.308	MDFTWALKYATEFLGTAILIILGNGAVANVELKGTKGHQSGWIVIAVGYGMGVMIPALMFGNVSGNHINPAFTLGLAVSGLFPWAQVVPYIIAQVLGAIFGQALVVATYRPFYLKTEKPNNILGTFSTISSIDHGTKESRYAATVNGLINEFVGSFVLFFAALGLTKNFFGAEVLQFMKQKAIEAGQTVDFSDLAIKAQVAPHTASGLSVAHLALGFLVMALVTSLGGPTGPALNPARDLGPRLLHAFLPKSVLGEHKGDSKWWYSWVPVVAPIAAAIAAVAVFKFLYL
GCF_001088365.1_9803_8_36_protein.faa.out	WP_000348122.1	289	R6_1344	289	1	289	1	289	289	99.308	MDFTWALKYATEFLGTAILIILGNGAVANVELKGTKGHQSGWIVIAVGYGMGVMIPALMFGNVSGNHINPAFTLGLAVSGLFPWAQVVPYIIAQVLGAIFGQALVVATYRPFYLKTEKPNNILGTFSTISSIDHGTKESRYAATVNGLINEFVGSFVLFFAALGLTKNFFGAEVLQFMKQKAIEAGQTVDFSDLAIKAQVAPHTASGLSVAHLALGFLVMALVTSLGGPTGPALNPARDLGPRLLHAFLPKSVLGEHKGDSKWWYSWVPVVAPIAAAIAAVAVFKFLYL
GCF_001088385.1_6569_4_3_protein.faa.out	WP_000348125.1	289	R6_1344	289	1	289	1	289	289	99.654	MDFTWALKYATEFLGTAILIILGNGAVANVELKGTKGHQSGWIVIAVGYGMGVMIPALMFGNVSGNHINPAFTLGLAVSGLFPWAQVVPYIIAQVLGAIFGQALVVATYRPFYLKTENPNNILGTFSTISSIDHGTKESRYAATVNGLINEFVGSFVLFFAALGLTKNFFGAEVLQFMKQKAIEAGQTVDFSDLAIKAQVAPHTASGLSVAHLALGFLVMALVTSLGGPTGPALNPARDLGPRLLHAFLPKSVLGEHKGDSKWWYSWVPVVAPIAAAIAAVAVFKFLYL
GCF_001088405.1_6237_8_15_protein.faa.out	WP_000348122.1	289	R6_1344	289	1	289	1	289	289	99.308	MDFTWALKYATEFLGTAILIILGNGAVANVELKGTKGHQSGWIVIAVGYGMGVMIPALMFGNVSGNHINPAFTLGLAVSGLFPWAQVVPYIIAQVLGAIFGQALVVATYRPFYLKTEKPNNILGTFSTISSIDHGTKESRYAATVNGLINEFVGSFVLFFAALGLTKNFFGAEVLQFMKQKAIEAGQTVDFSDLAIKAQVAPHTASGLSVAHLALGFLVMALVTSLGGPTGPALNPARDLGPRLLHAFLPKSVLGEHKGDSKWWYSWVPVVAPIAAAIAAVAVFKFLYL
GCF_001088425.1_6983_5_18_protein.faa.out	WP_016397397.1	289	R6_1344	289	1	289	1	289	289	98.27	MDFTWALKYATEFLGTAILIILGNGAVANVELKGTKGHQSGWIVIAVGYGMGVMIPALMFGNVSGNHINPAFTLGLAVSGLFPWAQVVPYIIAQVLGAIFGQALVVATYRPFYLKTENPNNILGTFSTISSIDHGTKESRYAATVNGLINEFVGSFVLFFAALGLTKNFFGAEVLQYMKQTAIQAGQTVDFSDLAIKAQVAPHTASGLSVAHLALGFLVMALVTSLGGPTGPALNPARDLGPRLLHAFLPKSVLGEHKGDSKWWYSWVPVVVPIAAAIAAVAVFKFLYL
GCF_001088445.1_7622_5_65_protein.faa.out	WP_000348122.1	289	R6_1344	289	1	289	1	289	289	99.308	MDFTWALKYATEFLGTAILIILGNGAVANVELKGTKGHQSGWIVIAVGYGMGVMIPALMFGNVSGNHINPAFTLGLAVSGLFPWAQVVPYIIAQVLGAIFGQALVVATYRPFYLKTEKPNNILGTFSTISSIDHGTKESRYAATVNGLINEFVGSFVLFFAALGLTKNFFGAEVLQFMKQKAIEAGQTVDFSDLAIKAQVAPHTASGLSVAHLALGFLVMALVTSLGGPTGPALNPARDLGPRLLHAFLPKSVLGEHKGDSKWWYSWVPVVAPIAAAIAAVAVFKFLYL
GCF_001088525.1_6999_6_11_protein.faa.out	WP_000348122.1	289	R6_1344	289	1	289	1	289	289	99.308	MDFTWALKYATEFLGTAILIILGNGAVANVELKGTKGHQSGWIVIAVGYGMGVMIPALMFGNVSGNHINPAFTLGLAVSGLFPWAQVVPYIIAQVLGAIFGQALVVATYRPFYLKTEKPNNILGTFSTISSIDHGTKESRYAATVNGLINEFVGSFVLFFAALGLTKNFFGAEVLQFMKQKAIEAGQTVDFSDLAIKAQVAPHTASGLSVAHLALGFLVMALVTSLGGPTGPALNPARDLGPRLLHAFLPKSVLGEHKGDSKWWYSWVPVVAPIAAAIAAVAVFKFLYL
GCF_001088545.1_6983_2_22_protein.faa.out	WP_000348122.1	289	R6_1344	289	1	289	1	289	289	99.308	MDFTWALKYATEFLGTAILIILGNGAVANVELKGTKGHQSGWIVIAVGYGMGVMIPALMFGNVSGNHINPAFTLGLAVSGLFPWAQVVPYIIAQVLGAIFGQALVVATYRPFYLKTEKPNNILGTFSTISSIDHGTKESRYAATVNGLINEFVGSFVLFFAALGLTKNFFGAEVLQFMKQKAIEAGQTVDFSDLAIKAQVAPHTASGLSVAHLALGFLVMALVTSLGGPTGPALNPARDLGPRLLHAFLPKSVLGEHKGDSKWWYSWVPVVAPIAAAIAAVAVFKFLYL
GCF_001088565.1_6899_6_13_protein.faa.out	WP_000348128.1	289	R6_1344	289	1	289	1	289	289	100	MDFTWALKYATEFLGTAILIILGNGAVANVELKGTKGHQSGWIVIAVGYGMGVMIPALMFGNVSGNHINPAFTLGLAVSGLFPWAQVVPYIIAQVLGAIFGQALVVATYRPFYLKTENPNNILGTFSTISSIDHGTKESRYAATVNGLINEFVGSFVLFFAALGLTKNFFGAEVLQFMKQKATEAGQTVDFSDLAIKAQVAPHTASGLSVAHLALGFLVMALVTSLGGPTGPALNPARDLGPRLLHAFLPKSVLGEHKGDSKWWYSWVPVVAPIAAAIAAVAVFKFLYL
GCF_001088585.1_6641_6_10_protein.faa.out	WP_000348122.1	289	R6_1344	289	1	289	1	289	289	99.308	MDFTWALKYATEFLGTAILIILGNGAVANVELKGTKGHQSGWIVIAVGYGMGVMIPALMFGNVSGNHINPAFTLGLAVSGLFPWAQVVPYIIAQVLGAIFGQALVVATYRPFYLKTEKPNNILGTFSTISSIDHGTKESRYAATVNGLINEFVGSFVLFFAALGLTKNFFGAEVLQFMKQKAIEAGQTVDFSDLAIKAQVAPHTASGLSVAHLALGFLVMALVTSLGGPTGPALNPARDLGPRLLHAFLPKSVLGEHKGDSKWWYSWVPVVAPIAAAIAAVAVFKFLYL
GCF_001088625.1_5159_5_5_protein.faa.out	WP_000348123.1	289	R6_1344	289	1	289	1	289	289	98.962	MDFTWALKYATEFLGTAILIILGNGAVANVELKGTKGHQSGWIVIAVGYGMGVMIPALMFGNVSGNHINPAFTLGLAVSGLFPWAQVVPYIIAQVLGAIFGQALVVATYRPFYLKTEKPNNILGTFSTISSIDHGTKESRYTATVNGLINEFVGSFVLFFAALGLTKNFFGAEVLQFMKQKAIEAGQTVDFSDLAIKAQVAPHTASGLSVAHLALGFLVMALVTSLGGPTGPALNPARDLGPRLLHAFLPKSVLGEHKGDSKWWYSWVPVVAPIAAAIAAVAVFKFLYL
GCF_001088645.1_7553_4_4_protein.faa.out	WP_000348126.1	289	R6_1344	289	1	289	1	289	289	99.308	MDFTWALKYATEFLGTAILIILGNGAVANVELKGTKGHQSGWIVIAVGYGMGVMIPALMFGNVSGNHINPAFTLGLAVSGLFPWAQVVPYIIAQVLGAIFGQALVVATYRPFYLKTENPNNILGTFSTISSIDHGTKESRYAATVNGLINEFVGSFVLFFAALGLTKNFFGAEVLQFMKQKAIEAGQTVDFSDLAIKAQVAPHTASGLSVAHLALGFLVMALVTSLGGPTGPALNPARDLGPRLLHAFLPKSVLGEHKGDSKWWYSWVPVVAPIVAAIAAVAVFKFLYL
GCF_001088685.1_9803_8_54_protein.faa.out	WP_000348125.1	289	R6_1344	289	1	289	1	289	289	99.654	MDFTWALKYATEFLGTAILIILGNGAVANVELKGTKGHQSGWIVIAVGYGMGVMIPALMFGNVSGNHINPAFTLGLAVSGLFPWAQVVPYIIAQVLGAIFGQALVVATYRPFYLKTENPNNILGTFSTISSIDHGTKESRYAATVNGLINEFVGSFVLFFAALGLTKNFFGAEVLQFMKQKAIEAGQTVDFSDLAIKAQVAPHTASGLSVAHLALGFLVMALVTSLGGPTGPALNPARDLGPRLLHAFLPKSVLGEHKGDSKWWYSWVPVVAPIAAAIAAVAVFKFLYL
GCF_001088705.1_7038_6_19_protein.faa.out	WP_000348122.1	289	R6_1344	289	1	289	1	289	289	99.308	MDFTWALKYATEFLGTAILIILGNGAVANVELKGTKGHQSGWIVIAVGYGMGVMIPALMFGNVSGNHINPAFTLGLAVSGLFPWAQVVPYIIAQVLGAIFGQALVVATYRPFYLKTEKPNNILGTFSTISSIDHGTKESRYAATVNGLINEFVGSFVLFFAALGLTKNFFGAEVLQFMKQKAIEAGQTVDFSDLAIKAQVAPHTASGLSVAHLALGFLVMALVTSLGGPTGPALNPARDLGPRLLHAFLPKSVLGEHKGDSKWWYSWVPVVAPIAAAIAAVAVFKFLYL
GCF_001088725.1_7553_4_16_protein.faa.out	WP_000348128.1	289	R6_1344	289	1	289	1	289	289	100	MDFTWALKYATEFLGTAILIILGNGAVANVELKGTKGHQSGWIVIAVGYGMGVMIPALMFGNVSGNHINPAFTLGLAVSGLFPWAQVVPYIIAQVLGAIFGQALVVATYRPFYLKTENPNNILGTFSTISSIDHGTKESRYAATVNGLINEFVGSFVLFFAALGLTKNFFGAEVLQFMKQKATEAGQTVDFSDLAIKAQVAPHTASGLSVAHLALGFLVMALVTSLGGPTGPALNPARDLGPRLLHAFLPKSVLGEHKGDSKWWYSWVPVVAPIAAAIAAVAVFKFLYL
GCF_001088745.1_7622_2_3_protein.faa.out	WP_000348122.1	289	R6_1344	289	1	289	1	289	289	99.308	MDFTWALKYATEFLGTAILIILGNGAVANVELKGTKGHQSGWIVIAVGYGMGVMIPALMFGNVSGNHINPAFTLGLAVSGLFPWAQVVPYIIAQVLGAIFGQALVVATYRPFYLKTEKPNNILGTFSTISSIDHGTKESRYAATVNGLINEFVGSFVLFFAALGLTKNFFGAEVLQFMKQKAIEAGQTVDFSDLAIKAQVAPHTASGLSVAHLALGFLVMALVTSLGGPTGPALNPARDLGPRLLHAFLPKSVLGEHKGDSKWWYSWVPVVAPIAAAIAAVAVFKFLYL
GCF_001088785.1_6630_2_3_protein.faa.out	WP_000348122.1	289	R6_1344	289	1	289	1	289	289	99.308	MDFTWALKYATEFLGTAILIILGNGAVANVELKGTKGHQSGWIVIAVGYGMGVMIPALMFGNVSGNHINPAFTLGLAVSGLFPWAQVVPYIIAQVLGAIFGQALVVATYRPFYLKTEKPNNILGTFSTISSIDHGTKESRYAATVNGLINEFVGSFVLFFAALGLTKNFFGAEVLQFMKQKAIEAGQTVDFSDLAIKAQVAPHTASGLSVAHLALGFLVMALVTSLGGPTGPALNPARDLGPRLLHAFLPKSVLGEHKGDSKWWYSWVPVVAPIAAAIAAVAVFKFLYL
GCF_001088825.1_7054_5_1_protein.faa.out	WP_000348126.1	289	R6_1344	289	1	289	1	289	289	99.308	MDFTWALKYATEFLGTAILIILGNGAVANVELKGTKGHQSGWIVIAVGYGMGVMIPALMFGNVSGNHINPAFTLGLAVSGLFPWAQVVPYIIAQVLGAIFGQALVVATYRPFYLKTENPNNILGTFSTISSIDHGTKESRYAATVNGLINEFVGSFVLFFAALGLTKNFFGAEVLQFMKQKAIEAGQTVDFSDLAIKAQVAPHTASGLSVAHLALGFLVMALVTSLGGPTGPALNPARDLGPRLLHAFLPKSVLGEHKGDSKWWYSWVPVVAPIVAAIAAVAVFKFLYL
GCF_001088865.1_6289_8_4_protein.faa.out	WP_000348122.1	289	R6_1344	289	1	289	1	289	289	99.308	MDFTWALKYATEFLGTAILIILGNGAVANVELKGTKGHQSGWIVIAVGYGMGVMIPALMFGNVSGNHINPAFTLGLAVSGLFPWAQVVPYIIAQVLGAIFGQALVVATYRPFYLKTEKPNNILGTFSTISSIDHGTKESRYAATVNGLINEFVGSFVLFFAALGLTKNFFGAEVLQFMKQKAIEAGQTVDFSDLAIKAQVAPHTASGLSVAHLALGFLVMALVTSLGGPTGPALNPARDLGPRLLHAFLPKSVLGEHKGDSKWWYSWVPVVAPIAAAIAAVAVFKFLYL
GCF_001088885.1_6593_4_16_protein.faa.out	WP_000348122.1	289	R6_1344	289	1	289	1	289	289	99.308	MDFTWALKYATEFLGTAILIILGNGAVANVELKGTKGHQSGWIVIAVGYGMGVMIPALMFGNVSGNHINPAFTLGLAVSGLFPWAQVVPYIIAQVLGAIFGQALVVATYRPFYLKTEKPNNILGTFSTISSIDHGTKESRYAATVNGLINEFVGSFVLFFAALGLTKNFFGAEVLQFMKQKAIEAGQTVDFSDLAIKAQVAPHTASGLSVAHLALGFLVMALVTSLGGPTGPALNPARDLGPRLLHAFLPKSVLGEHKGDSKWWYSWVPVVAPIAAAIAAVAVFKFLYL
GCF_001088905.1_7092_6_10_protein.faa.out	WP_000348122.1	289	R6_1344	289	1	289	1	289	289	99.308	MDFTWALKYATEFLGTAILIILGNGAVANVELKGTKGHQSGWIVIAVGYGMGVMIPALMFGNVSGNHINPAFTLGLAVSGLFPWAQVVPYIIAQVLGAIFGQALVVATYRPFYLKTEKPNNILGTFSTISSIDHGTKESRYAATVNGLINEFVGSFVLFFAALGLTKNFFGAEVLQFMKQKAIEAGQTVDFSDLAIKAQVAPHTASGLSVAHLALGFLVMALVTSLGGPTGPALNPARDLGPRLLHAFLPKSVLGEHKGDSKWWYSWVPVVAPIAAAIAAVAVFKFLYL
GCF_001088925.1_6925_6_9_protein.faa.out	WP_000348122.1	289	R6_1344	289	1	289	1	289	289	99.308	MDFTWALKYATEFLGTAILIILGNGAVANVELKGTKGHQSGWIVIAVGYGMGVMIPALMFGNVSGNHINPAFTLGLAVSGLFPWAQVVPYIIAQVLGAIFGQALVVATYRPFYLKTEKPNNILGTFSTISSIDHGTKESRYAATVNGLINEFVGSFVLFFAALGLTKNFFGAEVLQFMKQKAIEAGQTVDFSDLAIKAQVAPHTASGLSVAHLALGFLVMALVTSLGGPTGPALNPARDLGPRLLHAFLPKSVLGEHKGDSKWWYSWVPVVAPIAAAIAAVAVFKFLYL
GCF_001088945.1_6840_3_9_protein.faa.out	WP_000348121.1	289	R6_1344	289	1	289	1	289	289	98.27	MDFTWALKYATEFLGTAILIILGNGAVANVELKGTKGHQSGWIVIAVGYGMGVMIPALMFGNVSGNHINPAFTLGLAVSGLFPWAQVVPYIIAQVLGAIFGQALVVATHRPFYLKTENSNNILGTFSTISSIDHGTKESRYAATVNGLINEFVGSFVLFFAALGLTKNFFGAEVLQYMKQMATQAGQTVDFSDLAIKAQVAPHTASGLSVAHLALGFLVMALVTSLGGPTGPALNPARDLGPRLLHAFLPKSVLGEHKGDSKWWYSWVPVVAPIAAAIAAVAVFKFLYL
GCF_001088985.1_6952_7_9_protein.faa.out	WP_000348126.1	289	R6_1344	289	1	289	1	289	289	99.308	MDFTWALKYATEFLGTAILIILGNGAVANVELKGTKGHQSGWIVIAVGYGMGVMIPALMFGNVSGNHINPAFTLGLAVSGLFPWAQVVPYIIAQVLGAIFGQALVVATYRPFYLKTENPNNILGTFSTISSIDHGTKESRYAATVNGLINEFVGSFVLFFAALGLTKNFFGAEVLQFMKQKAIEAGQTVDFSDLAIKAQVAPHTASGLSVAHLALGFLVMALVTSLGGPTGPALNPARDLGPRLLHAFLPKSVLGEHKGDSKWWYSWVPVVAPIVAAIAAVAVFKFLYL
GCF_001089005.1_6630_2_2_protein.faa.out	WP_000348125.1	289	R6_1344	289	1	289	1	289	289	99.654	MDFTWALKYATEFLGTAILIILGNGAVANVELKGTKGHQSGWIVIAVGYGMGVMIPALMFGNVSGNHINPAFTLGLAVSGLFPWAQVVPYIIAQVLGAIFGQALVVATYRPFYLKTENPNNILGTFSTISSIDHGTKESRYAATVNGLINEFVGSFVLFFAALGLTKNFFGAEVLQFMKQKAIEAGQTVDFSDLAIKAQVAPHTASGLSVAHLALGFLVMALVTSLGGPTGPALNPARDLGPRLLHAFLPKSVLGEHKGDSKWWYSWVPVVAPIAAAIAAVAVFKFLYL
GCF_001089025.1_6630_2_8_protein.faa.out	WP_000348125.1	289	R6_1344	289	1	289	1	289	289	99.654	MDFTWALKYATEFLGTAILIILGNGAVANVELKGTKGHQSGWIVIAVGYGMGVMIPALMFGNVSGNHINPAFTLGLAVSGLFPWAQVVPYIIAQVLGAIFGQALVVATYRPFYLKTENPNNILGTFSTISSIDHGTKESRYAATVNGLINEFVGSFVLFFAALGLTKNFFGAEVLQFMKQKAIEAGQTVDFSDLAIKAQVAPHTASGLSVAHLALGFLVMALVTSLGGPTGPALNPARDLGPRLLHAFLPKSVLGEHKGDSKWWYSWVPVVAPIAAAIAAVAVFKFLYL
GCF_001089045.1_9803_8_31_protein.faa.out	WP_000348125.1	289	R6_1344	289	1	289	1	289	289	99.654	MDFTWALKYATEFLGTAILIILGNGAVANVELKGTKGHQSGWIVIAVGYGMGVMIPALMFGNVSGNHINPAFTLGLAVSGLFPWAQVVPYIIAQVLGAIFGQALVVATYRPFYLKTENPNNILGTFSTISSIDHGTKESRYAATVNGLINEFVGSFVLFFAALGLTKNFFGAEVLQFMKQKAIEAGQTVDFSDLAIKAQVAPHTASGLSVAHLALGFLVMALVTSLGGPTGPALNPARDLGPRLLHAFLPKSVLGEHKGDSKWWYSWVPVVAPIAAAIAAVAVFKFLYL
GCF_001089085.1_6630_4_4_protein.faa.out	WP_000348122.1	289	R6_1344	289	1	289	1	289	289	99.308	MDFTWALKYATEFLGTAILIILGNGAVANVELKGTKGHQSGWIVIAVGYGMGVMIPALMFGNVSGNHINPAFTLGLAVSGLFPWAQVVPYIIAQVLGAIFGQALVVATYRPFYLKTEKPNNILGTFSTISSIDHGTKESRYAATVNGLINEFVGSFVLFFAALGLTKNFFGAEVLQFMKQKAIEAGQTVDFSDLAIKAQVAPHTASGLSVAHLALGFLVMALVTSLGGPTGPALNPARDLGPRLLHAFLPKSVLGEHKGDSKWWYSWVPVVAPIAAAIAAVAVFKFLYL
GCF_001089105.1_7622_4_16_protein.faa.out	WP_000348128.1	289	R6_1344	289	1	289	1	289	289	100	MDFTWALKYATEFLGTAILIILGNGAVANVELKGTKGHQSGWIVIAVGYGMGVMIPALMFGNVSGNHINPAFTLGLAVSGLFPWAQVVPYIIAQVLGAIFGQALVVATYRPFYLKTENPNNILGTFSTISSIDHGTKESRYAATVNGLINEFVGSFVLFFAALGLTKNFFGAEVLQFMKQKATEAGQTVDFSDLAIKAQVAPHTASGLSVAHLALGFLVMALVTSLGGPTGPALNPARDLGPRLLHAFLPKSVLGEHKGDSKWWYSWVPVVAPIAAAIAAVAVFKFLYL
GCF_001089125.1_6631_4_8_protein.faa.out	WP_000348122.1	289	R6_1344	289	1	289	1	289	289	99.308	MDFTWALKYATEFLGTAILIILGNGAVANVELKGTKGHQSGWIVIAVGYGMGVMIPALMFGNVSGNHINPAFTLGLAVSGLFPWAQVVPYIIAQVLGAIFGQALVVATYRPFYLKTEKPNNILGTFSTISSIDHGTKESRYAATVNGLINEFVGSFVLFFAALGLTKNFFGAEVLQFMKQKAIEAGQTVDFSDLAIKAQVAPHTASGLSVAHLALGFLVMALVTSLGGPTGPALNPARDLGPRLLHAFLPKSVLGEHKGDSKWWYSWVPVVAPIAAAIAAVAVFKFLYL
GCF_001089145.1_6840_1_18_protein.faa.out	WP_000348125.1	289	R6_1344	289	1	289	1	289	289	99.654	MDFTWALKYATEFLGTAILIILGNGAVANVELKGTKGHQSGWIVIAVGYGMGVMIPALMFGNVSGNHINPAFTLGLAVSGLFPWAQVVPYIIAQVLGAIFGQALVVATYRPFYLKTENPNNILGTFSTISSIDHGTKESRYAATVNGLINEFVGSFVLFFAALGLTKNFFGAEVLQFMKQKAIEAGQTVDFSDLAIKAQVAPHTASGLSVAHLALGFLVMALVTSLGGPTGPALNPARDLGPRLLHAFLPKSVLGEHKGDSKWWYSWVPVVAPIAAAIAAVAVFKFLYL
GCF_001089165.1_6925_3_3_protein.faa.out	WP_000348122.1	289	R6_1344	289	1	289	1	289	289	99.308	MDFTWALKYATEFLGTAILIILGNGAVANVELKGTKGHQSGWIVIAVGYGMGVMIPALMFGNVSGNHINPAFTLGLAVSGLFPWAQVVPYIIAQVLGAIFGQALVVATYRPFYLKTEKPNNILGTFSTISSIDHGTKESRYAATVNGLINEFVGSFVLFFAALGLTKNFFGAEVLQFMKQKAIEAGQTVDFSDLAIKAQVAPHTASGLSVAHLALGFLVMALVTSLGGPTGPALNPARDLGPRLLHAFLPKSVLGEHKGDSKWWYSWVPVVAPIAAAIAAVAVFKFLYL
GCF_001089185.1_7011_4_12_protein.faa.out	WP_000348125.1	289	R6_1344	289	1	289	1	289	289	99.654	MDFTWALKYATEFLGTAILIILGNGAVANVELKGTKGHQSGWIVIAVGYGMGVMIPALMFGNVSGNHINPAFTLGLAVSGLFPWAQVVPYIIAQVLGAIFGQALVVATYRPFYLKTENPNNILGTFSTISSIDHGTKESRYAATVNGLINEFVGSFVLFFAALGLTKNFFGAEVLQFMKQKAIEAGQTVDFSDLAIKAQVAPHTASGLSVAHLALGFLVMALVTSLGGPTGPALNPARDLGPRLLHAFLPKSVLGEHKGDSKWWYSWVPVVAPIAAAIAAVAVFKFLYL
GCF_001089205.1_6823_4_8_protein.faa.out	WP_000348125.1	289	R6_1344	289	1	289	1	289	289	99.654	MDFTWALKYATEFLGTAILIILGNGAVANVELKGTKGHQSGWIVIAVGYGMGVMIPALMFGNVSGNHINPAFTLGLAVSGLFPWAQVVPYIIAQVLGAIFGQALVVATYRPFYLKTENPNNILGTFSTISSIDHGTKESRYAATVNGLINEFVGSFVLFFAALGLTKNFFGAEVLQFMKQKAIEAGQTVDFSDLAIKAQVAPHTASGLSVAHLALGFLVMALVTSLGGPTGPALNPARDLGPRLLHAFLPKSVLGEHKGDSKWWYSWVPVVAPIAAAIAAVAVFKFLYL
GCF_001089245.1_7622_4_1_protein.faa.out	WP_000348126.1	289	R6_1344	289	1	289	1	289	289	99.308	MDFTWALKYATEFLGTAILIILGNGAVANVELKGTKGHQSGWIVIAVGYGMGVMIPALMFGNVSGNHINPAFTLGLAVSGLFPWAQVVPYIIAQVLGAIFGQALVVATYRPFYLKTENPNNILGTFSTISSIDHGTKESRYAATVNGLINEFVGSFVLFFAALGLTKNFFGAEVLQFMKQKAIEAGQTVDFSDLAIKAQVAPHTASGLSVAHLALGFLVMALVTSLGGPTGPALNPARDLGPRLLHAFLPKSVLGEHKGDSKWWYSWVPVVAPIVAAIAAVAVFKFLYL
GCF_001089265.1_5242_3_12_protein.faa.out	WP_000348126.1	289	R6_1344	289	1	289	1	289	289	99.308	MDFTWALKYATEFLGTAILIILGNGAVANVELKGTKGHQSGWIVIAVGYGMGVMIPALMFGNVSGNHINPAFTLGLAVSGLFPWAQVVPYIIAQVLGAIFGQALVVATYRPFYLKTENPNNILGTFSTISSIDHGTKESRYAATVNGLINEFVGSFVLFFAALGLTKNFFGAEVLQFMKQKAIEAGQTVDFSDLAIKAQVAPHTASGLSVAHLALGFLVMALVTSLGGPTGPALNPARDLGPRLLHAFLPKSVLGEHKGDSKWWYSWVPVVAPIVAAIAAVAVFKFLYL
GCF_001089285.1_7553_5_75_protein.faa.out	WP_000348126.1	289	R6_1344	289	1	289	1	289	289	99.308	MDFTWALKYATEFLGTAILIILGNGAVANVELKGTKGHQSGWIVIAVGYGMGVMIPALMFGNVSGNHINPAFTLGLAVSGLFPWAQVVPYIIAQVLGAIFGQALVVATYRPFYLKTENPNNILGTFSTISSIDHGTKESRYAATVNGLINEFVGSFVLFFAALGLTKNFFGAEVLQFMKQKAIEAGQTVDFSDLAIKAQVAPHTASGLSVAHLALGFLVMALVTSLGGPTGPALNPARDLGPRLLHAFLPKSVLGEHKGDSKWWYSWVPVVAPIVAAIAAVAVFKFLYL
GCF_001089305.1_6630_1_24_protein.faa.out	WP_000348122.1	289	R6_1344	289	1	289	1	289	289	99.308	MDFTWALKYATEFLGTAILIILGNGAVANVELKGTKGHQSGWIVIAVGYGMGVMIPALMFGNVSGNHINPAFTLGLAVSGLFPWAQVVPYIIAQVLGAIFGQALVVATYRPFYLKTEKPNNILGTFSTISSIDHGTKESRYAATVNGLINEFVGSFVLFFAALGLTKNFFGAEVLQFMKQKAIEAGQTVDFSDLAIKAQVAPHTASGLSVAHLALGFLVMALVTSLGGPTGPALNPARDLGPRLLHAFLPKSVLGEHKGDSKWWYSWVPVVAPIAAAIAAVAVFKFLYL
GCF_001089385.1_7038_7_13_protein.faa.out	WP_000348122.1	289	R6_1344	289	1	289	1	289	289	99.308	MDFTWALKYATEFLGTAILIILGNGAVANVELKGTKGHQSGWIVIAVGYGMGVMIPALMFGNVSGNHINPAFTLGLAVSGLFPWAQVVPYIIAQVLGAIFGQALVVATYRPFYLKTEKPNNILGTFSTISSIDHGTKESRYAATVNGLINEFVGSFVLFFAALGLTKNFFGAEVLQFMKQKAIEAGQTVDFSDLAIKAQVAPHTASGLSVAHLALGFLVMALVTSLGGPTGPALNPARDLGPRLLHAFLPKSVLGEHKGDSKWWYSWVPVVAPIAAAIAAVAVFKFLYL
GCF_001089405.1_7092_6_6_protein.faa.out	WP_000348122.1	289	R6_1344	289	1	289	1	289	289	99.308	MDFTWALKYATEFLGTAILIILGNGAVANVELKGTKGHQSGWIVIAVGYGMGVMIPALMFGNVSGNHINPAFTLGLAVSGLFPWAQVVPYIIAQVLGAIFGQALVVATYRPFYLKTEKPNNILGTFSTISSIDHGTKESRYAATVNGLINEFVGSFVLFFAALGLTKNFFGAEVLQFMKQKAIEAGQTVDFSDLAIKAQVAPHTASGLSVAHLALGFLVMALVTSLGGPTGPALNPARDLGPRLLHAFLPKSVLGEHKGDSKWWYSWVPVVAPIAAAIAAVAVFKFLYL
GCF_001089425.1_6630_1_16_protein.faa.out	WP_000348122.1	289	R6_1344	289	1	289	1	289	289	99.308	MDFTWALKYATEFLGTAILIILGNGAVANVELKGTKGHQSGWIVIAVGYGMGVMIPALMFGNVSGNHINPAFTLGLAVSGLFPWAQVVPYIIAQVLGAIFGQALVVATYRPFYLKTEKPNNILGTFSTISSIDHGTKESRYAATVNGLINEFVGSFVLFFAALGLTKNFFGAEVLQFMKQKAIEAGQTVDFSDLAIKAQVAPHTASGLSVAHLALGFLVMALVTSLGGPTGPALNPARDLGPRLLHAFLPKSVLGEHKGDSKWWYSWVPVVAPIAAAIAAVAVFKFLYL
GCF_001089445.1_6999_5_7_protein.faa.out	WP_000348126.1	289	R6_1344	289	1	289	1	289	289	99.308	MDFTWALKYATEFLGTAILIILGNGAVANVELKGTKGHQSGWIVIAVGYGMGVMIPALMFGNVSGNHINPAFTLGLAVSGLFPWAQVVPYIIAQVLGAIFGQALVVATYRPFYLKTENPNNILGTFSTISSIDHGTKESRYAATVNGLINEFVGSFVLFFAALGLTKNFFGAEVLQFMKQKAIEAGQTVDFSDLAIKAQVAPHTASGLSVAHLALGFLVMALVTSLGGPTGPALNPARDLGPRLLHAFLPKSVLGEHKGDSKWWYSWVPVVAPIVAAIAAVAVFKFLYL
GCF_001089485.1_6972_5_18_protein.faa.out	WP_000348122.1	289	R6_1344	289	1	289	1	289	289	99.308	MDFTWALKYATEFLGTAILIILGNGAVANVELKGTKGHQSGWIVIAVGYGMGVMIPALMFGNVSGNHINPAFTLGLAVSGLFPWAQVVPYIIAQVLGAIFGQALVVATYRPFYLKTEKPNNILGTFSTISSIDHGTKESRYAATVNGLINEFVGSFVLFFAALGLTKNFFGAEVLQFMKQKAIEAGQTVDFSDLAIKAQVAPHTASGLSVAHLALGFLVMALVTSLGGPTGPALNPARDLGPRLLHAFLPKSVLGEHKGDSKWWYSWVPVVAPIAAAIAAVAVFKFLYL
GCF_001089505.1_6972_3_21_protein.faa.out	WP_000348122.1	289	R6_1344	289	1	289	1	289	289	99.308	MDFTWALKYATEFLGTAILIILGNGAVANVELKGTKGHQSGWIVIAVGYGMGVMIPALMFGNVSGNHINPAFTLGLAVSGLFPWAQVVPYIIAQVLGAIFGQALVVATYRPFYLKTEKPNNILGTFSTISSIDHGTKESRYAATVNGLINEFVGSFVLFFAALGLTKNFFGAEVLQFMKQKAIEAGQTVDFSDLAIKAQVAPHTASGLSVAHLALGFLVMALVTSLGGPTGPALNPARDLGPRLLHAFLPKSVLGEHKGDSKWWYSWVPVVAPIAAAIAAVAVFKFLYL
GCF_001089525.1_9803_7_58_protein.faa.out	WP_000348125.1	289	R6_1344	289	1	289	1	289	289	99.654	MDFTWALKYATEFLGTAILIILGNGAVANVELKGTKGHQSGWIVIAVGYGMGVMIPALMFGNVSGNHINPAFTLGLAVSGLFPWAQVVPYIIAQVLGAIFGQALVVATYRPFYLKTENPNNILGTFSTISSIDHGTKESRYAATVNGLINEFVGSFVLFFAALGLTKNFFGAEVLQFMKQKAIEAGQTVDFSDLAIKAQVAPHTASGLSVAHLALGFLVMALVTSLGGPTGPALNPARDLGPRLLHAFLPKSVLGEHKGDSKWWYSWVPVVAPIAAAIAAVAVFKFLYL
GCF_001089585.1_6972_3_6_protein.faa.out	WP_000348126.1	289	R6_1344	289	1	289	1	289	289	99.308	MDFTWALKYATEFLGTAILIILGNGAVANVELKGTKGHQSGWIVIAVGYGMGVMIPALMFGNVSGNHINPAFTLGLAVSGLFPWAQVVPYIIAQVLGAIFGQALVVATYRPFYLKTENPNNILGTFSTISSIDHGTKESRYAATVNGLINEFVGSFVLFFAALGLTKNFFGAEVLQFMKQKAIEAGQTVDFSDLAIKAQVAPHTASGLSVAHLALGFLVMALVTSLGGPTGPALNPARDLGPRLLHAFLPKSVLGEHKGDSKWWYSWVPVVAPIVAAIAAVAVFKFLYL
GCF_001089605.1_6949_4_12_protein.faa.out	WP_000348122.1	289	R6_1344	289	1	289	1	289	289	99.308	MDFTWALKYATEFLGTAILIILGNGAVANVELKGTKGHQSGWIVIAVGYGMGVMIPALMFGNVSGNHINPAFTLGLAVSGLFPWAQVVPYIIAQVLGAIFGQALVVATYRPFYLKTEKPNNILGTFSTISSIDHGTKESRYAATVNGLINEFVGSFVLFFAALGLTKNFFGAEVLQFMKQKAIEAGQTVDFSDLAIKAQVAPHTASGLSVAHLALGFLVMALVTSLGGPTGPALNPARDLGPRLLHAFLPKSVLGEHKGDSKWWYSWVPVVAPIAAAIAAVAVFKFLYL
GCF_001089665.1_6972_4_1_protein.faa.out	WP_000348122.1	289	R6_1344	289	1	289	1	289	289	99.308	MDFTWALKYATEFLGTAILIILGNGAVANVELKGTKGHQSGWIVIAVGYGMGVMIPALMFGNVSGNHINPAFTLGLAVSGLFPWAQVVPYIIAQVLGAIFGQALVVATYRPFYLKTEKPNNILGTFSTISSIDHGTKESRYAATVNGLINEFVGSFVLFFAALGLTKNFFGAEVLQFMKQKAIEAGQTVDFSDLAIKAQVAPHTASGLSVAHLALGFLVMALVTSLGGPTGPALNPARDLGPRLLHAFLPKSVLGEHKGDSKWWYSWVPVVAPIAAAIAAVAVFKFLYL
GCF_001089685.1_5159_6_10_protein.faa.out	WP_050094281.1	289	R6_1344	289	1	289	1	289	289	98.616	MDFTWALKYATEFLGTAILIILGNGAVANVELKGTKGHQSGWIVIAVGYGMGVMIPALMFGNVSGNHINPAFTLGLAVSGLFPWAQVVPYIIAQVLGAIFGQALVVATYRPFYLKTEKPNNILGTFSTISSIDHGTKESRYTATVNGLINEFVGSFVLFFAALGLTKNFFGAEVLQFMKQKAIEAGQTVDFSDLAIKAQVAPHTASGLSVAHLALGFLVMALVTSLGGPTGPALNPARDLGPRLLHAFLPKSVLGEHKGDSKWYYSWVPVVAPIAAAIAAVAVFKFLYL
GCF_001089705.1_6925_8_12_protein.faa.out	WP_000348125.1	289	R6_1344	289	1	289	1	289	289	99.654	MDFTWALKYATEFLGTAILIILGNGAVANVELKGTKGHQSGWIVIAVGYGMGVMIPALMFGNVSGNHINPAFTLGLAVSGLFPWAQVVPYIIAQVLGAIFGQALVVATYRPFYLKTENPNNILGTFSTISSIDHGTKESRYAATVNGLINEFVGSFVLFFAALGLTKNFFGAEVLQFMKQKAIEAGQTVDFSDLAIKAQVAPHTASGLSVAHLALGFLVMALVTSLGGPTGPALNPARDLGPRLLHAFLPKSVLGEHKGDSKWWYSWVPVVAPIAAAIAAVAVFKFLYL
GCF_001089725.1_6925_1_69_protein.faa.out	WP_000348125.1	289	R6_1344	289	1	289	1	289	289	99.654	MDFTWALKYATEFLGTAILIILGNGAVANVELKGTKGHQSGWIVIAVGYGMGVMIPALMFGNVSGNHINPAFTLGLAVSGLFPWAQVVPYIIAQVLGAIFGQALVVATYRPFYLKTENPNNILGTFSTISSIDHGTKESRYAATVNGLINEFVGSFVLFFAALGLTKNFFGAEVLQFMKQKAIEAGQTVDFSDLAIKAQVAPHTASGLSVAHLALGFLVMALVTSLGGPTGPALNPARDLGPRLLHAFLPKSVLGEHKGDSKWWYSWVPVVAPIAAAIAAVAVFKFLYL
GCF_001089745.1_7444_8_23_protein.faa.out	WP_000348125.1	289	R6_1344	289	1	289	1	289	289	99.654	MDFTWALKYATEFLGTAILIILGNGAVANVELKGTKGHQSGWIVIAVGYGMGVMIPALMFGNVSGNHINPAFTLGLAVSGLFPWAQVVPYIIAQVLGAIFGQALVVATYRPFYLKTENPNNILGTFSTISSIDHGTKESRYAATVNGLINEFVGSFVLFFAALGLTKNFFGAEVLQFMKQKAIEAGQTVDFSDLAIKAQVAPHTASGLSVAHLALGFLVMALVTSLGGPTGPALNPARDLGPRLLHAFLPKSVLGEHKGDSKWWYSWVPVVAPIAAAIAAVAVFKFLYL
GCF_001089765.1_6680_7_18_protein.faa.out	WP_000348122.1	289	R6_1344	289	1	289	1	289	289	99.308	MDFTWALKYATEFLGTAILIILGNGAVANVELKGTKGHQSGWIVIAVGYGMGVMIPALMFGNVSGNHINPAFTLGLAVSGLFPWAQVVPYIIAQVLGAIFGQALVVATYRPFYLKTEKPNNILGTFSTISSIDHGTKESRYAATVNGLINEFVGSFVLFFAALGLTKNFFGAEVLQFMKQKAIEAGQTVDFSDLAIKAQVAPHTASGLSVAHLALGFLVMALVTSLGGPTGPALNPARDLGPRLLHAFLPKSVLGEHKGDSKWWYSWVPVVAPIAAAIAAVAVFKFLYL
GCF_001089785.1_7054_5_18_protein.faa.out	WP_000348122.1	289	R6_1344	289	1	289	1	289	289	99.308	MDFTWALKYATEFLGTAILIILGNGAVANVELKGTKGHQSGWIVIAVGYGMGVMIPALMFGNVSGNHINPAFTLGLAVSGLFPWAQVVPYIIAQVLGAIFGQALVVATYRPFYLKTEKPNNILGTFSTISSIDHGTKESRYAATVNGLINEFVGSFVLFFAALGLTKNFFGAEVLQFMKQKAIEAGQTVDFSDLAIKAQVAPHTASGLSVAHLALGFLVMALVTSLGGPTGPALNPARDLGPRLLHAFLPKSVLGEHKGDSKWWYSWVPVVAPIAAAIAAVAVFKFLYL
GCF_001089825.1_6925_2_77_protein.faa.out	WP_000348122.1	289	R6_1344	289	1	289	1	289	289	99.308	MDFTWALKYATEFLGTAILIILGNGAVANVELKGTKGHQSGWIVIAVGYGMGVMIPALMFGNVSGNHINPAFTLGLAVSGLFPWAQVVPYIIAQVLGAIFGQALVVATYRPFYLKTEKPNNILGTFSTISSIDHGTKESRYAATVNGLINEFVGSFVLFFAALGLTKNFFGAEVLQFMKQKAIEAGQTVDFSDLAIKAQVAPHTASGLSVAHLALGFLVMALVTSLGGPTGPALNPARDLGPRLLHAFLPKSVLGEHKGDSKWWYSWVPVVAPIAAAIAAVAVFKFLYL
GCF_001089845.1_7622_2_23_protein.faa.out	WP_000348122.1	289	R6_1344	289	1	289	1	289	289	99.308	MDFTWALKYATEFLGTAILIILGNGAVANVELKGTKGHQSGWIVIAVGYGMGVMIPALMFGNVSGNHINPAFTLGLAVSGLFPWAQVVPYIIAQVLGAIFGQALVVATYRPFYLKTEKPNNILGTFSTISSIDHGTKESRYAATVNGLINEFVGSFVLFFAALGLTKNFFGAEVLQFMKQKAIEAGQTVDFSDLAIKAQVAPHTASGLSVAHLALGFLVMALVTSLGGPTGPALNPARDLGPRLLHAFLPKSVLGEHKGDSKWWYSWVPVVAPIAAAIAAVAVFKFLYL
GCF_001089885.1_7001_3_21_protein.faa.out	WP_000348122.1	289	R6_1344	289	1	289	1	289	289	99.308	MDFTWALKYATEFLGTAILIILGNGAVANVELKGTKGHQSGWIVIAVGYGMGVMIPALMFGNVSGNHINPAFTLGLAVSGLFPWAQVVPYIIAQVLGAIFGQALVVATYRPFYLKTEKPNNILGTFSTISSIDHGTKESRYAATVNGLINEFVGSFVLFFAALGLTKNFFGAEVLQFMKQKAIEAGQTVDFSDLAIKAQVAPHTASGLSVAHLALGFLVMALVTSLGGPTGPALNPARDLGPRLLHAFLPKSVLGEHKGDSKWWYSWVPVVAPIAAAIAAVAVFKFLYL
GCF_001089945.1_6925_5_22_protein.faa.out	WP_000348125.1	289	R6_1344	289	1	289	1	289	289	99.654	MDFTWALKYATEFLGTAILIILGNGAVANVELKGTKGHQSGWIVIAVGYGMGVMIPALMFGNVSGNHINPAFTLGLAVSGLFPWAQVVPYIIAQVLGAIFGQALVVATYRPFYLKTENPNNILGTFSTISSIDHGTKESRYAATVNGLINEFVGSFVLFFAALGLTKNFFGAEVLQFMKQKAIEAGQTVDFSDLAIKAQVAPHTASGLSVAHLALGFLVMALVTSLGGPTGPALNPARDLGPRLLHAFLPKSVLGEHKGDSKWWYSWVPVVAPIAAAIAAVAVFKFLYL
GCF_001089965.1_6823_2_21_protein.faa.out	WP_000348125.1	289	R6_1344	289	1	289	1	289	289	99.654	MDFTWALKYATEFLGTAILIILGNGAVANVELKGTKGHQSGWIVIAVGYGMGVMIPALMFGNVSGNHINPAFTLGLAVSGLFPWAQVVPYIIAQVLGAIFGQALVVATYRPFYLKTENPNNILGTFSTISSIDHGTKESRYAATVNGLINEFVGSFVLFFAALGLTKNFFGAEVLQFMKQKAIEAGQTVDFSDLAIKAQVAPHTASGLSVAHLALGFLVMALVTSLGGPTGPALNPARDLGPRLLHAFLPKSVLGEHKGDSKWWYSWVPVVAPIAAAIAAVAVFKFLYL
GCF_001090005.1_6840_1_7_protein.faa.out	WP_000348122.1	289	R6_1344	289	1	289	1	289	289	99.308	MDFTWALKYATEFLGTAILIILGNGAVANVELKGTKGHQSGWIVIAVGYGMGVMIPALMFGNVSGNHINPAFTLGLAVSGLFPWAQVVPYIIAQVLGAIFGQALVVATYRPFYLKTEKPNNILGTFSTISSIDHGTKESRYAATVNGLINEFVGSFVLFFAALGLTKNFFGAEVLQFMKQKAIEAGQTVDFSDLAIKAQVAPHTASGLSVAHLALGFLVMALVTSLGGPTGPALNPARDLGPRLLHAFLPKSVLGEHKGDSKWWYSWVPVVAPIAAAIAAVAVFKFLYL
GCF_001090025.1_5392_5_11_protein.faa.out	WP_000348125.1	289	R6_1344	289	1	289	1	289	289	99.654	MDFTWALKYATEFLGTAILIILGNGAVANVELKGTKGHQSGWIVIAVGYGMGVMIPALMFGNVSGNHINPAFTLGLAVSGLFPWAQVVPYIIAQVLGAIFGQALVVATYRPFYLKTENPNNILGTFSTISSIDHGTKESRYAATVNGLINEFVGSFVLFFAALGLTKNFFGAEVLQFMKQKAIEAGQTVDFSDLAIKAQVAPHTASGLSVAHLALGFLVMALVTSLGGPTGPALNPARDLGPRLLHAFLPKSVLGEHKGDSKWWYSWVPVVAPIAAAIAAVAVFKFLYL
GCF_001090045.1_6823_6_15_protein.faa.out	WP_050200716.1	289	R6_1344	289	1	289	1	289	289	98.962	MDFTWALKYATEFLGTAILIILGNGAVANVELKGTKGHQSGWIVIAVGYGMGVMIPALMFGNVSGNHINPAFTLGLAVSGLFPWAQVVPYIIAQVLGAIFGQAVVVATYRPFYLKTEKPNNILGTFSTISSIDHGTKESRYAATVNGLINEFVGSFVLFFAALGLTKNFFGAEVLQFMKQKAIEAGQTVDFSDLAIKAQVAPHTASGLSVAHLALGFLVMALVTSLGGPTGPALNPARDLGPRLLHAFLPKSVLGEHKGDSKWWYSWVPVVAPIAAAIAAVAVFKFLYL
GCF_001090065.1_6807_3_4_protein.faa.out	WP_000348122.1	289	R6_1344	289	1	289	1	289	289	99.308	MDFTWALKYATEFLGTAILIILGNGAVANVELKGTKGHQSGWIVIAVGYGMGVMIPALMFGNVSGNHINPAFTLGLAVSGLFPWAQVVPYIIAQVLGAIFGQALVVATYRPFYLKTEKPNNILGTFSTISSIDHGTKESRYAATVNGLINEFVGSFVLFFAALGLTKNFFGAEVLQFMKQKAIEAGQTVDFSDLAIKAQVAPHTASGLSVAHLALGFLVMALVTSLGGPTGPALNPARDLGPRLLHAFLPKSVLGEHKGDSKWWYSWVPVVAPIAAAIAAVAVFKFLYL
GCF_001090085.1_6631_6_5_protein.faa.out	WP_000348122.1	289	R6_1344	289	1	289	1	289	289	99.308	MDFTWALKYATEFLGTAILIILGNGAVANVELKGTKGHQSGWIVIAVGYGMGVMIPALMFGNVSGNHINPAFTLGLAVSGLFPWAQVVPYIIAQVLGAIFGQALVVATYRPFYLKTEKPNNILGTFSTISSIDHGTKESRYAATVNGLINEFVGSFVLFFAALGLTKNFFGAEVLQFMKQKAIEAGQTVDFSDLAIKAQVAPHTASGLSVAHLALGFLVMALVTSLGGPTGPALNPARDLGPRLLHAFLPKSVLGEHKGDSKWWYSWVPVVAPIAAAIAAVAVFKFLYL
GCF_001090125.1_7004_6_26_protein.faa.out	WP_000348122.1	289	R6_1344	289	1	289	1	289	289	99.308	MDFTWALKYATEFLGTAILIILGNGAVANVELKGTKGHQSGWIVIAVGYGMGVMIPALMFGNVSGNHINPAFTLGLAVSGLFPWAQVVPYIIAQVLGAIFGQALVVATYRPFYLKTEKPNNILGTFSTISSIDHGTKESRYAATVNGLINEFVGSFVLFFAALGLTKNFFGAEVLQFMKQKAIEAGQTVDFSDLAIKAQVAPHTASGLSVAHLALGFLVMALVTSLGGPTGPALNPARDLGPRLLHAFLPKSVLGEHKGDSKWWYSWVPVVAPIAAAIAAVAVFKFLYL
GCF_001090145.1_7444_8_50_protein.faa.out	WP_050264513.1	289	R6_1344	289	1	289	1	289	289	99.308	MDFTWALKYATEFLGTAILIILGNGAVANVELKGTKGHQSGWIVIAVGYGMGVMIPALMFGNVSGNHINPAFTLGLAVSGLFPWAQVVPYIIAQVLGAIFGQALVVATYRPFYLKTENPNNILGTFSTISSIDHGTKESRYAATVNGLINEFVGSFVLFFAALGLTKNFFGAEVLQFMKQKAIEAGQTVDFSDLAIKAQVAPHTASGLSVAHLALGFLVMALVTSLGGPTGPALNPARDLGPRLLHAFLPKSVLGEHKGDSKWRYSWVPVVAPIAAAIAAVAVFKFLYL
GCF_001090185.1_6999_1_1_protein.faa.out	WP_000348125.1	289	R6_1344	289	1	289	1	289	289	99.654	MDFTWALKYATEFLGTAILIILGNGAVANVELKGTKGHQSGWIVIAVGYGMGVMIPALMFGNVSGNHINPAFTLGLAVSGLFPWAQVVPYIIAQVLGAIFGQALVVATYRPFYLKTENPNNILGTFSTISSIDHGTKESRYAATVNGLINEFVGSFVLFFAALGLTKNFFGAEVLQFMKQKAIEAGQTVDFSDLAIKAQVAPHTASGLSVAHLALGFLVMALVTSLGGPTGPALNPARDLGPRLLHAFLPKSVLGEHKGDSKWWYSWVPVVAPIAAAIAAVAVFKFLYL
GCF_001090205.1_6631_7_19_protein.faa.out	WP_000348125.1	289	R6_1344	289	1	289	1	289	289	99.654	MDFTWALKYATEFLGTAILIILGNGAVANVELKGTKGHQSGWIVIAVGYGMGVMIPALMFGNVSGNHINPAFTLGLAVSGLFPWAQVVPYIIAQVLGAIFGQALVVATYRPFYLKTENPNNILGTFSTISSIDHGTKESRYAATVNGLINEFVGSFVLFFAALGLTKNFFGAEVLQFMKQKAIEAGQTVDFSDLAIKAQVAPHTASGLSVAHLALGFLVMALVTSLGGPTGPALNPARDLGPRLLHAFLPKSVLGEHKGDSKWWYSWVPVVAPIAAAIAAVAVFKFLYL
GCF_001090245.1_5381_3_8_protein.faa.out	WP_000348122.1	289	R6_1344	289	1	289	1	289	289	99.308	MDFTWALKYATEFLGTAILIILGNGAVANVELKGTKGHQSGWIVIAVGYGMGVMIPALMFGNVSGNHINPAFTLGLAVSGLFPWAQVVPYIIAQVLGAIFGQALVVATYRPFYLKTEKPNNILGTFSTISSIDHGTKESRYAATVNGLINEFVGSFVLFFAALGLTKNFFGAEVLQFMKQKAIEAGQTVDFSDLAIKAQVAPHTASGLSVAHLALGFLVMALVTSLGGPTGPALNPARDLGPRLLHAFLPKSVLGEHKGDSKWWYSWVPVVAPIAAAIAAVAVFKFLYL
GCF_001090345.1_6999_2_9_protein.faa.out	WP_000348122.1	289	R6_1344	289	1	289	1	289	289	99.308	MDFTWALKYATEFLGTAILIILGNGAVANVELKGTKGHQSGWIVIAVGYGMGVMIPALMFGNVSGNHINPAFTLGLAVSGLFPWAQVVPYIIAQVLGAIFGQALVVATYRPFYLKTEKPNNILGTFSTISSIDHGTKESRYAATVNGLINEFVGSFVLFFAALGLTKNFFGAEVLQFMKQKAIEAGQTVDFSDLAIKAQVAPHTASGLSVAHLALGFLVMALVTSLGGPTGPALNPARDLGPRLLHAFLPKSVLGEHKGDSKWWYSWVPVVAPIAAAIAAVAVFKFLYL
GCF_001090425.1_6930_8_8_protein.faa.out	WP_000348126.1	289	R6_1344	289	1	289	1	289	289	99.308	MDFTWALKYATEFLGTAILIILGNGAVANVELKGTKGHQSGWIVIAVGYGMGVMIPALMFGNVSGNHINPAFTLGLAVSGLFPWAQVVPYIIAQVLGAIFGQALVVATYRPFYLKTENPNNILGTFSTISSIDHGTKESRYAATVNGLINEFVGSFVLFFAALGLTKNFFGAEVLQFMKQKAIEAGQTVDFSDLAIKAQVAPHTASGLSVAHLALGFLVMALVTSLGGPTGPALNPARDLGPRLLHAFLPKSVLGEHKGDSKWWYSWVPVVAPIVAAIAAVAVFKFLYL
GCF_001090465.1_6259_5_6_protein.faa.out	WP_050263903.1	289	R6_1344	289	1	289	1	289	289	98.962	MDFTWALKYATEFLGTAILIILGNGAVANVELKGTKGHQSGWIVIAVGYGMGVMIPALMFGNVSGNHINPAFTLGLAVSGLFPWAQVVPYIIAQVLGAIFGQALVVATYRPFYLKTEKPNNILGTFSTISSIDHGTKESRYAATVNGLINEFVGSFVLFFTALGLTKNFFGAEVLQFMKQKAIEAGQTVDFSDLAIKAQVAPHTASGLSVAHLALGFLVMALVTSLGGPTGPALNPARDLGPRLLHAFLPKSVLGEHKGDSKWWYSWVPVVAPIAAAIAAVAVFKFLYL
GCF_001090525.1_6899_4_4_protein.faa.out	WP_050200716.1	289	R6_1344	289	1	289	1	289	289	98.962	MDFTWALKYATEFLGTAILIILGNGAVANVELKGTKGHQSGWIVIAVGYGMGVMIPALMFGNVSGNHINPAFTLGLAVSGLFPWAQVVPYIIAQVLGAIFGQAVVVATYRPFYLKTEKPNNILGTFSTISSIDHGTKESRYAATVNGLINEFVGSFVLFFAALGLTKNFFGAEVLQFMKQKAIEAGQTVDFSDLAIKAQVAPHTASGLSVAHLALGFLVMALVTSLGGPTGPALNPARDLGPRLLHAFLPKSVLGEHKGDSKWWYSWVPVVAPIAAAIAAVAVFKFLYL
GCF_001090545.1_5468_2_7_protein.faa.out	WP_000348122.1	289	R6_1344	289	1	289	1	289	289	99.308	MDFTWALKYATEFLGTAILIILGNGAVANVELKGTKGHQSGWIVIAVGYGMGVMIPALMFGNVSGNHINPAFTLGLAVSGLFPWAQVVPYIIAQVLGAIFGQALVVATYRPFYLKTEKPNNILGTFSTISSIDHGTKESRYAATVNGLINEFVGSFVLFFAALGLTKNFFGAEVLQFMKQKAIEAGQTVDFSDLAIKAQVAPHTASGLSVAHLALGFLVMALVTSLGGPTGPALNPARDLGPRLLHAFLPKSVLGEHKGDSKWWYSWVPVVAPIAAAIAAVAVFKFLYL
GCF_001090565.1_7622_5_64_protein.faa.out	WP_000348122.1	289	R6_1344	289	1	289	1	289	289	99.308	MDFTWALKYATEFLGTAILIILGNGAVANVELKGTKGHQSGWIVIAVGYGMGVMIPALMFGNVSGNHINPAFTLGLAVSGLFPWAQVVPYIIAQVLGAIFGQALVVATYRPFYLKTEKPNNILGTFSTISSIDHGTKESRYAATVNGLINEFVGSFVLFFAALGLTKNFFGAEVLQFMKQKAIEAGQTVDFSDLAIKAQVAPHTASGLSVAHLALGFLVMALVTSLGGPTGPALNPARDLGPRLLHAFLPKSVLGEHKGDSKWWYSWVPVVAPIAAAIAAVAVFKFLYL
GCF_001090605.1_6999_7_21_protein.faa.out	WP_016397397.1	289	R6_1344	289	1	289	1	289	289	98.27	MDFTWALKYATEFLGTAILIILGNGAVANVELKGTKGHQSGWIVIAVGYGMGVMIPALMFGNVSGNHINPAFTLGLAVSGLFPWAQVVPYIIAQVLGAIFGQALVVATYRPFYLKTENPNNILGTFSTISSIDHGTKESRYAATVNGLINEFVGSFVLFFAALGLTKNFFGAEVLQYMKQTAIQAGQTVDFSDLAIKAQVAPHTASGLSVAHLALGFLVMALVTSLGGPTGPALNPARDLGPRLLHAFLPKSVLGEHKGDSKWWYSWVPVVVPIAAAIAAVAVFKFLYL
GCF_001090625.1_7004_5_5_protein.faa.out	WP_000348122.1	289	R6_1344	289	1	289	1	289	289	99.308	MDFTWALKYATEFLGTAILIILGNGAVANVELKGTKGHQSGWIVIAVGYGMGVMIPALMFGNVSGNHINPAFTLGLAVSGLFPWAQVVPYIIAQVLGAIFGQALVVATYRPFYLKTEKPNNILGTFSTISSIDHGTKESRYAATVNGLINEFVGSFVLFFAALGLTKNFFGAEVLQFMKQKAIEAGQTVDFSDLAIKAQVAPHTASGLSVAHLALGFLVMALVTSLGGPTGPALNPARDLGPRLLHAFLPKSVLGEHKGDSKWWYSWVPVVAPIAAAIAAVAVFKFLYL
GCF_001090645.1_7038_6_18_protein.faa.out	WP_000348122.1	289	R6_1344	289	1	289	1	289	289	99.308	MDFTWALKYATEFLGTAILIILGNGAVANVELKGTKGHQSGWIVIAVGYGMGVMIPALMFGNVSGNHINPAFTLGLAVSGLFPWAQVVPYIIAQVLGAIFGQALVVATYRPFYLKTEKPNNILGTFSTISSIDHGTKESRYAATVNGLINEFVGSFVLFFAALGLTKNFFGAEVLQFMKQKAIEAGQTVDFSDLAIKAQVAPHTASGLSVAHLALGFLVMALVTSLGGPTGPALNPARDLGPRLLHAFLPKSVLGEHKGDSKWWYSWVPVVAPIAAAIAAVAVFKFLYL
GCF_001090665.1_6631_4_22_protein.faa.out	WP_000348122.1	289	R6_1344	289	1	289	1	289	289	99.308	MDFTWALKYATEFLGTAILIILGNGAVANVELKGTKGHQSGWIVIAVGYGMGVMIPALMFGNVSGNHINPAFTLGLAVSGLFPWAQVVPYIIAQVLGAIFGQALVVATYRPFYLKTEKPNNILGTFSTISSIDHGTKESRYAATVNGLINEFVGSFVLFFAALGLTKNFFGAEVLQFMKQKAIEAGQTVDFSDLAIKAQVAPHTASGLSVAHLALGFLVMALVTSLGGPTGPALNPARDLGPRLLHAFLPKSVLGEHKGDSKWWYSWVPVVAPIAAAIAAVAVFKFLYL
GCF_001090685.1_7011_3_19_protein.faa.out	WP_000348125.1	289	R6_1344	289	1	289	1	289	289	99.654	MDFTWALKYATEFLGTAILIILGNGAVANVELKGTKGHQSGWIVIAVGYGMGVMIPALMFGNVSGNHINPAFTLGLAVSGLFPWAQVVPYIIAQVLGAIFGQALVVATYRPFYLKTENPNNILGTFSTISSIDHGTKESRYAATVNGLINEFVGSFVLFFAALGLTKNFFGAEVLQFMKQKAIEAGQTVDFSDLAIKAQVAPHTASGLSVAHLALGFLVMALVTSLGGPTGPALNPARDLGPRLLHAFLPKSVLGEHKGDSKWWYSWVPVVAPIAAAIAAVAVFKFLYL
GCF_001090705.1_5749_6_9_protein.faa.out	WP_000348125.1	289	R6_1344	289	1	289	1	289	289	99.654	MDFTWALKYATEFLGTAILIILGNGAVANVELKGTKGHQSGWIVIAVGYGMGVMIPALMFGNVSGNHINPAFTLGLAVSGLFPWAQVVPYIIAQVLGAIFGQALVVATYRPFYLKTENPNNILGTFSTISSIDHGTKESRYAATVNGLINEFVGSFVLFFAALGLTKNFFGAEVLQFMKQKAIEAGQTVDFSDLAIKAQVAPHTASGLSVAHLALGFLVMALVTSLGGPTGPALNPARDLGPRLLHAFLPKSVLGEHKGDSKWWYSWVPVVAPIAAAIAAVAVFKFLYL
GCF_001090745.1_6999_6_6_protein.faa.out	WP_016397397.1	289	R6_1344	289	1	289	1	289	289	98.27	MDFTWALKYATEFLGTAILIILGNGAVANVELKGTKGHQSGWIVIAVGYGMGVMIPALMFGNVSGNHINPAFTLGLAVSGLFPWAQVVPYIIAQVLGAIFGQALVVATYRPFYLKTENPNNILGTFSTISSIDHGTKESRYAATVNGLINEFVGSFVLFFAALGLTKNFFGAEVLQYMKQTAIQAGQTVDFSDLAIKAQVAPHTASGLSVAHLALGFLVMALVTSLGGPTGPALNPARDLGPRLLHAFLPKSVLGEHKGDSKWWYSWVPVVVPIAAAIAAVAVFKFLYL
GCF_001090765.1_5159_5_2_protein.faa.out	WP_000348123.1	289	R6_1344	289	1	289	1	289	289	98.962	MDFTWALKYATEFLGTAILIILGNGAVANVELKGTKGHQSGWIVIAVGYGMGVMIPALMFGNVSGNHINPAFTLGLAVSGLFPWAQVVPYIIAQVLGAIFGQALVVATYRPFYLKTEKPNNILGTFSTISSIDHGTKESRYTATVNGLINEFVGSFVLFFAALGLTKNFFGAEVLQFMKQKAIEAGQTVDFSDLAIKAQVAPHTASGLSVAHLALGFLVMALVTSLGGPTGPALNPARDLGPRLLHAFLPKSVLGEHKGDSKWWYSWVPVVAPIAAAIAAVAVFKFLYL
GCF_001090785.1_6840_1_20_protein.faa.out	WP_000348122.1	289	R6_1344	289	1	289	1	289	289	99.308	MDFTWALKYATEFLGTAILIILGNGAVANVELKGTKGHQSGWIVIAVGYGMGVMIPALMFGNVSGNHINPAFTLGLAVSGLFPWAQVVPYIIAQVLGAIFGQALVVATYRPFYLKTEKPNNILGTFSTISSIDHGTKESRYAATVNGLINEFVGSFVLFFAALGLTKNFFGAEVLQFMKQKAIEAGQTVDFSDLAIKAQVAPHTASGLSVAHLALGFLVMALVTSLGGPTGPALNPARDLGPRLLHAFLPKSVLGEHKGDSKWWYSWVPVVAPIAAAIAAVAVFKFLYL
GCF_001090805.1_6983_3_63_protein.faa.out	WP_000348122.1	289	R6_1344	289	1	289	1	289	289	99.308	MDFTWALKYATEFLGTAILIILGNGAVANVELKGTKGHQSGWIVIAVGYGMGVMIPALMFGNVSGNHINPAFTLGLAVSGLFPWAQVVPYIIAQVLGAIFGQALVVATYRPFYLKTEKPNNILGTFSTISSIDHGTKESRYAATVNGLINEFVGSFVLFFAALGLTKNFFGAEVLQFMKQKAIEAGQTVDFSDLAIKAQVAPHTASGLSVAHLALGFLVMALVTSLGGPTGPALNPARDLGPRLLHAFLPKSVLGEHKGDSKWWYSWVPVVAPIAAAIAAVAVFKFLYL
GCF_001090825.1_7622_5_90_protein.faa.out	WP_000348126.1	289	R6_1344	289	1	289	1	289	289	99.308	MDFTWALKYATEFLGTAILIILGNGAVANVELKGTKGHQSGWIVIAVGYGMGVMIPALMFGNVSGNHINPAFTLGLAVSGLFPWAQVVPYIIAQVLGAIFGQALVVATYRPFYLKTENPNNILGTFSTISSIDHGTKESRYAATVNGLINEFVGSFVLFFAALGLTKNFFGAEVLQFMKQKAIEAGQTVDFSDLAIKAQVAPHTASGLSVAHLALGFLVMALVTSLGGPTGPALNPARDLGPRLLHAFLPKSVLGEHKGDSKWWYSWVPVVAPIVAAIAAVAVFKFLYL
GCF_001090845.1_6680_5_22_protein.faa.out	WP_000348122.1	289	R6_1344	289	1	289	1	289	289	99.308	MDFTWALKYATEFLGTAILIILGNGAVANVELKGTKGHQSGWIVIAVGYGMGVMIPALMFGNVSGNHINPAFTLGLAVSGLFPWAQVVPYIIAQVLGAIFGQALVVATYRPFYLKTEKPNNILGTFSTISSIDHGTKESRYAATVNGLINEFVGSFVLFFAALGLTKNFFGAEVLQFMKQKAIEAGQTVDFSDLAIKAQVAPHTASGLSVAHLALGFLVMALVTSLGGPTGPALNPARDLGPRLLHAFLPKSVLGEHKGDSKWWYSWVPVVAPIAAAIAAVAVFKFLYL
GCF_001090865.1_6925_1_70_protein.faa.out	WP_000348122.1	289	R6_1344	289	1	289	1	289	289	99.308	MDFTWALKYATEFLGTAILIILGNGAVANVELKGTKGHQSGWIVIAVGYGMGVMIPALMFGNVSGNHINPAFTLGLAVSGLFPWAQVVPYIIAQVLGAIFGQALVVATYRPFYLKTEKPNNILGTFSTISSIDHGTKESRYAATVNGLINEFVGSFVLFFAALGLTKNFFGAEVLQFMKQKAIEAGQTVDFSDLAIKAQVAPHTASGLSVAHLALGFLVMALVTSLGGPTGPALNPARDLGPRLLHAFLPKSVLGEHKGDSKWWYSWVPVVAPIAAAIAAVAVFKFLYL
GCF_001090945.1_6630_2_15_protein.faa.out	WP_000348126.1	289	R6_1344	289	1	289	1	289	289	99.308	MDFTWALKYATEFLGTAILIILGNGAVANVELKGTKGHQSGWIVIAVGYGMGVMIPALMFGNVSGNHINPAFTLGLAVSGLFPWAQVVPYIIAQVLGAIFGQALVVATYRPFYLKTENPNNILGTFSTISSIDHGTKESRYAATVNGLINEFVGSFVLFFAALGLTKNFFGAEVLQFMKQKAIEAGQTVDFSDLAIKAQVAPHTASGLSVAHLALGFLVMALVTSLGGPTGPALNPARDLGPRLLHAFLPKSVLGEHKGDSKWWYSWVPVVAPIVAAIAAVAVFKFLYL
GCF_001090985.1_6938_7_3_protein.faa.out	WP_000348122.1	289	R6_1344	289	1	289	1	289	289	99.308	MDFTWALKYATEFLGTAILIILGNGAVANVELKGTKGHQSGWIVIAVGYGMGVMIPALMFGNVSGNHINPAFTLGLAVSGLFPWAQVVPYIIAQVLGAIFGQALVVATYRPFYLKTEKPNNILGTFSTISSIDHGTKESRYAATVNGLINEFVGSFVLFFAALGLTKNFFGAEVLQFMKQKAIEAGQTVDFSDLAIKAQVAPHTASGLSVAHLALGFLVMALVTSLGGPTGPALNPARDLGPRLLHAFLPKSVLGEHKGDSKWWYSWVPVVAPIAAAIAAVAVFKFLYL
GCF_001091025.1_7004_8_87_protein.faa.out	WP_000348122.1	289	R6_1344	289	1	289	1	289	289	99.308	MDFTWALKYATEFLGTAILIILGNGAVANVELKGTKGHQSGWIVIAVGYGMGVMIPALMFGNVSGNHINPAFTLGLAVSGLFPWAQVVPYIIAQVLGAIFGQALVVATYRPFYLKTEKPNNILGTFSTISSIDHGTKESRYAATVNGLINEFVGSFVLFFAALGLTKNFFGAEVLQFMKQKAIEAGQTVDFSDLAIKAQVAPHTASGLSVAHLALGFLVMALVTSLGGPTGPALNPARDLGPRLLHAFLPKSVLGEHKGDSKWWYSWVPVVAPIAAAIAAVAVFKFLYL
GCF_001091045.1_6925_4_2_protein.faa.out	WP_000348122.1	289	R6_1344	289	1	289	1	289	289	99.308	MDFTWALKYATEFLGTAILIILGNGAVANVELKGTKGHQSGWIVIAVGYGMGVMIPALMFGNVSGNHINPAFTLGLAVSGLFPWAQVVPYIIAQVLGAIFGQALVVATYRPFYLKTEKPNNILGTFSTISSIDHGTKESRYAATVNGLINEFVGSFVLFFAALGLTKNFFGAEVLQFMKQKAIEAGQTVDFSDLAIKAQVAPHTASGLSVAHLALGFLVMALVTSLGGPTGPALNPARDLGPRLLHAFLPKSVLGEHKGDSKWWYSWVPVVAPIAAAIAAVAVFKFLYL
GCF_001091085.1_6925_2_78_protein.faa.out	WP_000348128.1	289	R6_1344	289	1	289	1	289	289	100	MDFTWALKYATEFLGTAILIILGNGAVANVELKGTKGHQSGWIVIAVGYGMGVMIPALMFGNVSGNHINPAFTLGLAVSGLFPWAQVVPYIIAQVLGAIFGQALVVATYRPFYLKTENPNNILGTFSTISSIDHGTKESRYAATVNGLINEFVGSFVLFFAALGLTKNFFGAEVLQFMKQKATEAGQTVDFSDLAIKAQVAPHTASGLSVAHLALGFLVMALVTSLGGPTGPALNPARDLGPRLLHAFLPKSVLGEHKGDSKWWYSWVPVVAPIAAAIAAVAVFKFLYL
GCF_001091125.1_9803_8_62_protein.faa.out	WP_000348125.1	289	R6_1344	289	1	289	1	289	289	99.654	MDFTWALKYATEFLGTAILIILGNGAVANVELKGTKGHQSGWIVIAVGYGMGVMIPALMFGNVSGNHINPAFTLGLAVSGLFPWAQVVPYIIAQVLGAIFGQALVVATYRPFYLKTENPNNILGTFSTISSIDHGTKESRYAATVNGLINEFVGSFVLFFAALGLTKNFFGAEVLQFMKQKAIEAGQTVDFSDLAIKAQVAPHTASGLSVAHLALGFLVMALVTSLGGPTGPALNPARDLGPRLLHAFLPKSVLGEHKGDSKWWYSWVPVVAPIAAAIAAVAVFKFLYL
GCF_001091145.1_7622_3_87_protein.faa.out	WP_000348122.1	289	R6_1344	289	1	289	1	289	289	99.308	MDFTWALKYATEFLGTAILIILGNGAVANVELKGTKGHQSGWIVIAVGYGMGVMIPALMFGNVSGNHINPAFTLGLAVSGLFPWAQVVPYIIAQVLGAIFGQALVVATYRPFYLKTEKPNNILGTFSTISSIDHGTKESRYAATVNGLINEFVGSFVLFFAALGLTKNFFGAEVLQFMKQKAIEAGQTVDFSDLAIKAQVAPHTASGLSVAHLALGFLVMALVTSLGGPTGPALNPARDLGPRLLHAFLPKSVLGEHKGDSKWWYSWVPVVAPIAAAIAAVAVFKFLYL
GCF_001091165.1_6925_3_14_protein.faa.out	WP_000348125.1	289	R6_1344	289	1	289	1	289	289	99.654	MDFTWALKYATEFLGTAILIILGNGAVANVELKGTKGHQSGWIVIAVGYGMGVMIPALMFGNVSGNHINPAFTLGLAVSGLFPWAQVVPYIIAQVLGAIFGQALVVATYRPFYLKTENPNNILGTFSTISSIDHGTKESRYAATVNGLINEFVGSFVLFFAALGLTKNFFGAEVLQFMKQKAIEAGQTVDFSDLAIKAQVAPHTASGLSVAHLALGFLVMALVTSLGGPTGPALNPARDLGPRLLHAFLPKSVLGEHKGDSKWWYSWVPVVAPIAAAIAAVAVFKFLYL
GCF_001091185.1_6830_3_4_protein.faa.out	WP_000348122.1	289	R6_1344	289	1	289	1	289	289	99.308	MDFTWALKYATEFLGTAILIILGNGAVANVELKGTKGHQSGWIVIAVGYGMGVMIPALMFGNVSGNHINPAFTLGLAVSGLFPWAQVVPYIIAQVLGAIFGQALVVATYRPFYLKTEKPNNILGTFSTISSIDHGTKESRYAATVNGLINEFVGSFVLFFAALGLTKNFFGAEVLQFMKQKAIEAGQTVDFSDLAIKAQVAPHTASGLSVAHLALGFLVMALVTSLGGPTGPALNPARDLGPRLLHAFLPKSVLGEHKGDSKWWYSWVPVVAPIAAAIAAVAVFKFLYL
GCF_001091265.1_7622_4_39_protein.faa.out	WP_000348126.1	289	R6_1344	289	1	289	1	289	289	99.308	MDFTWALKYATEFLGTAILIILGNGAVANVELKGTKGHQSGWIVIAVGYGMGVMIPALMFGNVSGNHINPAFTLGLAVSGLFPWAQVVPYIIAQVLGAIFGQALVVATYRPFYLKTENPNNILGTFSTISSIDHGTKESRYAATVNGLINEFVGSFVLFFAALGLTKNFFGAEVLQFMKQKAIEAGQTVDFSDLAIKAQVAPHTASGLSVAHLALGFLVMALVTSLGGPTGPALNPARDLGPRLLHAFLPKSVLGEHKGDSKWWYSWVPVVAPIVAAIAAVAVFKFLYL
GCF_001091285.1_7038_6_21_protein.faa.out	WP_000348122.1	289	R6_1344	289	1	289	1	289	289	99.308	MDFTWALKYATEFLGTAILIILGNGAVANVELKGTKGHQSGWIVIAVGYGMGVMIPALMFGNVSGNHINPAFTLGLAVSGLFPWAQVVPYIIAQVLGAIFGQALVVATYRPFYLKTEKPNNILGTFSTISSIDHGTKESRYAATVNGLINEFVGSFVLFFAALGLTKNFFGAEVLQFMKQKAIEAGQTVDFSDLAIKAQVAPHTASGLSVAHLALGFLVMALVTSLGGPTGPALNPARDLGPRLLHAFLPKSVLGEHKGDSKWWYSWVPVVAPIAAAIAAVAVFKFLYL
GCF_001091305.1_7054_5_14_protein.faa.out	WP_000348126.1	289	R6_1344	289	1	289	1	289	289	99.308	MDFTWALKYATEFLGTAILIILGNGAVANVELKGTKGHQSGWIVIAVGYGMGVMIPALMFGNVSGNHINPAFTLGLAVSGLFPWAQVVPYIIAQVLGAIFGQALVVATYRPFYLKTENPNNILGTFSTISSIDHGTKESRYAATVNGLINEFVGSFVLFFAALGLTKNFFGAEVLQFMKQKAIEAGQTVDFSDLAIKAQVAPHTASGLSVAHLALGFLVMALVTSLGGPTGPALNPARDLGPRLLHAFLPKSVLGEHKGDSKWWYSWVPVVAPIVAAIAAVAVFKFLYL
GCF_001091325.1_6899_6_3_protein.faa.out	WP_000348125.1	289	R6_1344	289	1	289	1	289	289	99.654	MDFTWALKYATEFLGTAILIILGNGAVANVELKGTKGHQSGWIVIAVGYGMGVMIPALMFGNVSGNHINPAFTLGLAVSGLFPWAQVVPYIIAQVLGAIFGQALVVATYRPFYLKTENPNNILGTFSTISSIDHGTKESRYAATVNGLINEFVGSFVLFFAALGLTKNFFGAEVLQFMKQKAIEAGQTVDFSDLAIKAQVAPHTASGLSVAHLALGFLVMALVTSLGGPTGPALNPARDLGPRLLHAFLPKSVLGEHKGDSKWWYSWVPVVAPIAAAIAAVAVFKFLYL
GCF_001091345.1_6680_7_20_protein.faa.out	WP_000348122.1	289	R6_1344	289	1	289	1	289	289	99.308	MDFTWALKYATEFLGTAILIILGNGAVANVELKGTKGHQSGWIVIAVGYGMGVMIPALMFGNVSGNHINPAFTLGLAVSGLFPWAQVVPYIIAQVLGAIFGQALVVATYRPFYLKTEKPNNILGTFSTISSIDHGTKESRYAATVNGLINEFVGSFVLFFAALGLTKNFFGAEVLQFMKQKAIEAGQTVDFSDLAIKAQVAPHTASGLSVAHLALGFLVMALVTSLGGPTGPALNPARDLGPRLLHAFLPKSVLGEHKGDSKWWYSWVPVVAPIAAAIAAVAVFKFLYL
GCF_001091365.1_6680_5_23_protein.faa.out	WP_000348125.1	289	R6_1344	289	1	289	1	289	289	99.654	MDFTWALKYATEFLGTAILIILGNGAVANVELKGTKGHQSGWIVIAVGYGMGVMIPALMFGNVSGNHINPAFTLGLAVSGLFPWAQVVPYIIAQVLGAIFGQALVVATYRPFYLKTENPNNILGTFSTISSIDHGTKESRYAATVNGLINEFVGSFVLFFAALGLTKNFFGAEVLQFMKQKAIEAGQTVDFSDLAIKAQVAPHTASGLSVAHLALGFLVMALVTSLGGPTGPALNPARDLGPRLLHAFLPKSVLGEHKGDSKWWYSWVPVVAPIAAAIAAVAVFKFLYL
GCF_001091405.1_9803_8_26_protein.faa.out	WP_000348125.1	289	R6_1344	289	1	289	1	289	289	99.654	MDFTWALKYATEFLGTAILIILGNGAVANVELKGTKGHQSGWIVIAVGYGMGVMIPALMFGNVSGNHINPAFTLGLAVSGLFPWAQVVPYIIAQVLGAIFGQALVVATYRPFYLKTENPNNILGTFSTISSIDHGTKESRYAATVNGLINEFVGSFVLFFAALGLTKNFFGAEVLQFMKQKAIEAGQTVDFSDLAIKAQVAPHTASGLSVAHLALGFLVMALVTSLGGPTGPALNPARDLGPRLLHAFLPKSVLGEHKGDSKWWYSWVPVVAPIAAAIAAVAVFKFLYL
GCF_001091465.1_6983_2_1_protein.faa.out	WP_000348125.1	289	R6_1344	289	1	289	1	289	289	99.654	MDFTWALKYATEFLGTAILIILGNGAVANVELKGTKGHQSGWIVIAVGYGMGVMIPALMFGNVSGNHINPAFTLGLAVSGLFPWAQVVPYIIAQVLGAIFGQALVVATYRPFYLKTENPNNILGTFSTISSIDHGTKESRYAATVNGLINEFVGSFVLFFAALGLTKNFFGAEVLQFMKQKAIEAGQTVDFSDLAIKAQVAPHTASGLSVAHLALGFLVMALVTSLGGPTGPALNPARDLGPRLLHAFLPKSVLGEHKGDSKWWYSWVPVVAPIAAAIAAVAVFKFLYL
GCF_001091505.1_5429_8_7_protein.faa.out	WP_000348122.1	289	R6_1344	289	1	289	1	289	289	99.308	MDFTWALKYATEFLGTAILIILGNGAVANVELKGTKGHQSGWIVIAVGYGMGVMIPALMFGNVSGNHINPAFTLGLAVSGLFPWAQVVPYIIAQVLGAIFGQALVVATYRPFYLKTEKPNNILGTFSTISSIDHGTKESRYAATVNGLINEFVGSFVLFFAALGLTKNFFGAEVLQFMKQKAIEAGQTVDFSDLAIKAQVAPHTASGLSVAHLALGFLVMALVTSLGGPTGPALNPARDLGPRLLHAFLPKSVLGEHKGDSKWWYSWVPVVAPIAAAIAAVAVFKFLYL
GCF_001091545.1_6925_4_4_protein.faa.out	WP_000348125.1	289	R6_1344	289	1	289	1	289	289	99.654	MDFTWALKYATEFLGTAILIILGNGAVANVELKGTKGHQSGWIVIAVGYGMGVMIPALMFGNVSGNHINPAFTLGLAVSGLFPWAQVVPYIIAQVLGAIFGQALVVATYRPFYLKTENPNNILGTFSTISSIDHGTKESRYAATVNGLINEFVGSFVLFFAALGLTKNFFGAEVLQFMKQKAIEAGQTVDFSDLAIKAQVAPHTASGLSVAHLALGFLVMALVTSLGGPTGPALNPARDLGPRLLHAFLPKSVLGEHKGDSKWWYSWVPVVAPIAAAIAAVAVFKFLYL
GCF_001091565.1_6899_7_4_protein.faa.out	WP_000348122.1	289	R6_1344	289	1	289	1	289	289	99.308	MDFTWALKYATEFLGTAILIILGNGAVANVELKGTKGHQSGWIVIAVGYGMGVMIPALMFGNVSGNHINPAFTLGLAVSGLFPWAQVVPYIIAQVLGAIFGQALVVATYRPFYLKTEKPNNILGTFSTISSIDHGTKESRYAATVNGLINEFVGSFVLFFAALGLTKNFFGAEVLQFMKQKAIEAGQTVDFSDLAIKAQVAPHTASGLSVAHLALGFLVMALVTSLGGPTGPALNPARDLGPRLLHAFLPKSVLGEHKGDSKWWYSWVPVVAPIAAAIAAVAVFKFLYL
GCF_001091585.1_6187_4_15_protein.faa.out	WP_000348122.1	289	R6_1344	289	1	289	1	289	289	99.308	MDFTWALKYATEFLGTAILIILGNGAVANVELKGTKGHQSGWIVIAVGYGMGVMIPALMFGNVSGNHINPAFTLGLAVSGLFPWAQVVPYIIAQVLGAIFGQALVVATYRPFYLKTEKPNNILGTFSTISSIDHGTKESRYAATVNGLINEFVGSFVLFFAALGLTKNFFGAEVLQFMKQKAIEAGQTVDFSDLAIKAQVAPHTASGLSVAHLALGFLVMALVTSLGGPTGPALNPARDLGPRLLHAFLPKSVLGEHKGDSKWWYSWVPVVAPIAAAIAAVAVFKFLYL
GCF_001091625.1_6983_7_68_protein.faa.out	WP_000348121.1	289	R6_1344	289	1	289	1	289	289	98.27	MDFTWALKYATEFLGTAILIILGNGAVANVELKGTKGHQSGWIVIAVGYGMGVMIPALMFGNVSGNHINPAFTLGLAVSGLFPWAQVVPYIIAQVLGAIFGQALVVATHRPFYLKTENSNNILGTFSTISSIDHGTKESRYAATVNGLINEFVGSFVLFFAALGLTKNFFGAEVLQYMKQMATQAGQTVDFSDLAIKAQVAPHTASGLSVAHLALGFLVMALVTSLGGPTGPALNPARDLGPRLLHAFLPKSVLGEHKGDSKWWYSWVPVVAPIAAAIAAVAVFKFLYL
GCF_001091645.1_6187_5_23_protein.faa.out	WP_000348122.1	289	R6_1344	289	1	289	1	289	289	99.308	MDFTWALKYATEFLGTAILIILGNGAVANVELKGTKGHQSGWIVIAVGYGMGVMIPALMFGNVSGNHINPAFTLGLAVSGLFPWAQVVPYIIAQVLGAIFGQALVVATYRPFYLKTEKPNNILGTFSTISSIDHGTKESRYAATVNGLINEFVGSFVLFFAALGLTKNFFGAEVLQFMKQKAIEAGQTVDFSDLAIKAQVAPHTASGLSVAHLALGFLVMALVTSLGGPTGPALNPARDLGPRLLHAFLPKSVLGEHKGDSKWWYSWVPVVAPIAAAIAAVAVFKFLYL
GCF_001091705.1_6925_6_10_protein.faa.out	WP_000348122.1	289	R6_1344	289	1	289	1	289	289	99.308	MDFTWALKYATEFLGTAILIILGNGAVANVELKGTKGHQSGWIVIAVGYGMGVMIPALMFGNVSGNHINPAFTLGLAVSGLFPWAQVVPYIIAQVLGAIFGQALVVATYRPFYLKTEKPNNILGTFSTISSIDHGTKESRYAATVNGLINEFVGSFVLFFAALGLTKNFFGAEVLQFMKQKAIEAGQTVDFSDLAIKAQVAPHTASGLSVAHLALGFLVMALVTSLGGPTGPALNPARDLGPRLLHAFLPKSVLGEHKGDSKWWYSWVPVVAPIAAAIAAVAVFKFLYL
GCF_001091745.1_6630_4_19_protein.faa.out	WP_000348125.1	289	R6_1344	289	1	289	1	289	289	99.654	MDFTWALKYATEFLGTAILIILGNGAVANVELKGTKGHQSGWIVIAVGYGMGVMIPALMFGNVSGNHINPAFTLGLAVSGLFPWAQVVPYIIAQVLGAIFGQALVVATYRPFYLKTENPNNILGTFSTISSIDHGTKESRYAATVNGLINEFVGSFVLFFAALGLTKNFFGAEVLQFMKQKAIEAGQTVDFSDLAIKAQVAPHTASGLSVAHLALGFLVMALVTSLGGPTGPALNPARDLGPRLLHAFLPKSVLGEHKGDSKWWYSWVPVVAPIAAAIAAVAVFKFLYL
GCF_001091765.1_7444_8_13_protein.faa.out	WP_000348125.1	289	R6_1344	289	1	289	1	289	289	99.654	MDFTWALKYATEFLGTAILIILGNGAVANVELKGTKGHQSGWIVIAVGYGMGVMIPALMFGNVSGNHINPAFTLGLAVSGLFPWAQVVPYIIAQVLGAIFGQALVVATYRPFYLKTENPNNILGTFSTISSIDHGTKESRYAATVNGLINEFVGSFVLFFAALGLTKNFFGAEVLQFMKQKAIEAGQTVDFSDLAIKAQVAPHTASGLSVAHLALGFLVMALVTSLGGPTGPALNPARDLGPRLLHAFLPKSVLGEHKGDSKWWYSWVPVVAPIAAAIAAVAVFKFLYL
GCF_001091805.1_5242_2_10_protein.faa.out	WP_000348126.1	289	R6_1344	289	1	289	1	289	289	99.308	MDFTWALKYATEFLGTAILIILGNGAVANVELKGTKGHQSGWIVIAVGYGMGVMIPALMFGNVSGNHINPAFTLGLAVSGLFPWAQVVPYIIAQVLGAIFGQALVVATYRPFYLKTENPNNILGTFSTISSIDHGTKESRYAATVNGLINEFVGSFVLFFAALGLTKNFFGAEVLQFMKQKAIEAGQTVDFSDLAIKAQVAPHTASGLSVAHLALGFLVMALVTSLGGPTGPALNPARDLGPRLLHAFLPKSVLGEHKGDSKWWYSWVPVVAPIVAAIAAVAVFKFLYL
GCF_001091825.1_6259_6_17_protein.faa.out	WP_000348122.1	289	R6_1344	289	1	289	1	289	289	99.308	MDFTWALKYATEFLGTAILIILGNGAVANVELKGTKGHQSGWIVIAVGYGMGVMIPALMFGNVSGNHINPAFTLGLAVSGLFPWAQVVPYIIAQVLGAIFGQALVVATYRPFYLKTEKPNNILGTFSTISSIDHGTKESRYAATVNGLINEFVGSFVLFFAALGLTKNFFGAEVLQFMKQKAIEAGQTVDFSDLAIKAQVAPHTASGLSVAHLALGFLVMALVTSLGGPTGPALNPARDLGPRLLHAFLPKSVLGEHKGDSKWWYSWVPVVAPIAAAIAAVAVFKFLYL
GCF_001091865.1_6983_8_74_protein.faa.out	WP_000348125.1	289	R6_1344	289	1	289	1	289	289	99.654	MDFTWALKYATEFLGTAILIILGNGAVANVELKGTKGHQSGWIVIAVGYGMGVMIPALMFGNVSGNHINPAFTLGLAVSGLFPWAQVVPYIIAQVLGAIFGQALVVATYRPFYLKTENPNNILGTFSTISSIDHGTKESRYAATVNGLINEFVGSFVLFFAALGLTKNFFGAEVLQFMKQKAIEAGQTVDFSDLAIKAQVAPHTASGLSVAHLALGFLVMALVTSLGGPTGPALNPARDLGPRLLHAFLPKSVLGEHKGDSKWWYSWVPVVAPIAAAIAAVAVFKFLYL
GCF_001091905.1_6593_5_16_protein.faa.out	WP_000348125.1	289	R6_1344	289	1	289	1	289	289	99.654	MDFTWALKYATEFLGTAILIILGNGAVANVELKGTKGHQSGWIVIAVGYGMGVMIPALMFGNVSGNHINPAFTLGLAVSGLFPWAQVVPYIIAQVLGAIFGQALVVATYRPFYLKTENPNNILGTFSTISSIDHGTKESRYAATVNGLINEFVGSFVLFFAALGLTKNFFGAEVLQFMKQKAIEAGQTVDFSDLAIKAQVAPHTASGLSVAHLALGFLVMALVTSLGGPTGPALNPARDLGPRLLHAFLPKSVLGEHKGDSKWWYSWVPVVAPIAAAIAAVAVFKFLYL
GCF_001091925.1_6999_7_23_protein.faa.out	WP_000348122.1	289	R6_1344	289	1	289	1	289	289	99.308	MDFTWALKYATEFLGTAILIILGNGAVANVELKGTKGHQSGWIVIAVGYGMGVMIPALMFGNVSGNHINPAFTLGLAVSGLFPWAQVVPYIIAQVLGAIFGQALVVATYRPFYLKTEKPNNILGTFSTISSIDHGTKESRYAATVNGLINEFVGSFVLFFAALGLTKNFFGAEVLQFMKQKAIEAGQTVDFSDLAIKAQVAPHTASGLSVAHLALGFLVMALVTSLGGPTGPALNPARDLGPRLLHAFLPKSVLGEHKGDSKWWYSWVPVVAPIAAAIAAVAVFKFLYL
GCF_001091945.1_6631_3_23_protein.faa.out	WP_000348122.1	289	R6_1344	289	1	289	1	289	289	99.308	MDFTWALKYATEFLGTAILIILGNGAVANVELKGTKGHQSGWIVIAVGYGMGVMIPALMFGNVSGNHINPAFTLGLAVSGLFPWAQVVPYIIAQVLGAIFGQALVVATYRPFYLKTEKPNNILGTFSTISSIDHGTKESRYAATVNGLINEFVGSFVLFFAALGLTKNFFGAEVLQFMKQKAIEAGQTVDFSDLAIKAQVAPHTASGLSVAHLALGFLVMALVTSLGGPTGPALNPARDLGPRLLHAFLPKSVLGEHKGDSKWWYSWVPVVAPIAAAIAAVAVFKFLYL
GCF_001091985.1_7622_4_18_protein.faa.out	WP_000348128.1	289	R6_1344	289	1	289	1	289	289	100	MDFTWALKYATEFLGTAILIILGNGAVANVELKGTKGHQSGWIVIAVGYGMGVMIPALMFGNVSGNHINPAFTLGLAVSGLFPWAQVVPYIIAQVLGAIFGQALVVATYRPFYLKTENPNNILGTFSTISSIDHGTKESRYAATVNGLINEFVGSFVLFFAALGLTKNFFGAEVLQFMKQKATEAGQTVDFSDLAIKAQVAPHTASGLSVAHLALGFLVMALVTSLGGPTGPALNPARDLGPRLLHAFLPKSVLGEHKGDSKWWYSWVPVVAPIAAAIAAVAVFKFLYL
GCF_001092005.1_5366_5_8_protein.faa.out	WP_000348122.1	289	R6_1344	289	1	289	1	289	289	99.308	MDFTWALKYATEFLGTAILIILGNGAVANVELKGTKGHQSGWIVIAVGYGMGVMIPALMFGNVSGNHINPAFTLGLAVSGLFPWAQVVPYIIAQVLGAIFGQALVVATYRPFYLKTEKPNNILGTFSTISSIDHGTKESRYAATVNGLINEFVGSFVLFFAALGLTKNFFGAEVLQFMKQKAIEAGQTVDFSDLAIKAQVAPHTASGLSVAHLALGFLVMALVTSLGGPTGPALNPARDLGPRLLHAFLPKSVLGEHKGDSKWWYSWVPVVAPIAAAIAAVAVFKFLYL
GCF_001092025.1_6938_8_18_protein.faa.out	WP_000348122.1	289	R6_1344	289	1	289	1	289	289	99.308	MDFTWALKYATEFLGTAILIILGNGAVANVELKGTKGHQSGWIVIAVGYGMGVMIPALMFGNVSGNHINPAFTLGLAVSGLFPWAQVVPYIIAQVLGAIFGQALVVATYRPFYLKTEKPNNILGTFSTISSIDHGTKESRYAATVNGLINEFVGSFVLFFAALGLTKNFFGAEVLQFMKQKAIEAGQTVDFSDLAIKAQVAPHTASGLSVAHLALGFLVMALVTSLGGPTGPALNPARDLGPRLLHAFLPKSVLGEHKGDSKWWYSWVPVVAPIAAAIAAVAVFKFLYL
GCF_001092045.1_6871_1_3_protein.faa.out	WP_000348122.1	289	R6_1344	289	1	289	1	289	289	99.308	MDFTWALKYATEFLGTAILIILGNGAVANVELKGTKGHQSGWIVIAVGYGMGVMIPALMFGNVSGNHINPAFTLGLAVSGLFPWAQVVPYIIAQVLGAIFGQALVVATYRPFYLKTEKPNNILGTFSTISSIDHGTKESRYAATVNGLINEFVGSFVLFFAALGLTKNFFGAEVLQFMKQKAIEAGQTVDFSDLAIKAQVAPHTASGLSVAHLALGFLVMALVTSLGGPTGPALNPARDLGPRLLHAFLPKSVLGEHKGDSKWWYSWVPVVAPIAAAIAAVAVFKFLYL
GCF_001092065.1_6593_5_15_protein.faa.out	WP_000348122.1	289	R6_1344	289	1	289	1	289	289	99.308	MDFTWALKYATEFLGTAILIILGNGAVANVELKGTKGHQSGWIVIAVGYGMGVMIPALMFGNVSGNHINPAFTLGLAVSGLFPWAQVVPYIIAQVLGAIFGQALVVATYRPFYLKTEKPNNILGTFSTISSIDHGTKESRYAATVNGLINEFVGSFVLFFAALGLTKNFFGAEVLQFMKQKAIEAGQTVDFSDLAIKAQVAPHTASGLSVAHLALGFLVMALVTSLGGPTGPALNPARDLGPRLLHAFLPKSVLGEHKGDSKWWYSWVPVVAPIAAAIAAVAVFKFLYL
GCF_001092085.1_6938_3_27_protein.faa.out	WP_000348122.1	289	R6_1344	289	1	289	1	289	289	99.308	MDFTWALKYATEFLGTAILIILGNGAVANVELKGTKGHQSGWIVIAVGYGMGVMIPALMFGNVSGNHINPAFTLGLAVSGLFPWAQVVPYIIAQVLGAIFGQALVVATYRPFYLKTEKPNNILGTFSTISSIDHGTKESRYAATVNGLINEFVGSFVLFFAALGLTKNFFGAEVLQFMKQKAIEAGQTVDFSDLAIKAQVAPHTASGLSVAHLALGFLVMALVTSLGGPTGPALNPARDLGPRLLHAFLPKSVLGEHKGDSKWWYSWVPVVAPIAAAIAAVAVFKFLYL
GCF_001092125.1_7038_8_32_protein.faa.out	WP_000348125.1	289	R6_1344	289	1	289	1	289	289	99.654	MDFTWALKYATEFLGTAILIILGNGAVANVELKGTKGHQSGWIVIAVGYGMGVMIPALMFGNVSGNHINPAFTLGLAVSGLFPWAQVVPYIIAQVLGAIFGQALVVATYRPFYLKTENPNNILGTFSTISSIDHGTKESRYAATVNGLINEFVGSFVLFFAALGLTKNFFGAEVLQFMKQKAIEAGQTVDFSDLAIKAQVAPHTASGLSVAHLALGFLVMALVTSLGGPTGPALNPARDLGPRLLHAFLPKSVLGEHKGDSKWWYSWVPVVAPIAAAIAAVAVFKFLYL
GCF_001092165.1_7001_2_4_protein.faa.out	WP_000348122.1	289	R6_1344	289	1	289	1	289	289	99.308	MDFTWALKYATEFLGTAILIILGNGAVANVELKGTKGHQSGWIVIAVGYGMGVMIPALMFGNVSGNHINPAFTLGLAVSGLFPWAQVVPYIIAQVLGAIFGQALVVATYRPFYLKTEKPNNILGTFSTISSIDHGTKESRYAATVNGLINEFVGSFVLFFAALGLTKNFFGAEVLQFMKQKAIEAGQTVDFSDLAIKAQVAPHTASGLSVAHLALGFLVMALVTSLGGPTGPALNPARDLGPRLLHAFLPKSVLGEHKGDSKWWYSWVPVVAPIAAAIAAVAVFKFLYL
GCF_001092185.1_7004_7_64_protein.faa.out	WP_000348128.1	289	R6_1344	289	1	289	1	289	289	100	MDFTWALKYATEFLGTAILIILGNGAVANVELKGTKGHQSGWIVIAVGYGMGVMIPALMFGNVSGNHINPAFTLGLAVSGLFPWAQVVPYIIAQVLGAIFGQALVVATYRPFYLKTENPNNILGTFSTISSIDHGTKESRYAATVNGLINEFVGSFVLFFAALGLTKNFFGAEVLQFMKQKATEAGQTVDFSDLAIKAQVAPHTASGLSVAHLALGFLVMALVTSLGGPTGPALNPARDLGPRLLHAFLPKSVLGEHKGDSKWWYSWVPVVAPIAAAIAAVAVFKFLYL
GCF_001092285.1_5159_7_4_protein.faa.out	WP_000348123.1	289	R6_1344	289	1	289	1	289	289	98.962	MDFTWALKYATEFLGTAILIILGNGAVANVELKGTKGHQSGWIVIAVGYGMGVMIPALMFGNVSGNHINPAFTLGLAVSGLFPWAQVVPYIIAQVLGAIFGQALVVATYRPFYLKTEKPNNILGTFSTISSIDHGTKESRYTATVNGLINEFVGSFVLFFAALGLTKNFFGAEVLQFMKQKAIEAGQTVDFSDLAIKAQVAPHTASGLSVAHLALGFLVMALVTSLGGPTGPALNPARDLGPRLLHAFLPKSVLGEHKGDSKWWYSWVPVVAPIAAAIAAVAVFKFLYL
GCF_001092325.1_6823_4_14_protein.faa.out	WP_000348125.1	289	R6_1344	289	1	289	1	289	289	99.654	MDFTWALKYATEFLGTAILIILGNGAVANVELKGTKGHQSGWIVIAVGYGMGVMIPALMFGNVSGNHINPAFTLGLAVSGLFPWAQVVPYIIAQVLGAIFGQALVVATYRPFYLKTENPNNILGTFSTISSIDHGTKESRYAATVNGLINEFVGSFVLFFAALGLTKNFFGAEVLQFMKQKAIEAGQTVDFSDLAIKAQVAPHTASGLSVAHLALGFLVMALVTSLGGPTGPALNPARDLGPRLLHAFLPKSVLGEHKGDSKWWYSWVPVVAPIAAAIAAVAVFKFLYL
GCF_001092345.1_6983_2_9_protein.faa.out	WP_050220572.1	289	R6_1344	289	1	289	1	289	289	98.962	MDFTWALKYATEFLGTAILIILGNGAVANVELKGTKGHQSGWIVIAVGYGMGVMIPALMFGNVSGNHINPAFTLGLAVSGFFPWAQVVPYIIAQVLGAIFGQALVVATYRPFYLKTEKPNNILGTFSTISSIDHGTKESRYAATVNGLINEFVGSFVLFFAALGLTKNFFGAEVLQFMKQKAIEAGQTVDFSDLAIKAQVAPHTASGLSVAHLALGFLVMALVTSLGGPTGPALNPARDLGPRLLHAFLPKSVLGEHKGDSKWWYSWVPVVAPIAAAIAAVAVFKFLYL
GCF_001092365.1_9803_7_13_protein.faa.out	WP_000348125.1	289	R6_1344	289	1	289	1	289	289	99.654	MDFTWALKYATEFLGTAILIILGNGAVANVELKGTKGHQSGWIVIAVGYGMGVMIPALMFGNVSGNHINPAFTLGLAVSGLFPWAQVVPYIIAQVLGAIFGQALVVATYRPFYLKTENPNNILGTFSTISSIDHGTKESRYAATVNGLINEFVGSFVLFFAALGLTKNFFGAEVLQFMKQKAIEAGQTVDFSDLAIKAQVAPHTASGLSVAHLALGFLVMALVTSLGGPTGPALNPARDLGPRLLHAFLPKSVLGEHKGDSKWWYSWVPVVAPIAAAIAAVAVFKFLYL
GCF_001092425.1_6899_4_20_protein.faa.out	WP_000348122.1	289	R6_1344	289	1	289	1	289	289	99.308	MDFTWALKYATEFLGTAILIILGNGAVANVELKGTKGHQSGWIVIAVGYGMGVMIPALMFGNVSGNHINPAFTLGLAVSGLFPWAQVVPYIIAQVLGAIFGQALVVATYRPFYLKTEKPNNILGTFSTISSIDHGTKESRYAATVNGLINEFVGSFVLFFAALGLTKNFFGAEVLQFMKQKAIEAGQTVDFSDLAIKAQVAPHTASGLSVAHLALGFLVMALVTSLGGPTGPALNPARDLGPRLLHAFLPKSVLGEHKGDSKWWYSWVPVVAPIAAAIAAVAVFKFLYL
GCF_001092445.1_6823_1_13_protein.faa.out	WP_000348122.1	289	R6_1344	289	1	289	1	289	289	99.308	MDFTWALKYATEFLGTAILIILGNGAVANVELKGTKGHQSGWIVIAVGYGMGVMIPALMFGNVSGNHINPAFTLGLAVSGLFPWAQVVPYIIAQVLGAIFGQALVVATYRPFYLKTEKPNNILGTFSTISSIDHGTKESRYAATVNGLINEFVGSFVLFFAALGLTKNFFGAEVLQFMKQKAIEAGQTVDFSDLAIKAQVAPHTASGLSVAHLALGFLVMALVTSLGGPTGPALNPARDLGPRLLHAFLPKSVLGEHKGDSKWWYSWVPVVAPIAAAIAAVAVFKFLYL
GCF_001092525.1_7622_5_49_protein.faa.out	WP_000348128.1	289	R6_1344	289	1	289	1	289	289	100	MDFTWALKYATEFLGTAILIILGNGAVANVELKGTKGHQSGWIVIAVGYGMGVMIPALMFGNVSGNHINPAFTLGLAVSGLFPWAQVVPYIIAQVLGAIFGQALVVATYRPFYLKTENPNNILGTFSTISSIDHGTKESRYAATVNGLINEFVGSFVLFFAALGLTKNFFGAEVLQFMKQKATEAGQTVDFSDLAIKAQVAPHTASGLSVAHLALGFLVMALVTSLGGPTGPALNPARDLGPRLLHAFLPKSVLGEHKGDSKWWYSWVPVVAPIAAAIAAVAVFKFLYL
GCF_001092545.1_6631_1_15_protein.faa.out	WP_000348122.1	289	R6_1344	289	1	289	1	289	289	99.308	MDFTWALKYATEFLGTAILIILGNGAVANVELKGTKGHQSGWIVIAVGYGMGVMIPALMFGNVSGNHINPAFTLGLAVSGLFPWAQVVPYIIAQVLGAIFGQALVVATYRPFYLKTEKPNNILGTFSTISSIDHGTKESRYAATVNGLINEFVGSFVLFFAALGLTKNFFGAEVLQFMKQKAIEAGQTVDFSDLAIKAQVAPHTASGLSVAHLALGFLVMALVTSLGGPTGPALNPARDLGPRLLHAFLPKSVLGEHKGDSKWWYSWVPVVAPIAAAIAAVAVFKFLYL
[truncated: 7,561 more rows]
